# Supplementary material for: Elevated Epithelial Splicing Regulatory Protein 1 Expression in Biliary Atresia Indicates Its Potential as a Molecular Marker
Source: Biomolecules. 2025 Dec 19;16(1):9. doi: 10.3390/biom16010009 (PMC12838563; doi:10.3390/biom16010009)
Supplement: Supplementary file 1 [file biomolecules-16-00009-s001.zip]

Archive with 14 entries (14 files):
- Figure S1.JPG
- Figure S2.JPG
- Figure S3.JPG
- Figure S4.JPG
- Figure S5.JPG
- Figure S6 cont.JPG
- Figure S6.JPG
- Figure S7 cont.JPG
- Figure S7.JPG
- Figure S8 cont.jpg
- Figure S8.JPG
- Figure S9.pdf
- Table S1.pdf
- Table_S2.xlsx
