# Supplementary material for: Elevated Epithelial Splicing Regulatory Protein 1 Expression in Biliary Atresia Indicates Its Potential as a Molecular Marker
Source: Biomolecules. 2025 Dec 19;16(1):9. doi: 10.3390/biom16010009 (PMC12838563; doi:10.3390/biom16010009)
Supplement: Supplementary file 1 [file biomolecules-16-00009-s001.zip › Table_S2.xlsx]

## Sheet: GO_BP_CORR_ALL_BA
ID	Description	GeneRatio	BgRatio	pvalue	p.adjust	qvalue	geneID	Count
GO:0007264	small GTPase mediated signal transduction	474/14958	491/18870	1.52053e-29	9.68885e-26	6.46467e-26	RERG/ARHGEF10/SLIT2/ARHGAP8/RAP1GAP2/EPS8L1/SH2D3A/ARHGAP44/ARFGEF3/EPS8L3/ITGA3/TGFB2/PSD/RASGRF2/PLEKHG4/CHN1/ARHGEF25/STMN3/ADGRG1/RHOV/CYTH3/OBSCN/RAB9B/CADM4/ARHGAP6/ARHGAP39/MCF2L/CDC42EP5/DOCK9/LPAR2/DIRAS3/CELSR1/PLEKHG5/IGF1/ARHGEF19/RHOJ/EPHB2/RALGPS1/PLCE1/F2R/PLK2/TIAM2/DOK6/KCTD10/KSR1/EPS8/KITLG/PRAG1/SWAP70/SYNGAP1/PDPN/SPRY4/CDC42EP3/SPRY1/ARHGAP10/TRIM67/AMOT/RASGRF1/MRAS/ARHGEF1…	474
GO:0043161	proteasome-mediated ubiquitin-dependent protein catabolic process	441/14958	458/18870	1.18644e-26	3.78e-23	2.52212e-23	CAV1/WWTR1/SH3RF3/AXIN2/FOXF2/FBXL2/TMEM67/MAP1A/KLHL42/SMURF2/TRIB2/BBS7/KCTD10/SH3RF1/FBXL7/PRICKLE1/TRIM45/FBXL19/CDC20B/DNAJC10/UCHL1/NKD2/ECRG4/KCTD13/KCTD17/WNT10B/CSNK1A1/TRIM3/SOCS5/CTNNB1/DDA1/UBE2A/AXIN1/KCTD2/RNF180/BAG5/SOCS4/CSNK1E/SMAD7/GNA12/RNF34/TRIM2/WAC/FBXO45/UBR1/CBFA2T3/CCAR2/TAF1/ANKIB1/ANKRD9/PML/SIRT1/CDK2/AGAP3/ANAPC7/CAMLG/TRIM13/RNF19B/PHF20L1/OGT/FBXW11/PPP2R5C/TRIM38…	441
GO:0034470	ncRNA processing	419/14958	439/18870	1.13444e-22	2.40954e-19	1.60772e-19	PIWIL4/TRMT9B/ZNHIT6/MECP2/TGFB1/NAF1/TDRD9/DDX17/SMAD3/GPAT2/RNASEL/ANKRD34A/FTSJ1/DDX5/TRMT6/NCBP2/TP53RK/SRSF3/UTP11/TRDMT1/DROSHA/DIMT1/SMAD2/DGCR8/DDX51/ZCCHC8/PRKRA/NOL8/DDX27/RIOK1/NVL/METTL16/C2orf49/UTP4/THUMPD1/TSEN54/EXOSC10/THUMPD2/POP1/INTS8/DALRD3/USP36/FTSJ3/RPP25/UTP6/ZC3H7A/TRMT2B/FAM98B/INTS6L/RBM34/BMP4/QTRT2/TRMT10B/INTS3/KRR1/EXOSC6/NOL9/ALKBH8/HOXB-AS3/MTERF4/AGO4/PUS7/METTL…	419
GO:0042254	ribosome biogenesis	316/14958	325/18870	5.91662e-22	9.42518e-19	6.28874e-19	ZNHIT6/NAF1/DDX17/RNASEL/UTP11/HABP4/DROSHA/DIMT1/DDX51/NOL8/DDX27/RIOK1/NGRN/NVL/METTL16/UTP4/EXOSC10/XRCC5/USP36/FTSJ3/RPP25/UTP6/TRMT2B/RBM34/LTO1/KRR1/EXOSC6/NOL9/MTERF4/NOM1/RPS6/RPS4X/NSUN4/SHQ1/DDX52/EXOSC9/DDX47/DDX31/ISG20L2/EIF4A3/EXOSC1/MPHOSPH6/METTL18/RPP30/UTP18/SIRT7/WDR75/RPL5/SDAD1/NOL11/YTHDF2/TSC1/FCF1/EXOSC8/DDX3X/RPF1/BUD23/NOP53/EXOSC2/PWP1/RRP15/RPS8/GNL3L/KRI1/HEATR1/WDR46…	316
GO:0007265	Ras protein signal transduction	330/14958	341/18870	1.514e-21	1.92945e-18	1.28738e-18	EPS8L1/ARHGAP44/ARFGEF3/EPS8L3/ITGA3/TGFB2/PSD/RASGRF2/STMN3/ADGRG1/RHOV/CYTH3/RAB9B/CADM4/ARHGAP6/MCF2L/CDC42EP5/LPAR2/CELSR1/PLEKHG5/IGF1/RHOJ/EPHB2/RALGPS1/PLCE1/F2R/PLK2/DOK6/KCTD10/KSR1/EPS8/KITLG/PRAG1/SYNGAP1/PDPN/SPRY4/CDC42EP3/SPRY1/TRIM67/RASGRF1/MRAS/CYTH2/HACE1/ABL1/RAPGEF3/SH2B2/COL1A2/F2RL2/COL3A1/ARHGEF28/ADRA2A/ITGB1/LPAR1/RHOBTB1/RASSF1/ABL2/SYDE1/STARD13/CDH13/TAX1BP3/IQSEC2/ARH…	330
GO:0072594	establishment of protein localization to organelle	435/14958	459/18870	1.87362e-21	1.98978e-18	1.32764e-18	KCNQ3/FERMT1/LAMP5/CACNG4/RAB23/CBLB/GLI3/PRKD1/ZDHHC15/RYR2/FLNA/PRICKLE1/VPS41/ANGPT1/TSPO/NEURL3/TGFB1/PKIA/FGF9/MICALL2/SMAD3/EFCAB7/VPS37B/MDFIC/SH3GLB1/PKIG/MED1/AP4M1/RBM22/APOD/PTTG1IP/TRAM1L1/VPS37C/LEPROT/ZNF827/LMNA/APPL2/LRWD1/MAPT/ACD/TNPO2/RANBP2/UBR5/PML/EIF4ENIF1/RAB11A/NUP54/GCC2/MTCH1/TRIM37/NPEPPS/STK4/VPS8/RGPD5/RAB8B/USP36/RALA/RAB3GAP1/RGPD6/TIMM22/SIRT6/PSEN1/NUP188/STAM2/E…	435
GO:0051656	establishment of organelle localization	443/14958	469/18870	6.58086e-21	5.99046e-18	3.99701e-18	AP1M2/MARK1/BICDL2/CDR2L/KIF3A/DNM1/FOXF1/MISP/UNC13D/SYT11/MAP1B/SMPD3/BICD1/ADORA2B/GEM/PPFIA2/MAPK15/TUBA1A/CDH3/AP3M2/BICDL1/STXBP1/TANC2/FHOD1/BBS7/GATA2/ARL6/SPRY1/SEPTIN5/SCN11A/GJA1/MYO6/EZR/FNBP1L/KIF5C/KIT/NDE1/SPIRE1/MECP2/CHMP3/MAP2/MYO5C/HAP1/SPATA17/PAFAH1B1/ITGB1/UCHL1/CROCC/DYNC1I1/ENKD1/YWHAZ/SYNE2/PKHD1/KIF5B/CLASP2/YKT6/PTGDS/SUN1/CTNNB1/EXOC6B/FER/MYH9/TTL/CEP120/GRP/MAP4/EXOC…	443
GO:0016050	vesicle organization	350/14958	366/18870	1.34641e-19	1.07242e-16	7.15547e-17	BACE2/AQP1/CAV1/TYRP1/BCL2/DNM1/CAV2/AP1S3/ANXA8L1/STXBP6/STX2/SYT11/UNC13A/MAPK15/ANXA8/AP3M2/ZDHHC15/STXBP1/STX1A/SRPX/CD34/SEPTIN8/F2R/RAB34/PHETA2/S100A10/SERPINE2/ANXA1/CCDC136/VPS41/SNAP25/FNBP1L/CHMP3/PAFAH1B1/NKD2/STX6/ANXA2/VPS37B/PRRT2/ERC2/PRKCI/ANKRD27/SYP/CLTRN/VPS37C/TMF1/GOLPH3L/PLN/RAB7B/RAB38/STX12/PICALM/STX7/RAB11A/VAMP2/VPS8/TBC1D20/IST1/MFSD14A/RAB8B/VPS39/CHMP4C/SAR1A/STAM2/…	350
GO:0044782	cilium organization	385/14958	407/18870	1.13991e-18	8.07054e-16	5.38489e-16	CFAP221/FOXJ1/PKD2/DZIP1/JHY/VANGL2/CEP126/WDR35/IFT57/IFT56/WWTR1/KIF3A/TCTN2/ARMC9/LAMA5/HYDIN/RSPH1/CCDC113/DNAL1/DCDC2/DNAAF4/TMEM67/ODF2L/RAB23/DZIP1L/LCA5/EHD2/CCDC40/PARVA/MAPK15/CIMAP3/TMEM237/TMEM231/TUB/CDKL5/RPGRIP1L/CCDC57/NME5/IFT140/TEKT2/CCDC103/IFT22/CFAP44/BBS7/INTU/CFAP91/FLNA/KIAA0753/PIERCE2/TTLL3/ABCC4/ARL6/RAB3IP/DYNC2I1/CC2D2A/SEPTIN2/DNAH2/PTPDC1/TMEM216/IFT172/DNAH7/PRICK…	385
GO:0060271	cilium assembly	359/14958	378/18870	2.11982e-18	1.28926e-15	8.60228e-16	CFAP221/FOXJ1/DZIP1/JHY/VANGL2/CEP126/WDR35/IFT57/IFT56/WWTR1/KIF3A/TCTN2/ARMC9/LAMA5/HYDIN/RSPH1/CCDC113/DNAL1/DCDC2/DNAAF4/TMEM67/ODF2L/RAB23/DZIP1L/EHD2/CCDC40/PARVA/MAPK15/TMEM237/TMEM231/CDKL5/RPGRIP1L/CCDC57/NME5/IFT140/TEKT2/CCDC103/IFT22/CFAP44/BBS7/INTU/CFAP91/FLNA/KIAA0753/PIERCE2/TTLL3/ABCC4/ARL6/RAB3IP/DYNC2I1/CC2D2A/SEPTIN2/DNAH2/PTPDC1/TMEM216/IFT172/DNAH7/PRICKLE1/DNAI4/FNBP1L/TTLL…	359
GO:0051056	regulation of small GTPase mediated signal transduction	285/14958	295/18870	2.27864e-18	1.28926e-15	8.60228e-16	ARHGEF10/SLIT2/ARHGAP8/RAP1GAP2/EPS8L1/ARHGAP44/ARFGEF3/EPS8L3/ITGA3/TGFB2/PSD/RASGRF2/PLEKHG4/CHN1/ARHGEF25/STMN3/ADGRG1/CYTH3/OBSCN/CADM4/ARHGAP6/ARHGAP39/MCF2L/LPAR2/PLEKHG5/IGF1/ARHGEF19/EPHB2/RALGPS1/PLCE1/F2R/TIAM2/KCTD10/EPS8/KITLG/PRAG1/SWAP70/SYNGAP1/SPRY4/SPRY1/ARHGAP10/TRIM67/AMOT/RASGRF1/ARHGEF17/CYTH2/ARHGAP18/ABL1/ARHGAP23/GARNL3/SH2B2/F2RL2/PLEKHG1/FAM13B/COL3A1/ARHGEF28/ITGB1/SRGA…	285
GO:0016072	rRNA metabolic process	257/14958	264/18870	2.42798e-18	1.28926e-15	8.60228e-16	CAVIN1/SLFN13/ZNHIT6/SPIN1/NAF1/DDX17/RNASEL/UTP11/SLFN12/DROSHA/DIMT1/GTF3C4/DDX51/MAPT/NOL8/DDX27/RIOK1/NVL/METTL16/UTP4/SMARCA4/EXOSC10/USP36/FTSJ3/RPP25/UTP6/TRMT2B/RBM34/KRR1/EXOSC6/NOL9/MACROH2A1/BRF1/MTERF4/RPS6/DEDD/NSUN4/SHQ1/DDX52/EXOSC9/GTF3C2/DDX47/POLR1G/EIF4A3/EXOSC1/MPHOSPH6/TCOF1/METTL18/RPP30/UTP18/SIRT7/WDR75/RPL5/NOL11/YTHDF2/FCF1/EXOSC8/RPF1/BUD23/NOP53/EXOSC2/PWP1/GTF3C3/RRP1…	257
GO:0016236	macroautophagy	317/14958	331/18870	3.39669e-18	1.62404e-15	1.08361e-15	DCN/RAB23/HSPB8/EPHB2/NOD1/QSOX1/VPS41/RUBCN/LZTS1/CALM1/CERS1/CHMP3/SPATA33/TGFB1/UCHL1/STING1/TMEM39A/CDK5R1/PACS2/VPS37B/SH3GLB1/SPTLC1/AP4M1/ATG7/ATP6V1E2/SRC/VPS37C/EXOC1/TRAF6/MAPK3/WDFY3/WAC/WDR45B/PRKAA2/LIX1L/STX12/SIRT1/TIGAR/WIPI1/RNF41/TRIM13/SPTLC2/ATP6V0A2/OGT/PIP4K2C/MAP1LC3C/USP36/RAB3GAP1/VPS39/PAFAH1B2/MAP3K7/CHMP4C/PSEN1/STAM2/UBXN2A/ULK2/EFNB1/PIP4K2B/ATP2A2/CHMP7/CHMP4B/ATP6V…	317
GO:0022411	cellular component disassembly	463/14958	497/18870	3.5682e-18	1.62404e-15	1.08361e-15	MMP7/CTSK/SMARCD3/MMP2/MELTF/NAV3/PLEKHH2/DDR1/FAP/STMN3/WDR47/MAP1A/MAP1B/DSTN/LMOD1/STON1/STMN2/HDGFL3/MMP14/FGF13/MICAL2/ADGRB3/SH3PXD2B/EPS8/NES/KIF9/SWAP70/PDPN/EIF5A2/EPHA4/SVIL/DDR2/DYRK3/CARMIL1/LIMA1/PRICKLE1/RUBCN/TGFB3/CAMSAP2/TSPO/EXOG/CRACD/CALM1/DNAJC6/TMOD2/CERS1/SNAI2/CHMP3/LAMC1/PAFAH1B1/SPATA33/HSPA2/ITGB1/TGFB1/NAPB/TGFBR1/KLC1/STING1/MICAL1/KIF5B/TMEM39A/IGF1R/CLASP2/VILL/CTTN…	463
GO:0030705	cytoskeleton-dependent intracellular transport	210/14958	213/18870	7.35643e-18	3.12501e-15	2.0851e-15	BICDL2/WDR35/IFT57/IFT56/MAP6/CDR2L/KIF3A/MAP1A/MAP1B/BICD1/PPFIA2/LCA5/TUBA1A/AP3M2/TUB/BICDL1/TANC2/IFT140/RAB27B/CLIP3/APP/IFT22/INTU/DYNC2I1/MYO6/IFT172/PRICKLE1/FNBP1L/TTC21A/ARL3/KIF5C/NDE1/MECP2/IFT52/MAP2/MYO5C/HAP1/PAFAH1B1/UCHL1/CLUAP1/DYNC2H1/DYNC1I1/SYNE2/KIF5B/IFT46/MYO10/DYNLT2B/IFT80/SUN1/KLC3/TRAF3IP1/CEP131/DLG2/DYNC1I2/KIFAP3/RABGEF1/TRAK1/MAPT/WDR19/NDEL1/WDPCP/MYO1E/BICD2/RABL…	210
GO:0006399	tRNA metabolic process	195/14958	197/18870	1.42783e-17	5.68632e-15	3.79407e-15	TRMT9B/SLFN13/POLR3D/DTD1/FTSJ1/TRMT6/TP53RK/LARS1/TRDMT1/GTF3C4/C2orf49/THUMPD1/TSEN54/EXOSC10/THUMPD2/POP1/TARS3/DALRD3/RPP25/TRMT2B/FAM98B/QTRT2/TRMT10B/ALKBH8/BRF1/PUS7/TRIT1/METTL6/RTRAF/ANKRD16/FAM98A/THADA/EXOSC9/GTF3C2/TSEN15/SSB/ALKBH1/RPP30/YARS2/DTWD1/TRMT12/HARS2/EXOSC8/WDR6/AKT1/TARBP1/ADAT1/LCMT2/EXOSC2/GTF3C3/IARS1/GTF3C1/EXOSC3/NARS1/RARS1/EPRS1/GRSF1/TRMT5/HARS1/TRNT1/CARS1/GTF3C…	195
GO:0016197	endosomal transport	246/14958	253/18870	2.40688e-17	9.02154e-15	6.01943e-15	ARHGAP8/NDRG4/ARHGAP44/ANXA8L1/DCLK1/RAB9B/GRIP1/BVES/EHD2/AKAP5/ANXA8/TINAGL1/RAB6B/TMEM87A/PHETA2/GRIP2/MAGEL2/ARL4C/SNAP25/RASSF9/CHMP3/MICALL2/TMEM50B/DENND2A/STX6/INPP5F/TBC1D10B/VPS37B/YKT6/REPS1/ANKRD27/SGSM2/VPS37C/LEPROT/RAB11FIP3/MICALL1/WASHC1/ANKRD50/ARF6/CCDC93/RAB7B/STX12/AGAP2/ATP9A/TMEM50A/PICALM/PREPL/RAB11A/GCC2/RAB8B/VPS39/TAMALIN/LEPROTL1/ARHGAP1/ZDHHC2/CHMP4C/STAM2/EHD1/VAMP3…	246
GO:0034504	protein localization to nucleus	297/14958	310/18870	3.33772e-17	1.18155e-14	7.88365e-15	KCNQ3/SOX9/WWTR1/FERMT1/DCLK1/RAB23/TMEM98/CBLB/GLI3/PRKD1/SIX4/PYGO1/FLNA/GLIS2/LZTS2/PRICKLE1/FYN/ANGPT1/DCLK2/ARL2/TGFB1/PKIA/YAP1/PPP3CB/YWHAZ/FGF9/SMAD3/EFCAB7/NUAK2/LATS2/MDFIC/PKIG/TRIM29/MED1/SUN1/ARL2BP/LATS1/RBM22/APOD/PTTG1IP/TOR1AIP1/SRC/COL1A1/LMNA/APPL2/TESK1/MSX1/LMNB2/TNPO2/DNAJB6/NOL8/BANP/RANBP2/UBR5/PML/SUPT7L/MARK3/BARD1/NVL/EIF4ENIF1/NUP54/STK4/HNRNPU/RGPD5/RGPD6/CTDNEP1/TBRG…	297
GO:0051648	vesicle localization	212/14958	216/18870	5.44691e-17	1.82672e-14	1.21884e-14	AP1M2/BICDL2/CDR2L/NLGN2/KIF3A/DNM1/BRSK1/SYT11/SMPD3/PPFIA2/MAPK15/CDH3/AP3M2/BICDL1/TANC2/BBS7/ARL6/SEPTIN5/MYO6/PCLO/FNBP1L/KIF5C/NDE1/SYNDIG1/MECP2/MAP2/MYO5C/HAP1/PAFAH1B1/DYNC1I1/KIF5B/BRSK2/CLASP2/YKT6/CTNNB1/EXOC6B/EXOC1/KIFAP3/CEP19/TESK1/TRAK1/NDEL1/MYO1E/ATP9A/WIPI1/PICALM/MYO1H/RAB11A/FBXW11/PSEN1/SAR1A/MYO5A/CSNK1D/STAM/SYNJ1/BORCS5/ACTN4/CLASP1/CCDC186/BBS2/CTBP1/CUL3/TMED10/STARD3N…	212
GO:0033044	regulation of chromosome organization	240/14958	247/18870	8.35914e-17	2.66322e-14	1.77698e-14	SMARCD3/AXIN2/MAPK15/MAP3K20/NAF1/ACTR5/CTNNB1/SMARCD1/STN1/SMC5/SRC/MAPK3/HNRNPD/MAPT/ACD/SENP6/ACTL6A/PML/MRE11/CDK2/ANAPC7/SMARCA4/ERCC1/NSMCE3/SETMAR/ZNF304/EXOSC10/BCL7C/TERF2IP/XRCC5/HNRNPU/PPHLN1/SMARCA2/BCL7A/ARID1B/DPF2/ZNF207/MAPKAPK5/SIRT6/RESF1/CCT6A/H3-3B/SLX4/SMARCE1/SMARCC2/DYNC1LI1/CTCF/MPHOSPH8/LCMT1/YLPM1/SMARCA5/ARID2/CCT2/MACROH2A1/WAPL/NCAPD3/NUMA1/INO80/MCPH1/SPDL1/CUL3/MAPK…	240
GO:0006364	rRNA processing	220/14958	225/18870	9.20632e-17	2.79346e-14	1.86388e-14	ZNHIT6/NAF1/DDX17/RNASEL/UTP11/DROSHA/DIMT1/DDX51/NOL8/DDX27/RIOK1/NVL/METTL16/UTP4/EXOSC10/USP36/FTSJ3/RPP25/UTP6/TRMT2B/RBM34/KRR1/EXOSC6/NOL9/MTERF4/RPS6/NSUN4/SHQ1/DDX52/EXOSC9/DDX47/EIF4A3/EXOSC1/MPHOSPH6/METTL18/RPP30/UTP18/SIRT7/WDR75/RPL5/NOL11/YTHDF2/FCF1/EXOSC8/RPF1/BUD23/NOP53/EXOSC2/PWP1/RRP15/RPS8/KRI1/HEATR1/WDR46/GEMIN4/EXOSC3/UTP14C/NGDN/MPHOSPH10/BRIX1/RPL35A/CHD7/DDX18/XRN2/RPS2…	220
GO:0006260	DNA replication	267/14958	278/18870	4.55126e-16	1.31821e-13	8.79548e-14	GLI2/NFIB/GLI1/RBBP8/ZNF365/NAP1L1/JADE1/S100A11/CDK2AP1/JADE2/ADRA2A/DTD1/ZBTB38/NFIX/NPM2/ACTR5/EXD2/STN1/REV1/TTF1/MUS81/SLFN11/LRWD1/ZNF830/POLI/DACH1/ACTL6A/BARD1/MRE11/CDK2/CHAF1B/RBMS1/TIPIN/SET/SETMAR/RECQL/ACVRL1/TSPYL2/POLD3/BAZ1A/TBRG1/CIZ1/NOC3L/PRIMPOL/SLX4/RNASEH1/WIZ/E4F1/TOPBP1/METTL4/RBBP6/SMARCA5/ATF1/MCM8/ID3/MCMBP/WAPL/CDK9/DHX9/PRIM2/INO80/EHMT2/RFWD3/OBI1/PPP2CA/BOD1L1/SUPT1…	267
GO:0006605	protein targeting	321/14958	339/18870	5.71352e-16	1.58289e-13	1.05615e-13	AP1M2/KCNQ3/NACAD/MTCL1/AP1S3/LTBP2/GOLGA7B/ZDHHC1/SYNGR1/ZDHHC15/ITGB1BP1/ADORA1/HOMER3/ARL6/RAB3IP/VPS41/FYN/TSPO/RASSF9/HAP1/MICALL2/YWHAB/CDK5R1/HPCA/VPS37B/SH3GLB1/ICMT/GDI1/PRKCI/AP4M1/AP4B1/HRAS/TRAM1L1/VPS37C/LEPROT/MICALL1/RABGEF1/SLC1A1/TRAK1/YWHAQ/ZDHHC7/NUP54/GCC2/MTCH1/TRIM37/NPEPPS/VPS8/ANK3/RAB8B/USP36/ZDHHC2/TIMM22/GRPEL2/TRMT10B/TAOK2/YWHAG/CHMP4B/BNIP3L/AP4S1/MTERF4/TOMM34/ZDHHC…	321
GO:0006913	nucleocytoplasmic transport	313/14958	330/18870	6.22521e-16	1.58668e-13	1.05868e-13	KCNQ3/FERMT1/GAS6/RAB23/PTPN14/CBLB/GLI3/PRKD1/FLNA/LZTS2/PRICKLE1/ANGPT1/RAPGEF3/TGFB1/NCBP3/PKIA/FGF9/SMAD3/PPP1R12A/EFCAB7/MDFIC/PKIG/MED1/NCBP2/RBM22/APOD/SRSF3/AXIN1/PTTG1IP/CASC3/CPSF6/YTHDC1/LMNA/APPL2/MALT1/TNPO2/RBM4/KHDRBS1/RANBP2/UBR5/PML/NXF1/BARD1/NUP205/ZC3H11A/EIF4ENIF1/NUP54/ANKRD54/UBE2I/STK4/RGPD5/RGPD6/SIRT6/PSEN1/NUP188/ELAVL1/RBM8A/CHTOP/BMP4/NUP58/KPNA4/KPNB1/PRKCD/STK3/THOC…	313
GO:0051169	nuclear transport	313/14958	330/18870	6.22521e-16	1.58668e-13	1.05868e-13	KCNQ3/FERMT1/GAS6/RAB23/PTPN14/CBLB/GLI3/PRKD1/FLNA/LZTS2/PRICKLE1/ANGPT1/RAPGEF3/TGFB1/NCBP3/PKIA/FGF9/SMAD3/PPP1R12A/EFCAB7/MDFIC/PKIG/MED1/NCBP2/RBM22/APOD/SRSF3/AXIN1/PTTG1IP/CASC3/CPSF6/YTHDC1/LMNA/APPL2/MALT1/TNPO2/RBM4/KHDRBS1/RANBP2/UBR5/PML/NXF1/BARD1/NUP205/ZC3H11A/EIF4ENIF1/NUP54/ANKRD54/UBE2I/STK4/RGPD5/RGPD6/SIRT6/PSEN1/NUP188/ELAVL1/RBM8A/CHTOP/BMP4/NUP58/KPNA4/KPNB1/PRKCD/STK3/THOC…	313
GO:0031346	positive regulation of cell projection organization	335/14958	355/18870	6.58992e-16	1.61504e-13	1.0776e-13	DZIP1/PROM2/EFNA5/PTPRD/SLIT2/EPS8L1/MYO3A/NDRG4/ATP8A2/EPS8L3/ITGA3/MAP6/SEMA7A/EPHA3/DDR1/DPYSL3/FZD1/PTK7/ISLR2/ALKAL2/MAP1B/DBN1/GRIP1/CDC42EP5/STMN2/ROR2/PRKD1/ZDHHC15/EPHB2/CDKL5/AGRN/PLCE1/TIAM2/MAGI2/FLNA/EPS8/PARP6/ENC1/EPHA4/ALKAL1/CDC42EP3/TRIM67/DDR2/CARMIL1/FYN/FNBP1L/TGFB3/ROBO3/ABL1/ITGA2/KIT/PLXNB3/CCP110/BDNF/HAP1/ZMYND10/PAFAH1B1/PLXNA3/CROCC/BMPR2/RGMA/TGFBR1/ABL2/ROR1/NTRK3/VL…	335
GO:0048193	Golgi vesicle transport	281/14958	294/18870	7.25614e-16	1.71245e-13	1.14259e-13	CYTH3/RAB31/MAPK15/OSBPL5/PRKD1/RAB6B/RAB34/ARL3/BBS1/SPIRE1/GAS1/NKD2/CREB3L2/STX6/PGAP1/YKT6/ATP2C1/EXOC6B/PRKCI/AP4M1/SGSM2/EXOC1/CNIH4/PKDCC/CEP19/GOLPH3L/CCDC93/SEC22C/RAB7B/KDELR3/ATP9A/WIPI1/BICD2/PREPL/ARF3/GCC2/VAMP2/AP1G2/TBC1D20/ANK3/BLZF1/RAB8B/STEEP1/SAR1A/VAMP3/MYO5A/LLGL1/CSNK1D/YIPF5/KLHL20/RABIF/STX18/BBS2/CUL3/TMED10/SORT1/EPS15/COG7/GOPC/CNST/DOP1A/VTI1A/COG5/EXOC8/TMED3/COPG2/…	281
GO:0006282	regulation of DNA repair	210/14958	215/18870	7.7131e-16	1.75528e-13	1.17117e-13	SMARCD3/AXIN2/ZNF365/TWIST1/TP53BP1/ABL1/SPIRE1/PARP3/ACTR5/SMARCD1/EPC1/SUPT20H/ATXN7/KMT5B/UIMC1/TOP2B/CGAS/ACTL6A/PML/SUPT7L/SIRT1/BARD1/TIGAR/SMARCA4/EPC2/SETMAR/BCL7C/TERF2IP/SUPT3H/SMARCA2/BCL7A/ARID1B/DPF2/EP400/FUS/SIRT6/VPS72/SMARCE1/SMARCC2/HMGB1/SENP3/UBE2N/ARID2/EYA2/CDK9/TAF7/DHX9/TAF4/INO80/TAF6/BRCC3/ATXN7L3/EYA3/FAM168A/MORF4L1/ACTB/TAF2/NPAS2/SIRT7/BABAM2/MCRS1/RNF169/BRD7/SLF1/W…	210
GO:0099111	microtubule-based transport	209/14958	214/18870	9.53374e-16	2.09479e-13	1.3977e-13	CFAP221/BICDL2/JHY/WDR35/IFT57/IFT56/CDR2L/KIF3A/DNAAF4/MAP1A/MAP1B/BICD1/NEK10/LCA5/CCDC40/TUBA1A/AP3M2/SPA17/TUB/BICDL1/NME5/IFT140/RAB27B/CCDC103/CLIP3/APP/IFT22/INTU/DYNC2I1/IFT172/TTLL1/TTC21A/STK36/ARL3/KIF5C/NDE1/DPCD/DNAAF11/MECP2/IFT52/MAP2/HAP1/PAFAH1B1/UCHL1/CLUAP1/DYNC2H1/DYNC1I1/SYNE2/KIF5B/IFT46/DYNLT2B/IFT80/SUN1/KIF27/KLC3/TRAF3IP1/CEP131/DLG2/DYNC1I2/OFD1/KIFAP3/RABGEF1/DNAH5/TRA…	209
GO:0140053	mitochondrial gene expression	162/14958	163/18870	1.31214e-15	2.69952e-13	1.80119e-13	NGRN/METTL4/MTERF4/TRIT1/ALKBH1/THAP11/YARS2/MRPL50/MRPL9/MRPL3/MTERF3/TRMT5/HARS1/TRNT1/MTRF1L/RARS2/METTL8/TEFM/NSUN3/TRMT61B/MRPL18/MRPL33/FOXO3/PRORP/GATC/WARS2/PTCD1/MRPS21/TFB1M/MRPL30/MTG2/GARS1/PRKAA1/MTIF3/CDK5RAP1/MRPL42/ELAC2/MRPL47/DAP3/PNPT1/MRPS23/MRPL49/MRPL39/RCC1L/FASTKD5/MRPL52/MPV17L2/MRPS10/MRPL48/AARS2/MTERF1/MRPS27/MRPS18C/PTCD3/MRPL17/GADD45GIP1/C1QBP/MRPL10/DARS2/FASTK/MRP…	162
GO:0198738	cell-cell signaling by wnt	427/14958	461/18870	1.31332e-15	2.69952e-13	1.80119e-13	TPBG/MARK1/WNT10A/PKD2/FOXL1/EDN1/VANGL2/GPC4/WNK2/SOX9/CAV1/SCEL/MLLT3/ITGA3/WLS/WNT2B/NFATC4/WWTR1/IGFBP6/NXN/BICC1/FERMT1/DACT1/DKK3/LYPD6/RARG/FRZB/FZD6/SULF1/LEF1/WNT4/FZD1/DCDC2/PTK7/TGFB1I1/AXIN2/MDFI/TMEM67/CTHRC1/NKD1/FOLR1/APCDD1/CELSR1/WNT7B/FZD3/SMURF2/TMEM237/GLI3/CDH3/ARHGEF19/SFRP5/GLI1/CCN4/SHISA2/TMEM132A/FZD7/PYGO1/CPZ/MAGI2/APP/NRARP/VGLL4/CTNND2/ARL6/PORCN/SULF2/GRB10/JADE1/LZ…	427
GO:0043087	regulation of GTPase activity	292/14958	307/18870	1.78489e-15	3.47626e-13	2.31946e-13	FOXJ1/PROM2/EFNA5/ARHGEF10/RAP1GAP2/ARHGAP44/RASGRF2/EPHA3/CHN1/CAV2/STMN3/BVES/DOCK9/ARHGEF19/ODAM/CDKL5/AGRN/THY1/RALGPS1/F2R/TIAM2/ITGB1BP1/S100A10/EPHA4/RASGRF1/PRKG1/SFRP1/EPHB3/GARNL3/RAPGEF3/PLXNB3/RGS7/RGS11/ARL2/ITGB1/PLXNA3/SRGAP2/SYDE1/NTRK3/PLXNA4/FZD10/TAX1BP3/TBC1D10B/RGL4/DOCK6/TBC1D22B/RGS10/ARHGEF16/ABR/PIP5K1A/FGD6/HRAS/SGSM2/LARS1/RALGAPB/CCR7/RSU1/DAB2IP/TBC1D16/ARHGEF7/TBC1D9…	292
GO:0016055	Wnt signaling pathway	425/14958	459/18870	1.81158e-15	3.47626e-13	2.31946e-13	TPBG/MARK1/WNT10A/PKD2/FOXL1/EDN1/VANGL2/GPC4/WNK2/SOX9/CAV1/SCEL/MLLT3/ITGA3/WLS/WNT2B/NFATC4/WWTR1/IGFBP6/NXN/BICC1/FERMT1/DACT1/DKK3/LYPD6/RARG/FRZB/FZD6/SULF1/LEF1/WNT4/FZD1/DCDC2/PTK7/TGFB1I1/AXIN2/MDFI/TMEM67/CTHRC1/NKD1/FOLR1/APCDD1/CELSR1/WNT7B/FZD3/SMURF2/TMEM237/GLI3/CDH3/ARHGEF19/SFRP5/GLI1/CCN4/SHISA2/TMEM132A/FZD7/PYGO1/CPZ/MAGI2/APP/NRARP/VGLL4/CTNND2/ARL6/PORCN/SULF2/GRB10/JADE1/LZ…	425
GO:0051054	positive regulation of DNA metabolic process	284/14958	298/18870	1.85488e-15	3.47626e-13	2.31946e-13	ANXA3/GRHL2/PDGFB/SMARCD3/SMOC2/GLI2/PARM1/MAPK15/GLI1/PDGFRB/NFATC1/CLCF1/TP53BP1/NOX4/SPIRE1/GREM1/MECP2/TGFB1/NAF1/TNFSF13/IGF1R/PARP3/NPM2/STPG1/ACTR5/CTNNB1/FGF2/SMARCD1/STN1/EPC1/MAPK3/KMT5B/UIMC1/HNRNPD/ACD/TOP2B/ACTL6A/PML/SIRT1/TIGAR/MRE11/CDK2/NVL/SMARCA4/EPC2/ERCC1/SETMAR/BCL7C/TERF2IP/XRCC5/CYP1B1/BAZ1A/SMARCA2/BCL7A/ARID1B/DPF2/EP400/CIZ1/FUS/MAPKAPK5/SIRT6/PRKD2/VPS72/CCT6A/SLX4/WIZ…	284
GO:0042176	regulation of protein catabolic process	342/14958	364/18870	2.43852e-15	4.4395e-13	2.96216e-13	SOX9/CAV1/DACT1/SH3RF3/DNAAF4/AXIN2/FOXF2/MAP1A/NKD1/RHBDF1/CBLB/TRIB2/GFAP/TMEM132A/ADAM9/PLK2/TIMP2/BBS7/FLNA/VGLL4/AZIN2/SERPINE2/SH3RF1/LPCAT1/EZR/PRICKLE1/FYN/TIMP3/CDC20B/WDR91/ADRA2A/ECSCR/RGMA/NKD2/TNFSF12/SMAD3/GRIN2A/TIMP1/ANXA2/TRIM32/WNT10B/CSNK1A1/NOS2/OPHN1/MYLIP/SOCS5/DDA1/AXIN1/RNF180/ATG7/BAG5/SOCS4/IRAK3/ABCA2/CSNK1E/DAB2IP/SMAD7/GNA12/TMF1/WAC/CD81/CBFA2T3/BANP/CCAR2/TAF1/ANKIB…	342
GO:0051650	establishment of vesicle localization	194/14958	198/18870	2.65201e-15	4.69405e-13	3.132e-13	AP1M2/BICDL2/CDR2L/KIF3A/DNM1/SYT11/SMPD3/PPFIA2/MAPK15/CDH3/AP3M2/BICDL1/TANC2/BBS7/ARL6/SEPTIN5/MYO6/FNBP1L/KIF5C/NDE1/MECP2/MAP2/MYO5C/HAP1/PAFAH1B1/DYNC1I1/KIF5B/CLASP2/YKT6/CTNNB1/EXOC6B/EXOC1/KIFAP3/CEP19/TESK1/TRAK1/NDEL1/MYO1E/ATP9A/WIPI1/PICALM/MYO1H/RAB11A/FBXW11/PSEN1/SAR1A/MYO5A/CSNK1D/STAM/SYNJ1/BORCS5/ACTN4/CLASP1/CCDC186/BBS2/CUL3/TMED10/STARD3NL/BBS5/MYO1D/TRIM46/KIF3B/PDCD6IP/EXO…	194
GO:0016049	cell growth	457/14958	497/18870	4.83712e-15	8.14809e-13	5.43664e-13	RERG/SEMA3E/EFNA5/SEMA3B/CRYAB/EDN1/SLIT2/SOX9/IGFBP7/TGFB2/SEMA7A/BCL2/SPOCK1/PAK6/DDR1/RARG/FRZB/NANOS1/DCLK1/ISLR2/MAP1B/EDN2/UNC13A/NRCAM/IGF1/MMP14/CDKL5/MYOCD/KRT17/PLCE1/FGF13/RNF157/APP/SEMA4F/VGLL4/NLGN3/SERPINE2/SLC9A1/IGFBP5/SEMA3A/GJA1/SEMA6A/JADE1/MEIS1/PRKG1/PRICKLE1/SFRP1/RGS4/PRMT2/CLSTN1/CPNE5/ABL1/SPP1/EDNRA/DACT3/RYK/PAK5/GREM1/SLIT3/LTBP4/MINAR1/ALCAM/MECP2/BDNF/SYT3/MAP2/VCL/…	457
GO:0022604	regulation of cell morphogenesis	238/14958	247/18870	4.85919e-15	8.14809e-13	5.43664e-13	SEMA3E/EFNA5/PTPRD/WTIP/CLDN4/FBLIM1/UNC13A/DBN1/GRIP1/BVES/CDC42EP5/PARVA/RHOJ/TPM1/EPHB2/CDKL5/FAM171A1/SPARC/RNF157/EPS8/PARP6/PRAG1/ATP10A/PDPN/EPHA4/CDC42EP3/ANXA1/EZR/ARHGAP18/FYN/CPNE5/KIT/PLXNB3/MECP2/FMNL3/SYT3/ZNF135/PAFAH1B1/PLXNA3/FMNL2/BCL9L/LPAR1/PLXNA4/PLEKHO1/ARHGEF18/RHOQ/FMNL1/MYO10/SEPTIN7/ANKRD27/MYH9/FGD6/ZMYM4/CDC42SE1/CAMSAP1/LRP8/SRC/ARHGEF7/GNA12/WASF3/WDPCP/ARC/ARPIN/PLX…	238
GO:0050808	synapse organization	444/14958	483/18870	1.36407e-14	2.22867e-12	1.48703e-12	TPBG/LRRN1/SEMA3E/CACNB3/EFNA5/PTPRD/GPC4/PFN2/CACNB1/PTPN13/ARHGAP44/ITGA3/NFATC4/SRPX2/NLGN2/SDK1/LAMA5/PCDHB16/COL4A5/AMIGO2/FZD1/PTK7/PCDHB14/MAP1B/UNC13A/MTMR2/DBN1/ARHGAP39/LGI2/NRCAM/STK38L/PPFIA2/PDZRN3/PCDHB10/FLRT2/WNT7B/PCDHB6/TUBA1A/GRID1/SRCIN1/PCDHB2/ROR2/SIX4/ZDHHC15/CTBP2/MDGA1/EPHB2/CDKL5/AGRN/TANC2/LRFN4/F2R/FGF13/APP/ADGRL1/ADGRB3/PCDHB9/PCDHB13/ZNF365/CDH6/CHRDL1/FLNA/DMPK/CTN…	444
GO:0010975	regulation of neuron projection development	418/14958	453/18870	1.53236e-14	2.44104e-12	1.62873e-12	MARK1/SEMA3E/EFNA5/SEMA3B/PTPRD/SLIT2/NDRG4/ARHGAP44/ATP8A2/ITGA3/MAP6/SEMA7A/NFATC4/SPOCK1/EPHA3/DDR1/BRSK1/DPYSL3/CHN1/FZD1/PTK7/ISLR2/ALKAL2/MAP1B/DBN1/PMP22/INPP5J/NRCAM/PPFIA2/VIM/STMN2/SRCIN1/ROR2/PRKD1/GFAP/ZDHHC15/EPHB2/CDKL5/TANC2/THY1/FGF13/TIAM2/MAGI2/ADGRB3/ZNF365/FLNA/SEMA4F/PARP6/NCS1/PRAG1/SYNGAP1/ENC1/EPHA4/ALKAL1/TRIM67/SEMA3A/SEMA6A/DDR2/SFRP1/FYN/SNAP25/ROBO3/LZTS1/CAMSAP2/EPHB…	418
GO:0042770	signal transduction in response to DNA damage	185/14958	189/18870	1.82576e-14	2.83749e-12	1.89326e-12	NEK11/STK33/BRSK1/PLA2R1/PLK2/MUC1/MYO6/DYRK3/TWIST1/SPRED1/TP53BP1/ABL1/SNAI1/SNAI2/MAP3K20/CASP2/SOX4/BATF/HIC1/DDX5/PTTG1IP/MUS81/RAD1/MAPK3/DYRK1A/MAP2K6/UIMC1/WAC/ZNF830/MSX1/CCAR2/PML/SIRT1/BARD1/MRE11/CDK2/TIPIN/TAOK2/TOPBP1/TAOK1/TRIM39/GIGYF2/MAPK12/RFWD3/BRCC3/SMYD2/ATRX/DDX39B/SYF2/HINFP/BABAM2/CASP9/MBTPS1/NOP53/KDM1A/MDM4/CRY1/KAT5/KMT5A/SPRED2/MDC1/RINT1/PPM1D/RPS6KA6/DOT1L/PAXIP1/C…	185
GO:0010506	regulation of autophagy	332/14958	355/18870	4.55806e-14	6.91523e-12	4.61404e-12	MTCL3/BCL2/MTCL1/DCN/FBXL2/HSPB8/STK38L/MAPK15/PRKD1/GFAP/PLK2/NOD1/QSOX1/RUBCN/LZTS1/TSPO/ABL1/CERS1/TFEB/UCHL1/ABL2/STING1/MTCL2/TMEM39A/CDK5R1/TRIM32/CTTN/SH3GLB1/SPTLC1/TRIM65/IFI16/ATP6V1E2/ITPR1/EXOC1/WASHC1/MTMR9/MAPK3/MID2/WAC/RRAGB/MAPT/DRAM1/PRKAA2/SIRT1/TIGAR/WIPI1/RNF41/TRIM13/SPTLC2/ATP6V0A2/PIP4K2C/DNM1L/RRAGC/EIF4G2/USP36/RAB3GAP1/TRIM38/RASIP1/PAFAH1B2/MAP3K7/TLK2/ULK2/WDR41/PIP4K…	332
GO:0010970	transport along microtubule	170/14958	173/18870	4.77708e-14	7.07896e-12	4.72328e-12	BICDL2/WDR35/IFT57/IFT56/CDR2L/KIF3A/MAP1A/MAP1B/BICD1/LCA5/TUBA1A/AP3M2/TUB/BICDL1/IFT140/RAB27B/CLIP3/APP/IFT22/INTU/DYNC2I1/IFT172/TTC21A/ARL3/KIF5C/NDE1/MECP2/IFT52/MAP2/HAP1/PAFAH1B1/UCHL1/CLUAP1/DYNC2H1/DYNC1I1/SYNE2/KIF5B/IFT46/DYNLT2B/IFT80/SUN1/KLC3/TRAF3IP1/CEP131/DLG2/DYNC1I2/KIFAP3/RABGEF1/TRAK1/MAPT/WDR19/NDEL1/WDPCP/BICD2/RABL2B/BBS12/FBXW11/HSBP1/HNRNPU/MAP1S/DYNC2I2/IFT81/DYNC1H1/…	170
GO:0090150	establishment of protein localization to membrane	266/14958	280/18870	5.34269e-14	7.73719e-12	5.16247e-12	NACAD/ARHGAP44/MTCL1/GOLGA7B/ZDHHC1/GRIP1/RAB31/AKAP5/REEP2/ZDHHC15/ITGB1BP1/RAB34/ADORA1/ARL6/RAB3IP/GRIP2/FYN/SNAP25/CD24/CLSTN1/BBS1/RFTN1/CDK5R1/HPCA/VPS37B/ATP2C1/ICMT/GDI1/PRKCI/HRAS/TRAM1L1/AFDN/VPS37C/MICALL1/PKDCC/GOLPH3L/RABGEF1/SLC1A1/RILPL1/ZDHHC7/CAMLG/PREPL/RAB11A/MTCH1/VAMP2/MMGT1/ANK3/BLZF1/RAB8B/RAB3GAP1/ATP1B1/TAMALIN/REEP1/ZDHHC2/TIMM22/GORASP1/TRMT10B/TAOK2/VAMP3/NSG1/CHMP4B/B…	266
GO:0032543	mitochondrial translation	130/14958	130/18870	6.79952e-14	9.62812e-12	6.42415e-12	NGRN/ALKBH1/YARS2/MRPL50/MRPL9/MRPL3/HARS1/MTRF1L/RARS2/METTL8/NSUN3/MRPL18/MRPL33/GATC/WARS2/PTCD1/MRPS21/MRPL30/MTG2/GARS1/MTIF3/CDK5RAP1/MRPL42/MRPL47/DAP3/MRPS23/MRPL49/MRPL39/RCC1L/MRPL52/MPV17L2/MRPS10/MRPL48/AARS2/MRPS27/MRPS18C/PTCD3/MRPL17/GADD45GIP1/C1QBP/MRPL10/DARS2/MRPS14/GFM1/QRSL1/FASTKD3/TARS2/MRPS25/MRPL45/FASTKD2/MRPS9/MRPL38/MTIF2/MRPL11/MRPL35/MRPL20/MRPS7/IARS2/GFM2/MRPL13/MR…	130
GO:0032386	regulation of intracellular transport	315/14958	336/18870	7.76357e-14	1.07542e-11	7.17553e-12	CRYAB/ARHGAP8/NDRG4/ARHGAP44/FERMT1/MTCL1/GAS6/MAP1B/MTMR2/RAB23/PTPN14/BVES/EHD2/AKAP5/GLI3/PRKD1/REEP2/ITGB1BP1/FLNA/EZR/FYN/ANGPT1/RAPGEF3/MECP2/CHMP3/MAP2/HAP1/SH3TC2/TGFB1/PKIA/GAS1/MICALL2/BRSK2/SMAD3/PPP1R12A/EFCAB7/PGAP1/CDK5R1/ANXA2/INPP5F/HPCA/MDFIC/SH3GLB1/PKIG/DYNLT2B/CEP290/NCBP2/GDI1/RBM22/APOD/CAPN10/CEP131/HRAS/CPSF6/ABCA2/SRC/LEPROT/RAB11FIP3/MAPK3/SLC1A1/PLN/RBM4/CD81/NDEL1/KHDR…	315
GO:0000075	cell cycle checkpoint signaling	187/14958	192/18870	9.7702e-14	1.32459e-11	8.83804e-12	NEK11/STK33/BRSK1/PLK2/MUC1/RBBP8/TP53BP1/MAP3K20/CASP2/MUS81/RAD1/UIMC1/WAC/ZNF830/CCAR2/PML/BARD1/MRE11/CDK2/TIPIN/SETMAR/ZNF207/CHMP4C/TAOK2/INTS3/DYNC1LI1/LCMT1/TOPBP1/TAOK1/TRIM39/GIGYF2/RFWD3/BRCC3/SPDL1/NABP2/DDX39B/XRCC3/INIP/SYF2/HINFP/CHFR/BABAM2/RAD50/BUB3/MBTPS1/NOP53/IK/CRY1/TPR/MDC1/ZWILCH/RINT1/DOT1L/PSMG2/APC/CEP63/RHNO1/ATF2/DONSON/RAD9A/VPS4A/NSUN2/FEM1B/PABIR1/CLOCK/RPL26/RPA2/…	187
GO:0006302	double-strand break repair	289/14958	307/18870	1.77129e-13	2.35138e-11	1.56891e-11	SMARCD3/RBBP8/ZNF365/TWIST1/TP53BP1/ABL1/SPIRE1/POGZ/GGN/PARP3/REC8/ACTR5/SFPQ/SMARCD1/EXD2/SMC5/EPC1/MUS81/KMT5B/UIMC1/TOP2B/CGAS/ACTL6A/PML/SIRT1/MRE11/SMARCA4/EPC2/ERCC1/NSMCE3/SETMAR/RECQL/ZMYND8/BCL7C/TERF2IP/XRCC5/SMARCA2/BCL7A/ARID1B/DPF2/EP400/FUS/SIRT6/VPS72/SLX4/SMARCE1/INTS3/SMARCC2/RAD51D/TENT4A/ZBTB7A/HMGB1/SENP3/MARF1/UBE2N/MCM8/ARID2/INO80/RFWD3/BRCC3/TNKS1BP1/RAD51C/NABP2/DCLRE1C/…	289
GO:0046777	protein autophosphorylation	193/14958	199/18870	1.97218e-13	2.56464e-11	1.7112e-11	PDGFD/WNK2/MYO3A/CAV1/PDGFB/STK39/DDR1/STK33/PDGFRA/MAP3K21/PRKX/TNK1/NEK10/MAPK15/PRKD1/CDKL5/PDGFRB/PDGFC/FGFR1/TYRO3/PDGFA/EPHA4/DDR2/EPHB3/ABL1/CALM1/KIT/GREM1/VEGFC/MAP3K20/MAP3K9/MAP3K10/PPP2R5B/IGF1R/MAPKAPK2/FER/TNIK/TSSK2/PEAK1/SRC/MAPK3/DYRK1A/TESK1/TAF1/ENG/NTRK1/MARK3/MRE11/SLK/INSRR/STK4/MARK2/STK24/RASSF2/FLT3/MVP/MAP3K3/MAPKAPK5/PRKD2/ULK2/EIF2AK3/PAK1/TAOK2/FGFR3/VEGFA/TAOK1/CALM2…	193
GO:0001701	in utero embryonic development	363/14958	392/18870	2.05631e-13	2.62056e-11	1.74851e-11	GRHL2/PKD2/SLC34A2/OVOL2/EDN1/HOPX/CDKN1C/PDGFB/CAPN2/KRT19/NXN/PLCD3/SPINT1/TMEM100/JAG2/PLPP4/LEF1/FOXF1/PDGFRA/STMN3/MDFI/DBN1/WNT7B/DSC3/TMEM231/GLI3/IGF1/VASH2/FKBP10/RPGRIP1L/ARNT2/FOXC1/GJB3/RBBP8/GATA2/SPINT2/AMOT/TWIST1/SH3PXD2A/KIFBP/HAND2/TTLL1/TGFB3/ANGPT1/SNAI1/FUT8/HNF1B/SPECC1/EDNRA/CMTM3/COL3A1/TFEB/RUNDC1/ITGB1/YAP1/ANKS6/TCTN1/LIF/SOX18/ADAMTS3/TGFBR1/PCGF2/BMPR1A/ST14/POU5F1/CC…	363
GO:1990778	protein localization to cell periphery	329/14958	353/18870	2.37786e-13	2.97093e-11	1.98229e-11	TPBG/CACNB3/GPC4/CAV1/ARHGAP44/ITGA3/TESC/TSPAN15/GAS6/LAMA5/EPHA3/MISP/GRIP1/RAB31/EHD2/AKAP5/TUB/MMP14/EPHB2/STXBP1/LYPD1/FGF13/CLIP3/ITGB1BP1/FLNA/RAB34/EFR3B/PKP3/S100A10/SCN3B/GRIP2/EZR/SNAP25/CLSTN1/ARL3/BBS1/PACS1/NETO2/ITGB1/ANK2/TGFB1/ARL13B/HYCC1/CNPY4/MRAP2/NPTX1/NKD2/KCNIP3/ATP1B3/KIF5B/PTCH1/GRIN2A/EFCAB7/IQSEC2/PACS2/PRPH2/CLASP2/RHOQ/RHBDF2/ATP2C1/IFT80/PRKCH/LGALS3/TNIK/PRKCI/AP4M…	329
GO:0060491	regulation of cell projection assembly	198/14958	205/18870	4.42386e-13	5.42093e-11	3.617e-11	DZIP1/TACSTD2/SLIT2/EPS8L1/MYO3A/CAV1/PFN2/ARHGAP44/EPS8L3/DPYSL3/DCDC2/PODXL/ODF2L/CDC42EP5/MAPK15/EPHB2/KLF5/CDKL5/AGRN/IFT140/PLCE1/INTU/EPS8/RAB3IP/CDC42EP3/FNBP1L/TGFB3/SDCCAG8/KIT/PLXNB3/CCP110/HAP1/ZMYND10/YAP1/LPAR1/CROCC/SYNE2/TGFBR1/WDR44/RHOQ/KCTD17/MYO10/DYNLT2B/SEPTIN7/FER/TCHP/SRGAP2C/HRAS/NEURL1/ODF2/PLEK2/CEP120/CCR7/SRC/CEP135/RAB11FIP3/MAP4/WASHC1/RCC2/TESK1/ARF6/RAP1GAP/NDEL1/C…	198
GO:0031589	cell-substrate adhesion	331/14958	356/18870	5.17325e-13	6.21961e-11	4.1499e-11	CCL28/VWA2/ITGB4/SEMA3E/TACSTD2/EFNA5/ITGB6/TTYH1/JAG1/NPNT/PDGFB/ITGA3/ANTXR1/BCL2/ITGBL1/ITGA10/FERMT1/MELTF/ITGB8/SPOCK1/GAS6/LAMA5/EPHA3/DDR1/WNT4/FOXF1/LIMCH1/CDH11/JAM3/UNC13D/PRKX/ARHGAP6/BVES/PPFIA2/STON1/PARVA/EDIL3/COL13A1/SRCIN1/MMP14/FZD7/THY1/CD34/ADAM9/ITGB1BP1/LAMB1/EGFL6/ABI3BP/FLNA/TYRO3/CCDC80/PDPN/S100A10/SPRY4/SLC9A1/EFEMP2/CASK/AJAP1/CARMIL1/COL8A1/RADIL/SFRP1/ITGA8/ANGPT1/FB…	331
GO:0120032	regulation of plasma membrane bounded cell projection assembly	196/14958	203/18870	6.60794e-13	7.64661e-11	5.10204e-11	DZIP1/TACSTD2/SLIT2/EPS8L1/MYO3A/CAV1/PFN2/ARHGAP44/EPS8L3/DPYSL3/DCDC2/PODXL/ODF2L/CDC42EP5/MAPK15/EPHB2/KLF5/CDKL5/AGRN/IFT140/PLCE1/INTU/EPS8/RAB3IP/CDC42EP3/FNBP1L/TGFB3/SDCCAG8/KIT/PLXNB3/CCP110/HAP1/ZMYND10/YAP1/LPAR1/CROCC/SYNE2/TGFBR1/WDR44/RHOQ/KCTD17/MYO10/DYNLT2B/SEPTIN7/FER/TCHP/SRGAP2C/HRAS/NEURL1/ODF2/PLEK2/CEP120/CCR7/CEP135/RAB11FIP3/MAP4/WASHC1/RCC2/TESK1/ARF6/RAP1GAP/NDEL1/CCL21…	196
GO:0006486	protein glycosylation	187/14958	193/18870	6.72019e-13	7.64661e-11	5.10204e-11	GALNT3/TMTC2/B3GALT5/FUT3/CHST4/GALNT17/FUT4/TUSC3/GALNT12/POGLUT3/B3GALNT1/GXYLT2/GALNT10/A4GALT/EOGT/MGAT5/GALNT4/GALNT18/ALG13/GALNT7/TMTC1/FUT8/TMEM165/B3GNT7/B3GALNT2/ST6GALNAC2/GALNT15/POFUT2/POMT2/POGLUT1/ST8SIA2/B3GNT9/XXYLT1/B3GLCT/GALNT11/B3GNT3/FUT1/ABCA2/B3GNT5/POGLUT2/GALNT5/B4GALNT2/B3GALT4/TRAK1/DPY19L3/B3GALT6/FUT2/OGA/IL15/TET2/OGT/GFPT2/UBE2J1/C1GALT1C1L/A4GNT/POMGNT2/UGGT2/B3GN…	187
GO:0043413	macromolecule glycosylation	187/14958	193/18870	6.72019e-13	7.64661e-11	5.10204e-11	GALNT3/TMTC2/B3GALT5/FUT3/CHST4/GALNT17/FUT4/TUSC3/GALNT12/POGLUT3/B3GALNT1/GXYLT2/GALNT10/A4GALT/EOGT/MGAT5/GALNT4/GALNT18/ALG13/GALNT7/TMTC1/FUT8/TMEM165/B3GNT7/B3GALNT2/ST6GALNAC2/GALNT15/POFUT2/POMT2/POGLUT1/ST8SIA2/B3GNT9/XXYLT1/B3GLCT/GALNT11/B3GNT3/FUT1/ABCA2/B3GNT5/POGLUT2/GALNT5/B4GALNT2/B3GALT4/TRAK1/DPY19L3/B3GALT6/FUT2/OGA/IL15/TET2/OGT/GFPT2/UBE2J1/C1GALT1C1L/A4GNT/POMGNT2/UGGT2/B3GN…	187
GO:0072659	protein localization to plasma membrane	273/14958	290/18870	8.36468e-13	9.35084e-11	6.23914e-11	TPBG/CACNB3/ARHGAP44/ITGA3/TESC/TSPAN15/GAS6/LAMA5/EPHA3/GRIP1/RAB31/EHD2/AKAP5/MMP14/EPHB2/STXBP1/LYPD1/FGF13/CLIP3/ITGB1BP1/FLNA/RAB34/EFR3B/PKP3/S100A10/SCN3B/GRIP2/EZR/BBS1/PACS1/ITGB1/ANK2/TGFB1/HYCC1/CNPY4/MRAP2/NKD2/KCNIP3/ATP1B3/KIF5B/PTCH1/PACS2/PRPH2/CLASP2/RHOQ/RHBDF2/ATP2C1/PRKCH/LGALS3/TNIK/PRKCI/ARHGEF16/PIP5K1A/ARL6IP5/AFDN/PKDCC/ATP2B4/GOLPH3L/ARF6/RILPL1/CD81/PTPN9/IKBKB/ZDHHC7/S…	273
GO:1903829	positive regulation of protein localization	434/14958	476/18870	9.45995e-13	1.03929e-10	6.93443e-11	DZIP1/CFTR/ITGA3/WLS/TGFB2/WWTR1/NLGN2/MTCL1/GAS6/EPHA3/MAP1A/SYT11/PTP4A3/BICD1/AKAP5/GLI3/IGF1/PRKD1/EPHB2/TMEM132A/ADAM9/CLIP3/ITGB1BP1/FLNA/GPD1L/GLIS2/EZR/FYN/SNAP25/TGFB3/RIC3/OR51E2/RAPGEF3/GIPR/F2RL2/APBB1/PFKM/ADCY8/VEGFC/ITGB1/TGFB1/YAP1/PPP3CB/CROCC/CNPY4/SOX4/NKD2/MICALL2/KIF5B/WNT7A/SMAD3/TMEM35A/EFCAB7/CDK5R1/MCU/PECAM1/HPCA/AACS/SH3GLB1/ATP2C1/PRKCH/LGALS3/CEP290/SSH1/PRKCI/RBM22/A…	434
GO:0008033	tRNA processing	133/14958	134/18870	9.68979e-13	1.0465e-10	6.98252e-11	TRMT9B/FTSJ1/TRMT6/TP53RK/TRDMT1/C2orf49/THUMPD1/TSEN54/THUMPD2/POP1/DALRD3/RPP25/TRMT2B/FAM98B/QTRT2/TRMT10B/ALKBH8/PUS7/TRIT1/METTL6/RTRAF/ANKRD16/FAM98A/THADA/TSEN15/SSB/ALKBH1/RPP30/DTWD1/TRMT12/WDR6/AKT1/TARBP1/ADAT1/LCMT2/GRSF1/TRMT5/TRNT1/THUMPD3/TRMO/TSEN2/NSUN2/METTL8/NSUN3/RPP38/TRMT61B/TRMT1/WDR4/OSGEP/ZBTB8OS/BCDIN3D/PRORP/CLP1/DDX1/PTCD1/RPP21/URM1/DPH3/CTU1/KTI12/KARS1/TYW1/ADAT3/TR…	133
GO:0070085	glycosylation	208/14958	217/18870	1.74971e-12	1.83622e-10	1.22518e-10	GALNT3/TMTC2/B3GALT5/FUT3/CHST4/GALNT17/FUT4/TUSC3/GALNT12/POGLUT3/B3GALNT1/GXYLT2/GALNT10/A4GALT/EOGT/MGAT5/GALNT4/GALNT18/ALG13/GALNT7/TMTC1/FUT8/B4GALT6/TMEM165/B3GNT7/B3GALNT2/ST6GALNAC2/GALNT15/POFUT2/POMT2/POGLUT1/ST8SIA2/B3GNT9/XXYLT1/B3GLCT/GALNT11/B3GNT3/FUT1/ABCA2/B3GNT5/POGLUT2/GALNT5/B4GALNT2/B3GALT4/TRAK1/FUT11/DPY19L3/B3GALT6/GBGT1/FUT2/OGA/IL15/TET2/OGT/GFPT2/UBE2J1/C1GALT1C1L/A4GN…	208
GO:1903050	regulation of proteolysis involved in protein catabolic process	224/14958	235/18870	1.76283e-12	1.83622e-10	1.22518e-10	CAV1/SH3RF3/TGFB1I1/DNAAF4/AXIN2/FOXF2/MAP1A/RHBDF1/TRIB2/BBS7/EPHA4/SH3RF1/TRIM67/PRICKLE1/CDC20B/ECSCR/NKD2/WNT10B/CSNK1A1/OPHN1/SOCS5/LATS1/DDA1/AXIN1/RNF180/BAG5/TMEM168/SOCS4/CSNK1E/DAB2IP/SMAD7/GNA12/TMF1/WAC/CBFA2T3/CCAR2/TAF1/ANKIB1/PML/CDK2/CAMLG/RNF19B/PHF20L1/OGT/PDCL3/TLK2/SIRT6/PSME3IP1/PSEN1/PIAS1/RNF144A/AGTPBP1/ARIH1/CSNK1D/DNAJB2/CSNK2A1/TRIM39/EIF3H/MAPK9/SUMO2/PKD1/GSK3B/CTSC/B…	224
GO:0000209	protein polyubiquitination	216/14958	226/18870	1.78665e-12	1.83622e-10	1.22518e-10	BCL2/FOXF2/KLHL42/TRAF5/TRAF1/PELI2/MAGEL2/FBXL7/HACE1/ZNF738/UBE2Q2/RUSC1/TRIM32/UBE2QL1/TRIM3/CTNNB1/DDA1/UBE2A/UBE2E1/CBFB/TRAF6/RNF34/TRIM2/TRIM44/PELI3/TAF1/ANKIB1/UBE2E3/UBR5/BARD1/ANAPC7/RNF41/RNF19B/TRIM62/FBXW11/TRIM56/TRIM38/WSB1/UBE2J1/RNF144A/DZIP3/ARIH1/RNF6/UBE2Q1/UBE2N/UBE2G2/UBE2H/RNF115/KLHL20/LRSAM1/TTC3/CUL3/SPOP/AREL1/FBXO28/DCAF15/ANAPC5/RNF4/SMURF1/RNF217/UBE2J2/PTPN22/DDX3X…	216
GO:0010639	negative regulation of organelle organization	336/14958	363/18870	1.93299e-12	1.95508e-10	1.30449e-10	TACSTD2/SLIT2/PFN2/NAV3/PLEKHH2/TMSB15B/RPS6KA2/TMEM67/WDR47/MAP1B/ARHGAP6/LMOD1/ODF2L/STMN2/HDGFL3/IGF1/NBDY/FHOD3/FGF13/CLIP3/EPS8/SWAP70/RHPN1/SVIL/CARMIL1/LIMA1/CAMSAP2/TSPO/NOL3/CRACD/TMOD2/CCP110/MAP2/YAP1/LPAR1/TJP1/LIF/TMSB10/TMEM39A/SHANK1/WDR44/ARHGEF18/CLASP2/VILL/PRRT2/SSH1/TCHP/IQCJ-SCHIP1/ANKRD27/HIP1R/STN1/SPEF1/TRIOBP/SRC/MAP4/KANK2/RAD1/ARHGEF7/LMNA/ATXN7/DYRK1A/TESK1/MAPT/ACD/MA…	336
GO:0000819	sister chromatid segregation	215/14958	225/18870	2.16158e-12	2.15212e-10	1.43596e-10	ARHGEF10/SMARCD3/MISP/MAPK15/FLNA/PRICKLE1/MAP9/CHMP3/MAP3K20/CLASP2/KIF2A/LATS1/SMARCD1/PHF13/TOP2B/ACTL6A/MAPRE1/AKAP8/ANAPC7/SMARCA4/RAB11A/LSM14A/BCL7C/HNRNPU/RHOA/SPICE1/SMARCA2/BCL7A/ARID1B/DPF2/ZNF207/CHMP4C/SMARCE1/SMARCC2/DYNC1LI1/TENT4A/KPNB1/LCMT1/CHMP7/MIS12/SMARCA5/CHMP4B/ARID2/WRAP73/WAPL/NCAPD3/NUMA1/CLASP1/EML3/INO80/PIBF1/SPDL1/CUL3/TUBG2/KIFC2/BAZ1B/XRCC3/ABRAXAS2/KIF3B/ACTB/ANA…	215
GO:1901873	regulation of post-translational protein modification	267/14958	284/18870	2.39558e-12	2.3484e-10	1.56692e-10	CAV1/NXN/INAVA/FOXF2/CBLB/PIAS3/GATA2/PRICKLE1/FYN/ANGPT1/TSPO/RASD2/ABL1/PHF20/MINAR1/MECP2/COPS8/TGFBR1/SOX4/TADA2A/CRTAP/SEPTIN4/CTNNB1/SPRTN/AXIN1/PTTG1IP/ARRDC4/RNF180/BAG5/ABCA2/SMAD7/TRAF6/WASHC1/MALT1/TRIM44/LIMK1/TAF1/KANSL2/SIRT1/SF3B1/IVNS1ABP/UBA2/CAMLG/NSMCE3/BCL10/UBE2I/SET/OGT/PIAS1/KANSL1/UBXN2A/NELFA/AUTS2/SMARCA5/UBE2N/NFYA/DNAJB2/NELFE/U2AF2/EHMT2/MAPK9/CUL3/BAZ1B/WBP1L/GSK3B/C…	267
GO:0034976	response to endoplasmic reticulum stress	251/14958	266/18870	3.17159e-12	3.06203e-10	2.04307e-10	CAV1/CFTR/RASGRF2/BCL2/TMEM67/SRPX/PARP6/NOD1/CREB3L1/NCK2/RASGRF1/MAP3K5/RCN3/ABL1/DNAJC10/ALOX5/NIBAN1/CXCL8/CREB3L2/BRSK2/PARP8/BCL2L11/DAB2IP/ITPR1/ATP2A3/PML/SIRT1/TRIM13/TMEM117/SERP2/AFF4/THBS4/THBS1/UBE2J1/APAF1/EIF2AK3/UGGT2/ATP2A2/DNAJB2/UBE2G2/GSK3B/QRICH1/UFC1/ERLEC1/TARDBP/UBE2J2/TMUB2/DDX3X/BCL2L1/DERL2/USP25/MBTPS1/RNF121/ELAVL4/TBL2/RNF183/NR1H2/SELENOS/UBQLN2/FLOT1/TMTC4/STC2/TOR…	251
GO:0034329	cell junction assembly	407/14958	446/18870	3.48513e-12	3.31452e-10	2.21154e-10	CLDN10/POF1B/TPBG/LRRN1/ITGB4/GRHL2/EFNA5/NPHP1/PTPRD/HOPX/GPC4/GJC1/CAV1/PTPN13/CLDN4/SRPX2/CDH24/BCL2/NLGN2/SDK1/EPHA3/PCDHB16/CLDN6/CLDN11/AMIGO2/WNT4/LIMCH1/FZD1/CDH11/JAM3/PCDHB14/MAP1B/ARHGAP6/LAMA3/LGI2/NRCAM/STON1/PKP1/PCDHB10/FLRT2/PCDHB6/HDAC7/PCDHB2/CDH3/SIX4/MDGA1/MMP14/EPHB2/CLDN2/AGRN/THY1/LRFN4/FGF13/CD9/APP/ITGB1BP1/ADGRB3/PCDHB9/PCDHB13/CDH6/CTNND2/PKP3/GPBAR1/NLGN3/NRXN2/S100A10…	407
GO:0140694	non-membrane-bounded organelle assembly	374/14958	408/18870	5.06977e-12	4.75068e-10	3.16979e-10	CDS1/ARHGEF10/EDN1/KRT19/NEBL/PDGFRA/MISP/OBSCN/LMOD1/BICD1/MYL9/MAPK15/PRKD1/LDAF1/SIX4/TPM1/NBDY/CCDC57/PDGFRB/FHOD3/PLK2/SH3PXD2B/FLNA/KIAA0753/KIF9/STARD9/EZR/LZTS2/PRICKLE1/PLEC/MAP9/CDC20B/TMOD2/MYOZ1/CSRP2/MYH11/CCP110/CHMP3/ITGB1/POGZ/LDB3/CLASP2/SMIM22/DOCK5/TNNT2/KIF2A/HAUS2/CETN2/BSCL2/CEP120/GRB7/MAPRE3/CNOT6/SRC/CEP135/CFLAR/POC1B/MAPT/C2CD3/PRKAA2/SENP6/MAPRE1/CNOT2/NGRN/CDK2/EIF4EN…	374
GO:0007015	actin filament organization	422/14958	464/18870	5.32207e-12	4.91481e-10	3.2793e-10	POF1B/USH1C/TACSTD2/ARHGEF10/SLIT2/PFN2/ENAH/BCL2/PLEKHH2/NEBL/DPYSL3/TPM2/SHROOM4/WNT4/LIMCH1/TMSB15B/RHOV/DSTN/ARHGAP6/DBN1/LMOD1/CDC42EP5/AIF1L/TPM4/RHOJ/TPM1/FAM171A1/FHOD3/MICAL2/FHOD1/ITGB1BP1/FLNA/EPS8/CD47/SWAP70/RHPN1/FCHSD1/KIRREL1/PLEKHG2/CNN2/S100A10/CDC42EP3/NCK2/SVIL/SLC9A1/MAGEL2/MYO6/HIP1/CARMIL1/EZR/LIMA1/SFRP1/ARHGAP18/TGFB3/RGS4/PLEC/ABL1/CRACD/RAPGEF3/TMOD2/SPIRE1/SYNPO2/MYO5C…	422
GO:0016482	cytosolic transport	176/14958	182/18870	6.25779e-12	5.69638e-10	3.80078e-10	RAB9B/MTMR2/PPFIA2/TANC2/RAB6B/FLNA/TMEM87A/PHETA2/MAGEL2/EZR/WDR91/MECP2/CHMP3/MAP2/KIF5B/DENND2A/STX6/TBC1D10B/YKT6/AP4M1/ANKRD27/SGSM2/SRC/RAB11FIP3/WASHC1/MAPK3/RAB7B/ATP9A/WIPI1/PREPL/RAB11A/MSN/GCC2/MAP2K1/EMP2/VAMP3/TMEM87B/ARFIP1/SRSF10/SPAG9/KLHL20/RAB21/VPS35/MAPK1/RAB5A/SORT1/EPS15/RAB9A/MYO1D/TRIM46/DOP1A/VTI1A/NF2/ARL1/USP7/STX16/KIF1A/SNX32/PIP4K2A/RAB14/HEATR5B/ATG14/TRAPPC10/AP1G1…	176
GO:0032984	protein-containing complex disassembly	232/14958	245/18870	6.79975e-12	6.10254e-10	4.07179e-10	SMARCD3/NAV3/PLEKHH2/STMN3/WDR47/MAP1A/MAP1B/DSTN/LMOD1/STMN2/HDGFL3/FGF13/MICAL2/EPS8/NES/SWAP70/EIF5A2/SVIL/DYRK3/CARMIL1/LIMA1/RUBCN/CAMSAP2/CRACD/CALM1/DNAJC6/TMOD2/CHMP3/NAPB/KLC1/MICAL1/KIF5B/TMEM39A/IGF1R/CLASP2/VILL/KIF2A/SMARCD1/SPEF1/TRIOBP/IRAK3/ATXN7/LIX1L/DDIT4/SMARCA4/SET/TTBK2/MAP1LC3C/IST1/SEMA5A/MAP1S/H2AC25/STMN1/TMOD4/CHMP4C/MTPN/SMARCE1/ADD1/ARHGEF2/SMARCC2/GSPT2/ADD3/ATP2A2/S…	232
GO:0009451	RNA modification	174/14958	180/18870	9.36618e-12	8.28907e-10	5.5307e-10	TRMT9B/ADARB1/NAF1/FTSJ1/TRMT6/TRDMT1/DIMT1/METTL16/THUMPD1/THUMPD2/CBLL1/DALRD3/FTSJ3/TRMT2B/QTRT2/TRMT10B/WTAP/METTL4/ALKBH8/PCIF1/PUS7/METTL3/APOBEC3C/TRIT1/METTL6/NSUN4/ANKRD16/THADA/SSB/ALKBH1/HNRNPAB/LARP7/HENMT1/DTWD1/RBM15B/TRMT12/SNRPD2/WDR6/AKT1/BUD23/PARN/TARBP1/LCMT2/RNMT/FTO/DNAJB11/TGS1/TRMT5/THUMPD3/TRMO/ALKBH5/FBL/JMJD6/ZCCHC4/NSUN2/METTL8/NSUN3/NSUN5/TRMT61B/TRMT1/WDR4/OSGEP/MRM2…	174
GO:0001558	regulation of cell growth	381/14958	417/18870	1.10247e-11	9.56164e-10	6.37979e-10	RERG/SEMA3E/EFNA5/SEMA3B/CRYAB/EDN1/SLIT2/IGFBP7/TGFB2/SEMA7A/BCL2/SPOCK1/DDR1/FRZB/NANOS1/ISLR2/MAP1B/UNC13A/NRCAM/IGF1/MMP14/CDKL5/MYOCD/KRT17/PLCE1/FGF13/RNF157/SEMA4F/VGLL4/SERPINE2/SLC9A1/IGFBP5/SEMA3A/GJA1/SEMA6A/JADE1/SFRP1/RGS4/CLSTN1/CPNE5/ABL1/SPP1/DACT3/RYK/PAK5/GREM1/SLIT3/LTBP4/MINAR1/MECP2/BDNF/SYT3/MAP2/DCBLD2/JADE2/PAFAH1B1/TGFB1/PLXNA3/NRG3/CCN3/YAP1/BMPR2/RGMA/WFDC1/TGFBR1/PTCH2…	381
GO:0007059	chromosome segregation	387/14958	424/18870	1.11042e-11	9.56164e-10	6.37979e-10	ARHGEF10/SMARCD3/MISP/GEM/MAPK15/FLNA/P3H4/STARD9/LZTS2/PRICKLE1/MAP9/NDE1/CHMP3/MAP3K20/CLASP2/REC8/SUN1/KIF2A/LATS1/SMARCD1/HAUS2/TTL/PHF13/SMC5/MAPRE3/RCC2/TOP2B/NDEL1/STAG3/SENP6/ACTL6A/MAPRE1/MRE11/AKAP8/ANAPC7/SMARCA4/RAB11A/UBE2I/LSM14A/BCL7C/RAD18/HNRNPU/RHOA/MAP1S/ACTR3/SPICE1/SMARCA2/BCL7A/ARID1B/DPF2/ZNF207/CHMP4C/DYNC1H1/TLK2/HAUS7/SYCE1L/SMARCE1/MAU2/SMARCC2/DYNC1LI1/TENT4A/CTCF/KPNB…	387
GO:0016358	dendrite development	221/14958	233/18870	1.28417e-11	1.09103e-09	7.27968e-10	TPBG/MARK1/PTPRD/FOXO6/ARHGAP44/MAP6/NFATC4/NLGN2/SDK1/DCLK1/DCDC2/MAP1A/MAP1B/DBN1/PPFIA2/SRCIN1/ZDHHC15/EPHB2/CDKL5/TANC2/APP/ADGRB3/ZNF365/PARP6/CTNND2/IGSF9/SYNGAP1/EPHA4/NCK2/SEMA3A/PRKG1/PRICKLE1/FYN/LZTS1/CAMSAP2/EPHB3/ABL1/BBS1/HECW1/MECP2/MAP2/PAFAH1B1/YWHAH/ITGB1/SRGAP2/LPAR1/SULT4A1/HDAC2/VLDLR/WNT7A/SHANK1/CAMK1D/KIAA0319/CDK5R1/DLG5/BMP5/CELSR2/MEF2C/TNIK/SRGAP2C/ANKRD27/NEURL1/LRP8/…	221
GO:0031503	protein-containing complex localization	181/14958	188/18870	1.30799e-11	1.09665e-09	7.31713e-10	DZIP1/GPC4/ARHGAP44/WDR35/IFT57/IFT56/CEP112/DBN1/CACNG4/GRIP1/LCA5/TUB/IFT140/IFT22/INTU/SGCD/DYNC2I1/GRIP2/HIP1/IFT172/EZR/DLG3/SNAP25/TTC21A/CLSTN1/ARL3/KIF5C/EFNB2/NETO2/IFT52/CLUAP1/LPAR1/DYNC2H1/NPTX1/KIF5B/IQSEC2/HPCA/IFT46/DYNLT2B/OPHN1/IFT80/TRAF3IP1/CEP131/HRAS/DLG2/SMAD7/LMNA/RCC2/SLC1A1/LMNB2/NPTN/WDR19/WDPCP/ARC/PML/TNFAIP2/STX7/RABL2B/RAB11A/OGT/BBS12/HNRNPU/RALA/DYNC2I2/IFT81/TAMAL…	181
GO:0007033	vacuole organization	220/14958	232/18870	1.54208e-11	1.27612e-09	8.51462e-10	RAB23/EPHB2/SRPX/RAB34/TMEM165/TFEB/CHMP3/PPP3CB/STING1/TMEM39A/ANXA2/PACS2/SH3GLB1/AP4M1/ATG7/TRAF6/WDR45B/RAB7B/STX12/WIPI1/PIP4K2C/MAP1LC3C/RAB3GAP1/CHMP4C/PSEN1/UBXN2A/ULK2/EFNB1/PIP4K2B/CCDC115/ATP2A2/CHMP7/CHMP4B/LRSAM1/EHMT2/VPS35/ATG16L1/FEZ2/RAB5A/RAB3GAP2/RALB/B4GALNT1/SMURF1/ATP6V1D/PPT1/CHMP1A/CHMP5/MTMR3/UBXN2B/ATP6V1H/ATG9B/ATP6AP2/PIP4K2A/MBTPS1/FIG4/RAB14/ATG14/GABARAPL2/UBQLN2/TB…	220
GO:0000723	telomere maintenance	152/14958	156/18870	1.96547e-11	1.58531e-09	1.05776e-09	MAPK15/ZNF365/NAF1/PARP3/ACTR5/CTNNB1/STN1/SMC5/SRC/TEP1/ZNF827/MAPK3/HNRNPD/ACD/ACTL6A/PML/MRE11/ERCC1/NSMCE3/EXOSC10/TERF2IP/XRCC5/HNRNPU/MAPKAPK5/SIRT6/CCT6A/SLX4/LTO1/ZSCAN4/RAD51D/YLPM1/CCT2/INO80/TNKS1BP1/MAPK1/RAD51C/NABP2/DCLRE1C/ATRX/TINF2/WRN/DHX36/XRCC3/MCRS1/USP7/RAD50/SLF1/WRAP53/MAP3K4/PARN/SLF2/TERF1/GNL3L/YY1/DCLRE1B/TNKS2/ERCC4/CTC1/TCP1/SMG6/TERF2/TNKS/HNRNPA2B1/RPA1/CCT4/PNKP/H…	152
GO:0002181	cytoplasmic translation	152/14958	156/18870	1.96547e-11	1.58531e-09	1.05776e-09	NMNAT2/FTSJ1/PKM/NCBP2/HNRNPD/RBM4/SYNCRIP/HNRNPU/UNK/MIF4GD/YBX3/SH3BGRL/DHX9/EIF3H/METTL3/RPS6/RPS4X/SLBP/DENR/RWDD1/DHX36/NEMF/PAIP1/RPL5/YTHDF2/NCBP1/RPL36A/RPS8/CSDE1/RPL22/RPL13/RPL35A/EIF3M/RPS24/RPL15/DHX29/RPL31/EIF3D/EIF2S3/EIF3L/NCK1/ETF1/RPL32/RPS23/RPL10A/RPL8/RPS3/RBM24/RPL26/CPEB2/RACK1/RPS25/RPS13/RPS11/RPL23/IMPACT/EIF4A2/RPL38/RPL6/RPS18/EIF3G/EIF3F/RPLP2/EIF3E/RPL11/CPEB1/RPL28…	152
GO:0016311	dephosphorylation	281/14958	302/18870	2.38959e-11	1.90331e-09	1.26994e-09	SGPP2/PTPRD/PLPP2/PTPN13/TGFB2/PDP1/PLPP4/DUSP4/MTMR2/PTP4A3/INPP5J/PTPN14/PTPRQ/DUSP18/PDGFRB/MAGI2/CTTNBP2NL/ADORA1/SWAP70/PTPDC1/MGAT5/DUSP7/PPP4R1/CALM1/DNAJC6/PPP1R1B/INPP5E/PTPN12/PIP4P2/SYNJ2/TGFB1/PTPRG/PPP3CB/PPEF1/INPP4B/PLPPR2/YWHAB/PPP1R12A/PPP2R5B/DUSP26/INPP5F/PTPRM/FAM220A/MEF2C/PTPN21/PPP1R2/PTPRU/LGALS3/IQGAP1/SSH1/PLPP5/PPM1H/SRC/DUSP22/PPP1CB/MTMR9/GNA12/PTPRK/PTPN9/PPP2R3A/IKB…	281
GO:0007163	establishment or maintenance of cell polarity	216/14958	228/18870	3.19887e-11	2.51644e-09	1.67904e-09	FOXJ1/AQP1/FERMT1/MTCL1/BRSK1/FOXF1/MISP/JAM3/PTK7/RHOV/CYTH3/MAP1B/LAMA1/PARVA/WNT7B/RHOJ/SFRP5/RPGRIP1L/FGF13/SPINT2/ATN1/SPRY1/SLC9A1/GJA1/AMOT/PRICKLE1/DLG3/ABL1/SDCCAG8/NDE1/CLIC4/PAFAH1B1/ITGB1/RHOBTB1/KIF26B/ENKD1/ABL2/FSCN2/PKHD1/BRSK2/WNT7A/IGF1R/PARD6G/DLG5/CLASP2/RHOQ/FBF1/OPHN1/FAM89B/PRKCI/MYH9/UST/DLG2/CCR7/GATA3/MAP4/PARD3B/LMNA/ARF6/NDEL1/CCL21/WDPCP/MAPRE1/PLEKHG3/RAB11FIP2/MSN/S…	216
GO:0051251	positive regulation of lymphocyte activation	305/14958	330/18870	3.41431e-11	2.65317e-09	1.77027e-09	CAV1/VTCN1/SMARCD3/BCL2/GAS6/LEF1/GLI2/RUNX1/GLI3/IGF1/IL18/MMP14/EPHB2/IL23A/THY1/SLC39A10/KITLG/CD47/NCK2/ANXA1/CLCF1/FYN/TP53BP1/CD24/TNFRSF4/ABL1/CARD11/EFNB2/IL7R/TGFB1/LGALS1/TNFSF13/ABL2/SOX4/ZBTB1/WNT10B/HHLA2/MEF2C/SOCS5/MDK/SMARCD1/AXL/CCR7/SRC/GATA3/CBFB/TRAF6/MALT1/KMT5B/CD81/CCL21/ACTL6A/TESPA1/IL15/SMARCA4/BCL10/ITPKB/VSIR/NFATC2/RHOA/SMARCA2/ARID1B/TGFBR2/CCL2/ZMIZ1/HLX/EFNB1/SMARC…	305
GO:0046578	regulation of Ras protein signal transduction	176/14958	183/18870	3.50264e-11	2.68901e-09	1.79419e-09	EPS8L1/ARHGAP44/ARFGEF3/EPS8L3/ITGA3/TGFB2/PSD/STMN3/ADGRG1/CYTH3/CADM4/MCF2L/LPAR2/IGF1/EPHB2/RALGPS1/PLCE1/F2R/KCTD10/EPS8/KITLG/PRAG1/SYNGAP1/SPRY4/SPRY1/TRIM67/RASGRF1/CYTH2/ABL1/SH2B2/F2RL2/COL3A1/ARHGEF28/ITGB1/LPAR1/ABL2/SYDE1/STARD13/IQSEC2/ARHGEF18/KCTD13/OPHN1/GIT1/DENND3/CDC42SE1/SRC/DAB2IP/KANK2/RABGEF1/GPR4/ARF6/ARHGAP42/RASA2/NTRK1/OGT/LZTR1/ITPKB/ARHGAP24/STMN1/RASIP1/AKAP13/RASA4/…	176
GO:0007093	mitotic cell cycle checkpoint signaling	139/14958	142/18870	3.8152e-11	2.8941e-09	1.93103e-09	NEK11/STK33/BRSK1/PLK2/MUC1/RBBP8/MAP3K20/CASP2/MUS81/UIMC1/WAC/ZNF830/PML/BARD1/MRE11/CDK2/TIPIN/SETMAR/ZNF207/CHMP4C/TAOK2/INTS3/DYNC1LI1/LCMT1/TOPBP1/TAOK1/TRIM39/GIGYF2/RFWD3/BRCC3/SPDL1/NABP2/XRCC3/INIP/SYF2/CHFR/BABAM2/RAD50/BUB3/MBTPS1/NOP53/IK/TPR/MDC1/ZWILCH/RINT1/PSMG2/APC/ATF2/DONSON/RAD9A/VPS4A/PABIR1/RPL26/RPA2/ZW10/USP44/PRKDC/FOXO4/RAD17/XPC/TAOK3/ATM/MSH2/CCND1/FANCD2/TP53/ANAPC15…	139
GO:0044772	mitotic cell cycle phase transition	425/14958	470/18870	4.06986e-11	3.05096e-09	2.03568e-09	USH1C/PKD2/CDKN1C/NEK11/SMARCD3/BCL2/DACT1/BRSK1/CCND2/ABCB1/NFIB/ZFP36L2/CCDC57/PLK2/MUC1/APP/RBBP8/EPS8/PBX1/NES/CCNI2/CTDSPL/ANXA1/DDR2/JADE1/FBXL7/CDK14/GJC2/PRMT2/KCNA5/CALM1/KMT2E/MECP2/CCND3/HSPA2/ITGB1/MAP3K20/PKIA/CASP2/BRSK2/INHBA/LATS2/NPM2/CLASP2/WNT10B/LATS1/ID4/CCNI/SMARCD1/CDK6/UBE2A/ADAM17/SMC5/KLHL18/KANK2/SLFN11/CDKN2B/APPL2/RCC2/UIMC1/WAC/ZNF830/KHDRBS1/MYO16/ACTL6A/PML/BARD1/M…	425
GO:1902115	regulation of organelle assembly	207/14958	218/18870	4.17173e-11	3.09096e-09	2.06238e-09	DZIP1/PTPRD/DCDC2/ODF2L/MAPK15/NBDY/EPHB2/CDKL5/IFT140/LRFN4/PLK2/INTU/KIF9/EZR/SDCCAG8/CCP110/CHMP3/HAP1/ZMYND10/YAP1/LPAR1/CROCC/SYNE2/TMEM39A/WDR44/KCTD17/SH3GLB1/DYNLT2B/SEPTIN7/TCHP/ODF2/CEP120/CNOT6/SRC/CEP135/RAB11FIP3/MAP4/TESK1/ARHGEF9/PRKAA2/WDPCP/SENP6/CNOT2/WIPI1/RAB11A/MSN/TRIM37/PIP4K2C/HNRNPU/RHOA/SPICE1/RAB3GAP1/PAN3/CHMP4C/DYNC1H1/MDM1/EFNB1/PIP4K2B/GPSM2/CHMP7/CHMP4B/STAM/WRAP73…	207
GO:1903320	regulation of protein modification by small protein conjugation or removal	229/14958	243/18870	4.34278e-11	3.18071e-09	2.12226e-09	CAV1/NXN/INAVA/FOXF2/CBLB/PIAS3/PRICKLE1/FYN/ANGPT1/TSPO/RASD2/ABL1/MINAR1/COPS8/TGFBR1/SOX4/SEPTIN4/CTNNB1/SPRTN/AXIN1/PTTG1IP/ARRDC4/RNF180/BAG5/SMAD7/TRAF6/WASHC1/MALT1/TRIM44/LIMK1/TAF1/IVNS1ABP/UBA2/CAMLG/NSMCE3/BCL10/UBE2I/OGT/PIAS1/UBXN2A/UBE2N/DNAJB2/U2AF2/MAPK9/CUL3/WBP1L/GSK3B/COPS7B/BAG2/HMG20B/MTA1/SIRT7/CHFR/GSK3A/BIRC3/USP4/RPL5/PTPN22/DCUN1D5/DDX3X/PDCD6/AKT1/NOP53/KDM1A/GNL3L/HDAC…	229
GO:2000278	regulation of DNA biosynthetic process	116/14958	117/18870	4.53738e-11	3.28547e-09	2.19216e-09	GRHL2/PDGFB/SMOC2/PARM1/MAPK15/NIBAN2/PDGFRB/NFATC1/JADE1/NOX4/CERS1/GREM1/JADE2/NAF1/BMPR2/PARP3/CTNNB1/FGF2/STN1/SRC/MAPK3/HNRNPD/ACD/DACH1/NVL/EXOSC10/ACVRL1/XRCC5/HNRNPU/CYP1B1/KCNK2/MAPKAPK5/PRKD2/CCT6A/CCT2/MAPK1/TINF2/WRAP53/MAP3K4/PARN/TERF1/GNL3L/ING5/TNKS2/CTC1/TCP1/POLG2/SMG6/TERF2/TNKS/HNRNPA2B1/CCT4/PNKP/HMBOX1/KAT7/CCT5/TENT4B/FBXO4/DNAJC2/CCT8/ATM/DSCC1/HNRNPC/MAP2K7/TP53/SMG5/HSP9…	116
GO:0140014	mitotic nuclear division	256/14958	274/18870	5.24409e-11	3.75453e-09	2.50513e-09	ARHGEF10/EDN1/CDKN1C/PDGFB/TGFA/CCDC8/CAV2/MISP/SMPD3/NFIB/IGF1/PDGFRB/FLNA/EPS8/PRICKLE1/MAP9/NDE1/CHMP3/NPM2/CLASP2/KIF2A/PHF13/NDEL1/MAPRE1/AKAP8/ANAPC7/L3MBTL1/RAB11A/CDC14A/UBE2I/LSM14A/HNRNPU/RHOA/SPICE1/BTC/ZNF207/CHMP4C/ANKLE2/BMP4/DYNC1LI1/TENT4A/KPNB1/LCMT1/CHMP7/MIS12/SMARCA5/CHMP4B/WRAP73/WAPL/CUL9/NCAPD3/NUMA1/CLASP1/EML3/INO80/PIBF1/SPDL1/CUL3/TUBG2/DAPK3/KIFC2/BAZ1B/NFIA/XRCC3/ABRA…	256
GO:0060562	epithelial tube morphogenesis	308/14958	334/18870	5.81751e-11	4.11256e-09	2.74402e-09	GRHL2/PKD2/SEMA3E/TACSTD2/FGF1/OVOL2/EDN1/SLIT2/VANGL2/SOX9/NDRG4/NPNT/IFT57/TGFB2/WNT2B/NFATC4/BCL2/SPINT1/LAMA5/DDR1/RARG/FZD6/FOXC2/LMO4/LEF1/WNT4/FOXF1/OSR1/FZD1/GLI2/PTK7/PODXL/PRKX/CTHRC1/FOLR1/LAMA1/CCDC40/CELSR1/FZD3/GLI3/SIX4/MMP14/TBX2/CDK20/RYR2/CCDC103/MICAL2/NRARP/BBS7/PBX1/SPINT2/PGR/TEAD2/VDR/LUZP1/EPHA4/CC2D2A/SPRY1/TWIST1/IFT172/LZTS2/TMEM59L/PRICKLE1/SFRP1/HAND2/ABL1/EFNB2/HNF1B…	308
GO:0006261	DNA-templated DNA replication	156/14958	161/18870	5.87325e-11	4.11256e-09	2.74402e-09	RBBP8/ZNF365/CDK2AP1/EXD2/MUS81/SLFN11/LRWD1/ZNF830/DACH1/BARD1/MRE11/CDK2/TIPIN/SETMAR/RECQL/POLD3/BAZ1A/CIZ1/NOC3L/PRIMPOL/WIZ/TOPBP1/METTL4/MCM8/MCMBP/CDK9/PRIM2/INO80/RFWD3/BOD1L1/ATRX/WRN/POLG/MCM9/RAD50/TERF1/GMNN/POLE3/POLA1/LIG3/POLG2/CENPS/TERF2/RPA1/FAM111A/ORC2/RTF2/PNKP/WRNIP1/ALYREF/ZMPSTE24/DONSON/MCM3/HMGA1/KAT7/CARM1/MCM6/NUCKS1/FBH1/RTEL1/DDX11/DSCC1/MCIDAS/CHRAC1/NBN/SMARCAL1/RE…	156
GO:0098876	vesicle-mediated transport to the plasma membrane	146/14958	150/18870	6.86682e-11	4.75602e-09	3.17335e-09	ARHGAP8/NDRG4/ARHGAP44/GRIP1/BVES/RAB31/EHD2/AKAP5/OSBPL5/RAB34/GRIP2/ARL4C/SNAP25/CLSTN1/ARL3/BBS1/MICALL2/STX6/INPP5F/ATP2C1/EXOC6B/ANKRD27/RAB11FIP3/MICALL1/EXOC1/PKDCC/WASHC1/GOLPH3L/ANKRD50/SLC1A1/ARF6/CCDC93/STX12/ATP9A/PREPL/RAB11A/VAMP2/ANK3/BLZF1/RAB8B/VPS39/TAMALIN/ARHGAP1/ZDHHC2/EHD1/VAMP3/NSG1/LLGL1/BBS2/VPS35/EPS15/GOPC/CNST/VTI1A/EXOC8/HGS/KIF13A/STX16/VPS35L/DEF6/MACF1/RAB14/STX3/R…	146
GO:0038202	TORC1 signaling	99/14958	99/18870	9.58841e-11	6.56381e-09	4.37956e-09	CASTOR3P/DYRK3/CARD11/YWHAZ/CSNK1A1/CASTOR2/SZT2/LARS1/SRC/MAPK3/WAC/RRAGB/PRKAA2/RRAGC/GPR137B/YWHAG/UBE2N/MIOS/CUL3/BMT2/PRKACB/ITFG2/PIP4P1/TBK1/NLK/USP4/USP7/TSC1/DGKQ/VHL/AKT1/LAMTOR3/RHEB/UBE3A/TSC2/OTUD5/CLEC16A/RRAGA/GPR155/EP300/ATXN3/DEPTOR/CASTOR1/RBX1/SEC13/ATM/OTUB1/RPTOR/GPR137/RPS6KB1/FLCN/TELO2/PRKAA1/KLHL22/NPRL3/SIK3/TBC1D7/NPRL2/SMCR8/LAMTOR5/LARP1/RNF167/PIH1D1/KPTN/SEH1L/MLST…	99
GO:0061136	regulation of proteasomal protein catabolic process	187/14958	196/18870	9.68296e-11	6.56381e-09	4.37956e-09	CAV1/SH3RF3/DNAAF4/AXIN2/FOXF2/MAP1A/RHBDF1/TRIB2/BBS7/SH3RF1/PRICKLE1/CDC20B/ECSCR/NKD2/WNT10B/CSNK1A1/OPHN1/SOCS5/DDA1/AXIN1/RNF180/BAG5/SOCS4/CSNK1E/DAB2IP/SMAD7/GNA12/TMF1/WAC/CBFA2T3/CCAR2/TAF1/ANKIB1/CDK2/CAMLG/RNF19B/PHF20L1/OGT/TLK2/SIRT6/PSME3IP1/PSEN1/PIAS1/RNF144A/ARIH1/CSNK1D/DNAJB2/TRIM39/EIF3H/MAPK9/SUMO2/PKD1/GSK3B/BAG2/PSME3/CHFR/RNF217/GSK3A/USP7/AKT1/OSBPL7/USP25/SMARCC1/NOP53/A…	187
GO:0007249	canonical NF-kappaB signal transduction	278/14958	300/18870	1.13805e-10	7.6333e-09	5.09315e-09	TNFRSF19/EDN1/WLS/ZDHHC13/INAVA/PLEKHG5/EDAR/PRKD1/TRAF5/TRAF1/FAIM/F2R/PLK2/FLNA/NOD1/PELI2/GJA1/FYN/ANGPT1/ABL1/GPRC5B/CARD11/EDNRA/GSTP1/TBKBP1/HTR2B/LPAR1/LGALS1/ZMYND11/ROR1/MAPKBP1/TRIM32/ATP2C1/CTNNB1/AZI2/EDA2R/CCR7/DAB2IP/ALPK1/CFLAR/TRAF6/MALT1/MID2/SLC44A2/CARD19/CCL21/IRAK1BP1/DHX15/CX3CL1/IRAK4/SIRT1/IKBKB/TRIM13/S100A13/TRIM62/BCL10/UBE2I/LITAF/ROCK2/FBXW11/TERF2IP/RHOA/TRIM38/MAP3K…	278
GO:0006470	protein dephosphorylation	193/14958	203/18870	1.34981e-10	8.95936e-09	5.97794e-09	PTPRD/PTPN13/PDP1/MTMR2/PTPN14/PTPRQ/DUSP18/PDGFRB/MAGI2/CTTNBP2NL/ADORA1/SWAP70/MGAT5/DUSP7/PPP4R1/CALM1/PPP1R1B/PTPN12/TGFB1/PTPRG/PPP3CB/PPEF1/YWHAB/PPP1R12A/PPP2R5B/DUSP26/PTPRM/FAM220A/PTPN21/PPP1R2/PTPRU/LGALS3/SSH1/PPM1H/DUSP22/PPP1CB/GNA12/PTPRK/PTPN9/PPP2R3A/IKBKB/PTPRA/ROCK2/UBASH3B/FBXW11/PPM1J/PPP3CC/PPP2R5C/CTDNEP1/ARPP19/PPP1R8/PTPRT/FKBP1A/PPP4R3A/ANKLE2/CAMTA1/DUSP12/PRKCD/CALM2/R…	193
GO:0002764	immune response-regulating signaling pathway	449/14958	500/18870	1.56861e-10	1.02424e-08	6.83403e-09	CACNB3/MAPK10/CAV1/VTCN1/BCL2/SMPDL3B/PLPP4/INAVA/FBXL2/CBLB/PRKD1/THY1/SLC39A10/TYRO3/CD47/NOD1/SLC39A6/EZR/FYN/CD24/ABL1/CARD11/SH2B2/KIT/CMTM3/STING1/RFTN1/NLRP1/PYDC5/COLEC11/MAPKAPK2/PLCG1/CSNK1A1/TRIM3/HHLA2/MEF2C/TLR5/PRKCH/LGALS3/FER/TNFRSF21/HRAS/TRIL/LRCH4/CCR7/IRAK3/SRC/DAB2IP/ALPK1/GATA3/DUSP22/TRAF6/BTN2A1/APPL2/MALT1/RABGEF1/MAP2K6/COLEC12/LIMK1/BCAR1/RAB7B/FOSL2/CD81/KHDRBS1/CGAS/T…	449
GO:1903008	organelle disassembly	142/14958	146/18870	1.57526e-10	1.02424e-08	6.83403e-09	CTSK/KIF9/DYRK3/TSPO/CERS1/SPATA33/KLC1/STING1/KIF5B/CTTN/SPATA18/ATG7/MAP4/WDR45B/PRKAA2/TIGAR/WIPI1/RNF41/OGT/MAP1LC3C/DNM1L/MARK2/USP36/FUNDC2/ULK2/BNIP3L/DENR/TRIP4/CDC37/UFC1/GSK3A/PLAAT3/ATG9B/GOLGA2/ATG14/GABARAPL2/KAT5/TSC2/ATP13A2/UFM1/FBXW7/SNX7/PLIN3/ATG3/ATG12/ZFAND1/HIF1A/TAFAZZIN/PELO/ARFIP2/ATG4B/UBA5/VPS13D/CSNK2A2/ATG13/TP53/GBF1/RIMOC1/TOMM7/PLK3/MRRF/BECN1/PRKAA1/MUL1/STX5/HUWE…	142
GO:0006354	DNA-templated transcription elongation	132/14958	135/18870	1.69289e-10	1.0896e-08	7.27014e-09	HEXIM1/MED17/ZMYND11/PWWP2A/TCERG1/MED1/CTNNB1/LDB1/NCBP2/AXIN1/WDR82/MED22/CCAR2/MED15/SETD5/ZMYND8/HNRNPU/INTS8/SIRT6/INTS3/NELFA/GTF2F2/MED19/CDK13/CDK9/SCAF8/HTATSF1/NELFE/SART3/ERCC3/SUPT16H/PWWP2B/RTF1/MED23/DDX39B/MED25/GTF2F1/MED14/MED10/HMGN1/CTDP1/LARP7/POLR2M/MED4/NCBP1/VHL/MED21/MED31/INTS12/MED26/INTS13/CCNT1/SETD2/NELFB/MED27/ZNF326/RNF168/CCNK/CDC73/INTS14/ALYREF/BRD4/PBRM1/MED29/I…	132
GO:0000070	mitotic sister chromatid segregation	176/14958	184/18870	1.72545e-10	1.09946e-08	7.33588e-09	ARHGEF10/MISP/FLNA/PRICKLE1/MAP9/CHMP3/CLASP2/KIF2A/PHF13/MAPRE1/AKAP8/ANAPC7/RAB11A/LSM14A/HNRNPU/RHOA/SPICE1/ZNF207/CHMP4C/DYNC1LI1/TENT4A/KPNB1/LCMT1/CHMP7/MIS12/SMARCA5/CHMP4B/WRAP73/WAPL/NCAPD3/NUMA1/CLASP1/EML3/INO80/PIBF1/SPDL1/CUL3/TUBG2/KIFC2/BAZ1B/XRCC3/ABRAXAS2/KIF3B/ANAPC5/STAG1/CHMP1A/CHMP5/BUB3/CDC16/GOLGA2/DIS3L2/IK/KAT5/TPR/CENPC/KMT5A/DCTN2/VPS4B/STAG2/CCSAP/ZWILCH/PSMG2/CHMP1B/A…	176
GO:0016032	viral process	391/14958	432/18870	1.80505e-10	1.13879e-08	7.59832e-09	ITGB6/NCAM1/CAV1/BCL2/NECTIN4/GAS6/CLDN6/CAV2/LEF1/FBXL2/BICD1/PCSK5/CTBP2/TYRO3/ADARB1/CLDN9/HEXIM1/HTR2A/MGAT5/TNFRSF4/FUT8/EFNB2/ITGA2/CHMP3/ITGB1/LGALS1/CLEC5A/CXCL8/SLC52A2/CH25H/TMEM39A/ST6GALNAC2/SRPK2/TRIM32/VPS37B/MDFIC/CSNK1A1/RNASEL/ITGAV/DDX5/IFI16/ILF3/ARK2N/SMC5/AXL/VPS37C/ZNF502/MID2/TOP2B/CD81/JPT2/XPR1/TRIM13/SMARCA4/TRIM11/TRIM62/AVPR1B/TBC1D20/IST1/DDX6/SP1/TRIM38/CCL2/ZNF639/U…	391
GO:0097193	intrinsic apoptotic signaling pathway	294/14958	319/18870	1.91208e-10	1.19449e-08	7.96996e-09	CAV1/NFATC4/BCL2/PHLDA3/FZD1/NME5/MUC1/MAPK8IP1/CREB3L1/CRIP1/NCK2/MAP3K5/FYN/CD24/DYRK2/ABL1/NOL3/SNAI1/MLLT11/IL20RA/DNAJC10/SNAI2/CASP2/BRSK2/HIC1/TRIM32/PYCR1/SEPTIN4/SFPQ/CTNNB1/DDX5/EDA2R/IFI16/MAPK7/BCL2L11/PTTG1IP/HRAS/ARL6IP5/BAG5/SRC/DAB2IP/ITPR1/TMEM109/ATP2A3/MSX1/PRKRA/CCAR2/PML/SIRT1/DDIT4/IVNS1ABP/TMEM117/PPP1R13B/DNM1L/STK24/CYP1B1/YBX3/APAF1/EIF2AK3/ING2/ARHGEF2/BCLAF1/PRKCD/HIPK…	294
GO:0007032	endosome organization	96/14958	96/18870	1.93287e-10	1.19576e-08	7.97842e-09	DNM1/ANXA8L1/ANXA8/PHETA2/CHMP3/STX6/VPS37B/VPS37C/RAB11A/IST1/CHMP4C/STAM2/CLCN3/CHMP7/CHMP4B/STAM/SYNJ1/VPS36/SNX33/PDCD6IP/VTI1A/EXOC8/HGS/ATP6V1D/MVB12A/CHMP1A/CHMP5/ATP6V1H/ATP6AP2/RAB5B/RAB22A/WASH3P/VPS4B/HOOK3/PHETA1/VPS11/CHMP1B/VPS18/VPS4A/PI4K2A/TMCC1/AKTIP/SCARB2/TMEM127/DNAJC13/WASHC5/VAMP4/USP8/VPS33B/ATP6AP1/CORO1C/VPS37A/RAB7A/ATP6V1F/PLEKHF1/EEA1/UBAP1/VPS28/ATP6V0C/PLEKHF2/PLEKH…	96
GO:0010720	positive regulation of cell development	401/14958	444/18870	2.22877e-10	1.36555e-08	9.11134e-09	EFNA5/PTPRD/SLIT2/SMARCD3/MAP6/TESC/SEMA7A/BCL2/GAS6/SPINT1/TENM4/LEF1/GLI2/ISLR2/MAP1B/DBN1/PDE5A/NUMBL/RUNX1/NIBAN2/FZD3/GLI3/ROR2/IL18/GFAP/MMP14/EPHB2/CDKL5/CD101/IL23A/FAIM/TIAM2/ZNF365/VCAN/PARP6/KITLG/ZNF488/EPHA4/SERPINE2/NAP1L1/ANXA1/CLCF1/GJC2/TSPO/RNF112/KIT/PLXNB3/IL7R/MECP2/BDNF/HAP1/PAFAH1B1/VEGFC/ITGB1/TGFB1/PLXNA3/IL34/LIF/PDE3A/BMPR2/SOX4/ACAN/HDAC2/ADNP/PLXNA4/MYRF/TRIM32/ZBTB1/…	401
GO:0030111	regulation of Wnt signaling pathway	310/14958	338/18870	2.91988e-10	1.77195e-08	1.18229e-08	TPBG/FOXL1/WNK2/SOX9/CAV1/SCEL/MLLT3/ITGA3/WLS/NFATC4/WWTR1/IGFBP6/NXN/BICC1/FERMT1/DACT1/DKK3/LYPD6/FRZB/FZD6/SULF1/LEF1/FZD1/DCDC2/PTK7/AXIN2/MDFI/CTHRC1/NKD1/FOLR1/APCDD1/SMURF2/TMEM237/GLI3/CDH3/SFRP5/GLI1/CCN4/SHISA2/TMEM132A/FZD7/APP/NRARP/VGLL4/CTNND2/SULF2/GRB10/JADE1/LZTS2/CDK14/PRICKLE1/ADGRA2/SFRP1/ABL1/GPRC5B/ANKRD6/ZNF703/HNF1B/DACT3/TLE2/SOSTDC1/SPIN1/SFRP4/GREM1/HECW1/SNAI2/TLE4/CM…	310
GO:0006400	tRNA modification	94/14958	94/18870	3.08421e-10	1.85402e-08	1.23705e-08	TRMT9B/FTSJ1/TRMT6/TRDMT1/THUMPD1/THUMPD2/DALRD3/TRMT2B/QTRT2/TRMT10B/ALKBH8/PUS7/TRIT1/METTL6/ANKRD16/THADA/SSB/ALKBH1/DTWD1/TRMT12/WDR6/AKT1/TARBP1/LCMT2/TRMT5/THUMPD3/TRMO/NSUN2/METTL8/NSUN3/TRMT61B/TRMT1/WDR4/OSGEP/BCDIN3D/URM1/DPH3/CTU1/KTI12/TYW1/TRMT61A/TRMU/TYW5/METTL2B/TRMT2A/GTPBP3/METTL2A/GON7/NAT10/TPRKB/TYW3/CDK5RAP1/TRMT112/CDKAL1/TRMT44/MOCS3/ELP3/OSGEPL1/METTL1/DUS1L/PUSL1/CTU2/TH…	94
GO:0090630	activation of GTPase activity	107/14958	108/18870	3.44443e-10	2.05121e-08	1.36862e-08	FOXJ1/ARHGEF10/RAP1GAP2/ARHGEF19/TIAM2/RASGRF1/GARNL3/SYDE1/NTRK3/TAX1BP3/TBC1D10B/TBC1D22B/ARHGEF16/ABR/PIP5K1A/SGSM2/RALGAPB/CCR7/TBC1D16/TBC1D9/RAP1GAP/ARHGAP42/AGAP1/CCL21/ARHGEF15/AGAP2/AGAP3/ARHGAP24/USP6NL/TBC1D8/ARHGAP22/TBC1D4/TBC1D1/ECT2/TSC1/SGSM3/RALGAPA1/DOCK7/ARHGAP29/TBC1D5/SCRIB/TBC1D12/TBC1D3E/SIPA1L3/SGSM1/EVI5L/SIPA1L1/TBCK/TBC1D9B/GMIP/TBC1D10A/ARHGAP45/TIAM1/RHOG/TBC1D2B/SIPA…	107
GO:0043547	positive regulation of GTPase activity	224/14958	239/18870	3.56902e-10	2.0909e-08	1.39511e-08	FOXJ1/ARHGEF10/RAP1GAP2/RASGRF2/CAV2/DOCK9/ARHGEF19/ODAM/CDKL5/AGRN/THY1/RALGPS1/F2R/TIAM2/S100A10/RASGRF1/SFRP1/GARNL3/RAPGEF3/RGS7/RGS11/ITGB1/SRGAP2/SYDE1/NTRK3/FZD10/TAX1BP3/TBC1D10B/RGL4/DOCK6/TBC1D22B/RGS10/ARHGEF16/ABR/PIP5K1A/HRAS/SGSM2/LARS1/RALGAPB/CCR7/RSU1/TBC1D16/ARHGEF7/TBC1D9/ARHGAP27/RAP1GAP/ARHGAP42/NDEL1/AGAP1/CCL21/ITGA6/ARHGEF15/CX3CL1/NTRK1/AGAP2/AGAP3/RAB11FIP2/PICALM/DVL3/A…	224
GO:0032970	regulation of actin filament-based process	345/14958	379/18870	3.57671e-10	2.0909e-08	1.39511e-08	TACSTD2/EFNA5/ARHGEF10/EDN1/SLIT2/MYO3A/CAV1/PFN2/ARHGAP44/CACNA1C/PLEKHH2/EPHA3/HCN4/WNT4/LIMCH1/PDGFRA/JAM3/TMSB15B/DSTN/ARHGAP6/LMOD1/CDC42EP5/SCN5A/CELSR1/DSG2/ARHGEF19/PRKD1/ODAM/TPM1/ACTA2/PDGFRB/FHOD3/RYR2/FGF13/FHOD1/ITGB1BP1/FLNA/EPS8/PDGFA/ADORA1/CD47/SWAP70/RHPN1/FCHSD1/KIRREL1/PDPN/PLEKHG2/CNN2/S100A10/CDC42EP3/NCK2/SVIL/SLC9A1/MAGEL2/CARMIL1/LIMA1/SFRP1/ARHGAP18/TGFB3/RGS4/ABL1/CRACD…	345
GO:1903432	regulation of TORC1 signaling	93/14958	93/18870	3.89588e-10	2.25678e-08	1.50579e-08	CASTOR3P/DYRK3/YWHAZ/CSNK1A1/CASTOR2/SZT2/LARS1/SRC/MAPK3/WAC/RRAGB/PRKAA2/RRAGC/GPR137B/YWHAG/UBE2N/MIOS/CUL3/BMT2/PRKACB/ITFG2/PIP4P1/TBK1/NLK/USP4/USP7/TSC1/DGKQ/VHL/AKT1/LAMTOR3/RHEB/UBE3A/TSC2/OTUD5/CLEC16A/RRAGA/GPR155/EP300/ATXN3/DEPTOR/CASTOR1/RBX1/SEC13/ATM/OTUB1/GPR137/RPS6KB1/FLCN/TELO2/PRKAA1/KLHL22/NPRL3/SIK3/TBC1D7/NPRL2/SMCR8/LAMTOR5/RNF167/PIH1D1/KPTN/SEH1L/SYK/CTNS/WDR24/NPC1/UBE…	93
GO:0051960	regulation of nervous system development	419/14958	466/18870	4.19833e-10	2.41007e-08	1.60806e-08	TPBG/LRRN1/SEMA3E/EFNA5/SEMA3B/PTPRD/SLIT2/PTPN13/SMARCD3/MAP6/SEMA7A/NFATC4/SRPX2/NLGN2/SPINT1/TENM4/RARG/LEF1/AMIGO2/ISLR2/NCMAP/MAP1B/MTMR2/DBN1/NUMBL/TMEM98/FLRT2/ELAPOR2/FZD3/GLI3/HEYL/GFAP/JAM2/EPHB2/CDKL5/AGRN/THY1/FAIM/FGF13/TIAM2/ADGRB3/ZNF365/VCAN/SEMA4F/PARP6/GATA2/SYNGAP1/NLGN3/ZNF488/S100A10/BHLHE41/EPHA4/SERPINE2/SEMA3A/NAP1L1/SEMA6A/CLCF1/GJC2/OXTR/CLSTN1/TSPO/CLSTN2/EPHB3/THBS2/RN…	419
GO:0050851	antigen receptor-mediated signaling pathway	194/14958	205/18870	4.47263e-10	2.52227e-08	1.68293e-08	CACNB3/VTCN1/BCL2/CBLB/THY1/SLC39A10/SLC39A6/EZR/FYN/ABL1/CARD11/SH2B2/CMTM3/RFTN1/PLCG1/HHLA2/MEF2C/PRKCH/LGALS3/TNFRSF21/HRAS/CCR7/GATA3/DUSP22/TRAF6/BTN2A1/MALT1/BCAR1/FOSL2/CD81/KHDRBS1/TESPA1/IKBKB/BCL10/LAT2/NFATC2/MAP3K7/PRKD2/PSEN1/PLCL2/GCSAM/FOXP1/ITK/UBE2N/MAPK1/SPPL3/BRAF/CACNB4/TXK/BTN3A1/PTPN22/BTN2A2/BTNL9/INPP5D/TMIGD2/EIF2B2/ELF1/NFKB1/RC3H2/SOS1/PIK3CA/PAWR/EIF2B1/DGKZ/PTPN2/CD2…	194
GO:0000725	recombinational repair	171/14958	179/18870	4.47295e-10	2.52227e-08	1.68293e-08	RBBP8/ZNF365/TP53BP1/ABL1/POGZ/REC8/SFPQ/EXD2/SMC5/EPC1/MUS81/CGAS/ACTL6A/MRE11/EPC2/NSMCE3/RECQL/ZMYND8/TERF2IP/XRCC5/EP400/FUS/SIRT6/VPS72/SLX4/INTS3/RAD51D/SENP3/UBE2N/MCM8/ARID2/INO80/RFWD3/RAD51C/NABP2/WRN/XRCC3/INIP/MORF4L1/ACTB/MCM9/RNF169/SLF1/WRAP53/BRD8/ERCC5/KDM1A/MORF4L2/SLF2/YY1/KAT5/SETD2/ING3/KMT5A/LIG3/ERCC4/MAGEF1/RPA1/SFR1/PIAS4/ACTR2/RHNO1/MMS19/RAD51B/SMCHD1/MCM3/AP5Z1/NIPBL/R…	171
GO:0032535	regulation of cellular component size	337/14958	370/18870	4.78862e-10	2.67659e-08	1.7859e-08	USH1C/SEMA3E/EFNA5/SEMA3B/SCTR/AQP1/EDN1/SLIT2/RAP1GAP2/PRR16/MYO3A/PFN2/SEMA7A/STK39/PLEKHH2/RARG/TMSB15B/ISLR2/AKT3/MAP1B/DSTN/LMOD1/NRCAM/CDC42EP5/WNT7B/PRKD1/CDKL5/FHOD3/FGF13/SEMA4F/EPS8/SWAP70/FCHSD1/KIRREL1/PLEKHG2/GNB3/CDC42EP3/NCK2/SVIL/SEMA3A/SEMA6A/CARMIL1/EZR/LIMA1/ARHGAP18/ABL1/CRACD/SPP1/TMOD2/IL7R/RYK/BDNF/CHMP3/MAP2/PAFAH1B1/PLXNA3/BMPR2/RGMA/TMSB10/ADNP/PLXNA4/WNT7A/KIAA0319/ELN/…	337
GO:2000058	regulation of ubiquitin-dependent protein catabolic process	170/14958	178/18870	5.40753e-10	2.99624e-08	1.99918e-08	CAV1/SH3RF3/TGFB1I1/AXIN2/FOXF2/MAP1A/TRIB2/BBS7/SH3RF1/TRIM67/PRICKLE1/CDC20B/NKD2/WNT10B/CSNK1A1/SOCS5/LATS1/DDA1/AXIN1/RNF180/BAG5/TMEM168/SOCS4/CSNK1E/SMAD7/GNA12/WAC/CBFA2T3/CCAR2/TAF1/ANKIB1/PML/CDK2/CAMLG/RNF19B/PHF20L1/OGT/PDCL3/TLK2/SIRT6/PSEN1/PIAS1/RNF144A/AGTPBP1/ARIH1/CSNK1D/DNAJB2/CSNK2A1/TRIM39/EIF3H/MAPK9/SUMO2/GSK3B/SMURF1/CHFR/RNF217/GSK3A/L3MBTL3/DISC1/USP7/RPL5/PTK2/AKT1/SMARC…	170
GO:0060560	developmental growth involved in morphogenesis	228/14958	244/18870	5.84753e-10	3.21211e-08	2.14321e-08	SEMA3E/FGF1/EFNA5/SEMA3B/EDN1/SLIT2/SOX9/SEMA7A/PAK6/DDR1/RARG/DCLK1/PTK7/ISLR2/MAP1B/EDN2/UNC13A/NKD1/NRCAM/WNT7B/SIX4/CDKL5/TBX2/FGF13/MAGI2/RNF157/APP/SEMA4F/NLGN3/SPRY1/SEMA3A/SEMA6A/PRKG1/LZTS2/PRICKLE1/SFRP1/CPNE5/ABL1/HNF1B/SPP1/EDNRA/RYK/SLIT3/KDM5B/ALCAM/MECP2/BDNF/SYT3/MAP2/VCL/PAFAH1B1/ITGB1/PLXNA3/YAP1/PPP3CB/KIF26B/BMPR2/RGMA/ADNP/PLXNA4/KIAA0319/SPART/CTTN/SEMA3C/FLRT3/MED1/CTNNB1/S…	228
GO:1901875	positive regulation of post-translational protein modification	153/14958	159/18870	6.14703e-10	3.34776e-08	2.23372e-08	CAV1/INAVA/CBLB/PIAS3/PRICKLE1/ANGPT1/RASD2/PHF20/SEPTIN4/SPRTN/AXIN1/PTTG1IP/ARRDC4/RNF180/TRAF6/MALT1/KANSL2/SIRT1/SF3B1/UBA2/NSMCE3/BCL10/OGT/PIAS1/KANSL1/NELFA/AUTS2/SMARCA5/UBE2N/NELFE/MAPK9/CUL3/BAZ1B/WBP1L/GSK3B/MTA1/CHFR/GSK3A/BIRC3/MCRS1/BAZ2A/PTPN22/DCUN1D5/DDX3X/PDCD6/WDR5/NOP53/KDM1A/HDAC4/UBE3A/RNF111/CRY1/KAT8/HSPBP1/KANSL3/CENPS/UBE2V1/PAXIP1/PIAS4/FBXW7/TICAM1/UBQLN1/FBXO33/PHF23/…	153
GO:0031929	TOR signaling	160/14958	167/18870	7.88342e-10	4.25705e-08	2.84042e-08	CASTOR3P/GAS6/ARMH4/AKT3/DYRK3/CARD11/MINAR1/YWHAZ/PKHD1/NUAK2/CSNK1A1/CASTOR2/TSSK2/SZT2/LARS1/SRC/GATA3/GNA12/MAPK3/WAC/RRAGB/UBR1/PRKAA2/SIRT1/DDIT4/RRAGC/MAPKAPK5/MEAK7/GPR137B/YWHAG/SH3BP4/UBE2N/MIOS/RPS6/CUL3/BMT2/PRKACB/ITFG2/PIP4P1/TBK1/NUAK1/NLK/GSK3A/USP4/DISC1/USP7/TSC1/DGKQ/PDCD6/VHL/AKT1/LAMTOR3/RHEB/UBE3A/PIK3CA/TSC2/OTUD5/CLEC16A/RPS6KA1/RRAGA/TBCK/ZMPSTE24/MAPKAP1/GPR155/EP300/SYA…	160
GO:0032204	regulation of telomere maintenance	103/14958	104/18870	8.45923e-10	4.49185e-08	2.99709e-08	MAPK15/NAF1/ACTR5/CTNNB1/STN1/SMC5/SRC/MAPK3/HNRNPD/ACD/ACTL6A/PML/MRE11/ERCC1/NSMCE3/EXOSC10/TERF2IP/XRCC5/HNRNPU/MAPKAPK5/SIRT6/CCT6A/SLX4/YLPM1/CCT2/INO80/MAPK1/NABP2/ATRX/TINF2/DHX36/MCRS1/USP7/RAD50/SLF1/MAP3K4/PARN/SLF2/TERF1/GNL3L/YY1/TNKS2/ERCC4/CTC1/TCP1/SMG6/TERF2/TNKS/HNRNPA2B1/CCT4/PNKP/HMBOX1/HDAC8/CCT5/TENT4B/INO80B/FBXO4/RUVBL1/NFRKB/SMG1/SMC6/CCT8/XRCC1/RTEL1/ATM/TFPT/NSMCE4A/HNRN…	103
GO:0042274	ribosomal small subunit biogenesis	103/14958	104/18870	8.45923e-10	4.49185e-08	2.99709e-08	UTP11/DIMT1/RIOK1/UTP4/EXOSC10/XRCC5/UTP6/KRR1/NOM1/RPS6/RPS4X/DDX52/UTP18/WDR75/NOL11/FCF1/RPS8/KRI1/HEATR1/WDR46/NGDN/MPHOSPH10/RPS24/RRP36/SRFBP1/UTP23/LTV1/UTP15/DCAF13/TSR1/PWP2/FBL/NOL10/UTP20/RPS23/BMS1/SURF6/RPS25/RPS13/METTL17/RPS11/LOC102724159/PRKDC/UTP25/RPL38/PNO1/TSR2/NOL7/RRP7BP/RIOK2/SNU13/WDR36/RPS16/RPS15/RPS19BP1/TBL3/RPS21/RPS27/RPS3A/GTF2H5/RIOK3/WDR3/RPS12/NAT10/RPS5/RPS9/RP…	103
GO:0045786	negative regulation of cell cycle	368/14958	407/18870	8.64663e-10	4.55341e-08	3.03817e-08	PKD2/CDKN1C/NEK11/BCL2/DACT1/STK33/BRSK1/RPS6KA2/TMEM67/TENT5B/FZD3/ZFP36L2/MYOCD/FOXC1/PLK2/MUC1/RBBP8/CTDSPL/HEXIM1/JADE1/TP53BP1/GJC2/PRMT2/ABL1/APBB2/APBB1/CCP110/SUSD2/TGFB1/MAP3K20/LIF/CASP2/GAS1/INHBA/PPP2R5B/LATS2/CTNNB1/LATS1/CDK6/NR2F2/DAB2IP/GATA3/MUS81/KANK2/RAD1/SLFN11/CDKN2B/PTPRK/BTG3/UIMC1/WAC/ZNF830/MYO16/CCAR2/PML/SIRT1/BARD1/MRE11/CDK2/FHL1/GPR132/TIPIN/PPP1R13B/HECA/SETMAR/TRI…	368
GO:0000724	double-strand break repair via homologous recombination	167/14958	175/18870	9.5395e-10	4.98244e-08	3.32442e-08	RBBP8/ZNF365/TP53BP1/ABL1/POGZ/REC8/SFPQ/EXD2/SMC5/EPC1/MUS81/CGAS/ACTL6A/MRE11/EPC2/NSMCE3/RECQL/ZMYND8/TERF2IP/EP400/FUS/SIRT6/VPS72/SLX4/INTS3/RAD51D/SENP3/UBE2N/MCM8/ARID2/INO80/RFWD3/RAD51C/NABP2/WRN/XRCC3/INIP/MORF4L1/ACTB/MCM9/RNF169/SLF1/WRAP53/BRD8/ERCC5/KDM1A/MORF4L2/SLF2/YY1/KAT5/SETD2/ING3/KMT5A/LIG3/ERCC4/MAGEF1/RPA1/SFR1/PIAS4/ACTR2/MMS19/RAD51B/SMCHD1/MCM3/AP5Z1/NIPBL/RPA2/MCM6/WDR…	167
GO:0150115	cell-substrate junction organization	101/14958	102/18870	1.32489e-09	6.86357e-08	4.57957e-08	ITGB4/EFNA5/BCL2/EPHA3/WNT4/LIMCH1/CDH11/ARHGAP6/LAMA3/STON1/MMP14/THY1/ITGB1BP1/S100A10/SLC9A1/PRICKLE1/SFRP1/PLEC/ABL1/ITGA2/GREM1/VCL/LAMC1/COL16A1/SMAD3/CLASP2/CTTN/LDB1/APOD/PIP5K1A/PEAK1/SRC/DUSP22/ARHGEF7/PTPRK/RCC2/ARF6/WDPCP/ITGA6/SLK/PTPRA/THSD1/ROCK2/ACVRL1/LIMS1/PHLDB2/RHOA/RAB8B/THBS1/NRP1/TAOK2/VEGFA/ACTG1/ROCK1/CLASP1/DAPK3/GPM6B/MAP4K4/MAPRE2/ACTN1/TSC1/RAC1/PTK2/MACF1/CORO2B/FMN1…	101
GO:0031400	negative regulation of protein modification process	393/14958	437/18870	1.38523e-09	7.11831e-08	4.74954e-08	SLIT2/CAV1/CDKN1C/PTPN13/WWTR1/NXN/DBNDD2/CADM4/INPP5J/PTPRQ/CBLB/SRCIN1/TRIB2/PIAS3/EPHB2/MYOCD/THY1/ITGB1BP1/ADARB1/MAPK8IP1/SWAP70/KIRREL1/GPD1L/CTDSPL/SPRY4/NCK2/HEXIM1/SPRY1/MGAT5/SPRED1/DUSP7/SFRP1/FYN/ANGPT1/TSPO/ABL1/CALM1/PPP1R1B/GSTP1/STK38/DNAJC10/MINAR1/TGFB1/PKIA/NIBAN1/UCHL1/SOX4/HDAC2/MICAL1/NTRK3/CRTAP/ADNP/FBLN1/YWHAB/LATS2/INPP5F/GPRC5A/PKIG/SOCS5/CTNNB1/LGALS3/LATS1/FRY/TRAF3IP…	393
GO:0031570	DNA integrity checkpoint signaling	131/14958	135/18870	1.51989e-09	7.74778e-08	5.16954e-08	NEK11/STK33/BRSK1/PLK2/MUC1/TP53BP1/MAP3K20/CASP2/MUS81/RAD1/UIMC1/WAC/ZNF830/CCAR2/PML/BARD1/MRE11/CDK2/TIPIN/SETMAR/TAOK2/TOPBP1/TAOK1/TRIM39/GIGYF2/RFWD3/BRCC3/DDX39B/SYF2/HINFP/BABAM2/MBTPS1/NOP53/CRY1/MDC1/RINT1/DOT1L/CEP63/RHNO1/ATF2/DONSON/RAD9A/FEM1B/CLOCK/RPL26/RPA2/FBXO4/PRKDC/PTPN11/FOXO4/RAD17/XPC/TAOK3/ATM/MSH2/TTI2/CCND1/FANCD2/TTI1/TP53/CDC5L/EIF2AK4/NBN/PLK3/ABRAXAS1/CHEK2/TELO2/C…	131
GO:0045785	positive regulation of cell adhesion	431/14958	482/18870	1.5693e-09	7.93615e-08	5.29523e-08	CCL28/CAV1/NPNT/VTCN1/PDGFB/ITGA3/TGFB2/SMARCD3/FUT3/FERMT1/CHST4/FOXC2/LEF1/WNT4/FOXF1/GLI2/ADGRG1/CYTH3/UNC13D/PODXL/FUT4/RUNX1/LAMA1/EDIL3/GLI3/IGF1/IL18/TPM1/IL23A/FRMD5/THY1/ADAM9/ITGB1BP1/LAMB1/EGFL6/FSTL3/ABI3BP/FLNA/LAMA2/KITLG/CCDC80/CD47/PDPN/S100A10/EPHA4/NCK2/EFEMP2/ANXA1/CARMIL1/COL8A1/SFRP1/FYN/ANGPT1/CD24/ABL1/CARD11/SPOCK2/EFNB2/ITGA2/IL7R/ALOX5/LAMC1/ARL2/COL16A1/DOCK1/FBLN2/LGAL…	431
GO:0033108	mitochondrial respiratory chain complex assembly	100/14958	101/18870	1.65782e-09	8.31781e-08	5.54988e-08	COA1/COX19/TTC19/LYRM2/COA8/NUBPL/TAFAZZIN/NDUFAF7/UQCC1/COX20/NDUFAF3/BCS1L/CHCHD7/TIMM21/SDHAF2/NDUFB4/NDUFS5/DMAC2/PET117/NDUFAF2/SDHAF4/DMAC1/COX16/TMEM126B/SMIM20/NDUFA10/TMEM223/COX18/FASTKD3/NDUFAF5/COA5/NDUFA12/ACAD9/TMEM186/UQCC4/SCO1/NDUFA9/NDUFB5/NDUFA5/NDUFAF1/UQCC6/SDHAF3/NDUFC1/NDUFS1/NDUFB3/SAMM50/TFAM/SDHAF1/NDUFS8/NDUFB10/PET100/NDUFB8/OMA1/IMMP2L/UQCC5/NDUFS3/STMP1/NDUFS7/NDUFA1…	100
GO:1902850	microtubule cytoskeleton organization involved in mitosis	156/14958	163/18870	1.70011e-09	8.46334e-08	5.64698e-08	ARHGEF10/CEP126/MISP/TACC1/PLK2/FLNA/EFHC1/SPRY1/GJA1/PRICKLE1/MAP9/NDE1/MECP2/CHMP3/PAFAH1B1/ITGB1/ENKD1/PKHD1/PARP3/CLASP2/KIF2A/GNAI1/EML1/MAP4/TACC2/FAM110A/NDEL1/MAPRE1/RAB11A/LSM14A/FBXW11/HNRNPU/RHOA/MAP1S/SPICE1/STMN1/ZNF207/CHMP4C/DYNC1H1/KPNB1/GPSM2/CHMP7/CHMP4B/WRAP73/NUMA1/CLASP1/EML3/PIBF1/MCPH1/SPDL1/TUBG2/KIFC2/PKD1/DYNLT1/ABRAXAS2/CENPJ/KIF3B/STAG1/CHMP1A/CHMP5/UBXN2B/GOLGA2/PTPA/…	156
GO:0072655	establishment of protein localization to mitochondrion	121/14958	124/18870	1.72987e-09	8.54476e-08	5.7013e-08	TSPO/MICALL2/SH3GLB1/LEPROT/MAPT/MTCH1/NPEPPS/USP36/RALA/TIMM22/GRPEL2/TRMT10B/BNIP3L/MTERF4/TOMM34/GSK3A/UBE2J2/MGARP/AKT1/MFF/ARIH2/TIMM10B/MIPEP/GDAP1/TOMM20/VPS11/FBXW7/DNAJC15/AP3B1/HK1/AIP/TIMM29/HSPA4/SAE1/HPS4/BBC3/CSNK2A2/ATG13/UBE2L3/RNF31/TOMM7/MOAP1/BAP1/PRKAA1/BAX/MAPK8/HUWE1/PITRM1/PARL/BCS1L/TIMM50/PRKN/TIMM21/BAG4/MTX2/HSP90AA1/TIMM23B/NMT1/UBE2D3/HAX1/HTRA2/TOMM22/TIMM23/DNAJA1/U…	121
GO:0006403	RNA localization	186/14958	197/18870	1.88228e-09	9.22607e-08	6.15589e-08	BICD1/ZNHIT6/KIF5C/MEX3D/NCBP3/NAF1/RFTN1/SIDT1/NCBP2/SRSF3/CETN2/CASC3/SRSF7/CPSF6/YTHDC1/KHDRBS1/RANBP2/ARC/NXF1/NUP205/ZC3H11A/BICD2/NUP54/EXOSC10/HNRNPU/TGFBR2/MVP/NUP188/RBM8A/CCT6A/CHTOP/NUP58/KPNB1/CCT2/THOC2/DHX9/FYTTD1/SMG7/NPIPA1/SLBP/RTRAF/SHQ1/SSB/DHX36/SRSF1/DDX39B/EIF4A3/NUP93/UPF3A/NUP160/G3BP2/RBM15B/PUM2/TSC1/NUP107/WRAP53/PHAX/NCBP1/NUTF2/PARN/TERF1/UPF3B/AGFG1/NUP43/YY1/TPR/FLO…	186
GO:0031647	regulation of protein stability	297/14958	325/18870	2.01667e-09	9.79236e-08	6.53374e-08	CRYAB/PFN2/TESC/BCL2/DACT1/PARVA/IGF1/STXBP1/FLNA/EPHA4/HIP1/ANK2/SOX4/SAV1/SERF1A/SERF1B/OTUD3/ATP1B3/CRTAP/SMAD3/WNT10B/IFT46/SH3GLB1/MYLIP/HIP1R/BAG5/SRC/CREBL2/SMAD7/LMNA/MTMR9/TRIM44/MSX1/CD81/PRKRA/CCAR2/TAF1/STX12/SIRT1/CAMLG/DVL3/CCNH/TRIM37/STK4/FBXW11/AAK1/RASSF2/USP36/ATP1B1/ZNF207/TBRG1/PDCL3/SIRT6/CCT6A/WIZ/PRKCD/STK3/MCM8/CREB1/CDK7/CCT2/HOXB-AS3/IP6K2/CSNK2A1/TRIM39/FBXL3/RAB21/CUL…	297
GO:0071496	cellular response to external stimulus	315/14958	346/18870	2.02855e-09	9.79236e-08	6.53374e-08	AQP1/CTSK/SOX9/MN1/WNT2B/BCL2/GAS6/WNT4/FOLR1/ADORA2B/PRKD1/MYOCD/TMEM87A/VDR/CNN2/TNFRSF11A/SLC9A1/MAP3K5/SFRP1/VPS41/PLEC/ITGA2/SNAI2/TFEB/CASP2/BMPR2/YWHAZ/OTUD3/ADNP/IGF1R/NUAK2/SH3GLB1/CSNK1A1/GAS2L1/TLR5/MED1/IFI16/FGF2/TSSK2/SZT2/LARS1/ATG7/AXL/HABP4/COL1A1/KANK2/PIEZO1/DSC2/CDKN2B/MAPK3/RRAGB/WDR45B/PIEZO2/PRKAA2/ENG/SIRT1/BMP6/XPR1/ATP1A2/WIPI1/TNFRSF10A/BCL10/OGT/MAP1LC3C/RRAGC/SP1/FAS/…	315
GO:0051347	positive regulation of transferase activity	373/14958	414/18870	2.06457e-09	9.89129e-08	6.59975e-08	PDGFD/GRHL2/PKD2/MST1R/FGF1/EDN1/ADRA2C/CD200/PDGFB/TGFB2/GAS6/DDR1/CCND2/LMO4/PDGFRA/PARM1/AXIN2/NEK10/MAPK15/CIMAP3/SRCIN1/ROR2/IGF1/IL18/PRKD1/IL23A/PDGFRB/PDGFC/ADAM9/FGFR1/ITGB1BP1/TYRO3/PDGFA/DSTYK/TNFRSF11A/EPHA4/DDR2/MAP3K5/DLG3/ANGPT1/CD24/NOX4/ABL1/GPRC5B/CALM1/KIT/RYK/GREM1/CCND3/HTR2B/ADRA2A/ADCY8/TGFB1/NAF1/IL34/COPS8/ROR1/NTRK3/MAP3K10/FZD10/CAMKK1/IGF1R/CTNNB1/GRM5/IQGAP1/FGF2/FGF1…	373
GO:0002696	positive regulation of leukocyte activation	344/14958	380/18870	2.14617e-09	1.01407e-07	6.76615e-08	CAV1/VTCN1/SMARCD3/BCL2/GAS6/LEF1/GLI2/ADORA2B/RUNX1/GLI3/IGF1/IL18/MMP14/EPHB2/STXBP1/IL23A/THY1/SLC39A10/KITLG/GATA2/CD47/NCK2/ANXA1/CLCF1/FYN/TP53BP1/CD24/TNFRSF4/ABL1/CARD11/EFNB2/IL7R/TGFB1/LGALS1/TNFSF13/ABL2/SOX4/PLA2G4A/ZBTB1/WNT10B/HHLA2/MEF2C/SOCS5/MDK/TSLP/SMARCD1/AXL/CCR7/SRC/GATA3/CBFB/TRAF6/MALT1/KMT5B/CD81/CCL21/ACTL6A/TESPA1/IL15/SMARCA4/BCL10/ITPKB/VSIR/NFATC2/RHOA/SMARCA2/ARID1B…	344
GO:0002757	immune response-activating signaling pathway	423/14958	473/18870	2.14845e-09	1.01407e-07	6.76615e-08	CACNB3/CAV1/VTCN1/BCL2/SMPDL3B/PLPP4/INAVA/FBXL2/CBLB/PRKD1/THY1/SLC39A10/TYRO3/CD47/NOD1/SLC39A6/EZR/FYN/ABL1/CARD11/SH2B2/CMTM3/STING1/RFTN1/NLRP1/PYDC5/COLEC11/MAPKAPK2/PLCG1/CSNK1A1/TRIM3/HHLA2/MEF2C/TLR5/PRKCH/LGALS3/TNFRSF21/HRAS/TRIL/LRCH4/CCR7/IRAK3/SRC/DAB2IP/ALPK1/GATA3/DUSP22/TRAF6/BTN2A1/APPL2/MALT1/RABGEF1/MAP2K6/COLEC12/LIMK1/BCAR1/RAB7B/FOSL2/CD81/KHDRBS1/CGAS/TESPA1/IRAK4/IKBKB/AT…	423
GO:0060070	canonical Wnt signaling pathway	289/14958	316/18870	2.67502e-09	1.25333e-07	8.36255e-08	TPBG/WNT10A/EDN1/WNK2/SOX9/CAV1/SCEL/MLLT3/WLS/WNT2B/WWTR1/IGFBP6/BICC1/FERMT1/DACT1/DKK3/LYPD6/RARG/FRZB/FZD6/LEF1/WNT4/FZD1/PTK7/AXIN2/CTHRC1/NKD1/FOLR1/WNT7B/FZD3/SMURF2/GLI3/CDH3/SFRP5/GLI1/FZD7/PYGO1/NRARP/CTNND2/SULF2/JADE1/LZTS2/CDK14/PRICKLE1/ADGRA2/SFRP1/WNT9A/GPRC5B/ANKRD6/ZNF703/EDNRA/DACT3/TLE2/SOSTDC1/SFRP4/RYK/GREM1/HECW1/SNAI2/TLE4/TGFB1/YAP1/BCL9L/FGF9/SOX4/NKD2/WNT6/ADNP/WNT7A/FZ…	289
GO:1903322	positive regulation of protein modification by small protein conjugation or removal	128/14958	132/18870	2.80753e-09	1.30581e-07	8.71273e-08	CAV1/INAVA/CBLB/PIAS3/PRICKLE1/ANGPT1/RASD2/SEPTIN4/SPRTN/AXIN1/PTTG1IP/ARRDC4/RNF180/TRAF6/MALT1/UBA2/NSMCE3/BCL10/PIAS1/UBE2N/MAPK9/CUL3/WBP1L/GSK3B/MTA1/CHFR/GSK3A/BIRC3/PTPN22/DCUN1D5/DDX3X/PDCD6/NOP53/KDM1A/HDAC4/UBE3A/RNF111/CRY1/HSPBP1/CENPS/UBE2V1/PAXIP1/PIAS4/FBXW7/TICAM1/UBQLN1/FBXO33/PHF23/SPHK1/BMI1/ARNT/FANCI/SKP1/MYCBP2/PIN1/XIAP/FBXO4/SAE1/RBX1/RASSF5/PSMD10/DCUN1D2/TANK/BTRC/PTEN/…	128
GO:0045862	positive regulation of proteolysis	318/14958	350/18870	3.07758e-09	1.42104e-07	9.48158e-08	CTSK/CAV1/UACA/IFT57/CLDN4/MELTF/F3/SH3RF3/TGFB1I1/AXIN2/COL4A3/TRIB2/MMP14/F2R/ADAM9/CASC2/BBS7/APH1B/NOD1/S100A10/EPHA4/SH3RF1/TRIM67/HIP1/MAP3K5/PRICKLE1/FYN/RCN3/CDC20B/KHDC1/ADRA2A/ECSCR/CASP2/RGMA/HDAC2/NKD2/NLRP1/SPON1/SMAD3/GRIN2A/ANXA2/TRIM32/NLRP2/CSNK1A1/SOCS5/DDA1/IFI16/MYH9/AXIN1/HIP1R/RNF180/ARL6IP5/SOCS4/SRC/CSNK1E/DAB2IP/SMAD7/EGLN3/MALT1/ATP2A3/MAPT/CBFA2T3/TAF1/ANKIB1/SIRT1/PICA…	318
GO:0033157	regulation of intracellular protein transport	211/14958	226/18870	3.23394e-09	1.47443e-07	9.83778e-08	ARHGAP44/FERMT1/MTCL1/GAS6/RAB23/PTPN14/AKAP5/GLI3/PRKD1/ITGB1BP1/FLNA/FYN/ANGPT1/RAPGEF3/SH3TC2/TGFB1/PKIA/MICALL2/BRSK2/SMAD3/EFCAB7/CDK5R1/HPCA/MDFIC/SH3GLB1/PKIG/CEP290/GDI1/RBM22/APOD/CEP131/HRAS/LEPROT/SLC1A1/CD81/NDEL1/UBR5/BARD1/ICE1/NUP54/GCC2/VAMP2/NPEPPS/ANK3/USP36/TAMALIN/ZDHHC2/SIRT6/PSEN1/SAR1A/UBE2J1/BMP4/NUP58/PRKCD/BNIP3L/UBE2G2/JUP/GSK3B/ECT2/RIPOR1/YWHAE/ERLEC1/EMD/MYO1C/SIRT7/…	211
GO:0010563	negative regulation of phosphorus metabolic process	341/14958	377/18870	3.23948e-09	1.47443e-07	9.83778e-08	SLIT2/CAV1/CDKN1C/PTPN13/PDGFB/TGFB2/WWTR1/DBNDD2/CADM4/INPP5J/PTPRQ/CBLB/SRCIN1/TRIB2/EPHB2/MYOCD/THY1/ITGB1BP1/PDGFA/ADARB1/MAPK8IP1/SWAP70/KIRREL1/GPD1L/CTDSPL/SPRY4/GRB10/NCK2/HEXIM1/SPRY1/LPCAT1/PRKG1/MGAT5/SPRED1/DUSP7/SFRP1/RUBCN/ANGPT1/TSPO/ABL1/CALM1/PPP1R1B/GSTP1/STK38/DNAJC10/TGFB1/PKIA/NIBAN1/UCHL1/MICAL1/NTRK3/ADNP/FBLN1/YWHAB/INHBA/LATS2/INPP5F/GPRC5A/PKIG/SOCS5/LGALS3/IQGAP1/LATS1/…	341
GO:0030217	T cell differentiation	281/14958	307/18870	3.54115e-09	1.58094e-07	1.05485e-07	FOXJ1/SMARCD3/BCL2/JAG2/LEF1/WNT4/GLI2/TMEM98/RUNX1/ZFP36L2/GLI3/IL18/ZEB1/IL23A/FZD7/NRARP/SH3RF1/ANXA1/ABL1/CARD11/KIT/LFNG/IL7R/RUNX2/PIK3R3/TGFB1/PPP3CB/PKNOX1/SOX4/BATF/ZBTB1/WNT10B/SOCS5/CTNNB1/MDK/SMARCD1/CDK6/TNFSF8/ADAM17/CCR7/SMAD7/GATA3/CBFB/DROSHA/MALT1/FOSL2/ACTL6A/TESPA1/KMT2A/IL15/SMARCA4/ITPKB/VSIR/RHOA/SMARCA2/ARID1B/TGFBR2/ZMIZ1/HLX/BMP4/JAK3/STAT4/SMARCE1/SMARCC2/HMGB1/FOXP1/IT…	281
GO:0006887	exocytosis	317/14958	349/18870	3.54373e-09	1.58094e-07	1.05485e-07	ANXA3/RAB25/SCRN1/SYT13/PFN2/ARHGAP44/CFTR/SV2A/SNPH/SYT8/FOXF1/STXBP6/UNC13D/STX2/SYT11/SMPD3/UNC13A/TRPV6/ADORA2B/PPFIA2/RAB31/SRCIN1/SYNGR1/CADPS/CTBP2/STXBP1/STX1A/RAB27B/GATA2/SYNGR3/RAB11FIP5/ABCC4/SYTL5/RAB3IP/S100A10/SEPTIN2/SEPTIN5/SCN11A/ANXA1/CASK/PCLO/PRSS12/SNAP25/KIT/SYT3/HAP1/ADRA2A/SYTL3/PIP5K1C/RAB11FIP1/PPP3CB/NAPB/SYTL2/NKD2/MICAL1/BRSK2/WNT7A/ANXA2/CLASP2/CADPS2/SEPTIN4/YKT6/P…	317
GO:1901987	regulation of cell cycle phase transition	408/14958	456/18870	3.54793e-09	1.58094e-07	1.05485e-07	PKD2/MN1/CDKN1C/NEK11/SMARCD3/BCL2/DACT1/STK33/BRSK1/CCND2/NEK10/MAPK15/ZFP36L2/GLI1/TBX2/PLK2/MUC1/APP/RBBP8/PBX1/CTDSPL/ANXA1/DDR2/DYRK3/JADE1/TP53BP1/GJC2/PRMT2/APBB2/KCNA5/APBB1/KMT2E/SUSD2/MECP2/HSPA2/MAP3K20/PKIA/CASP2/INHBA/NPM2/WNT10B/MLF1/SMARCD1/CDK6/ADAM17/KLHL18/MUS81/KANK2/RAD1/ATP2B4/SLFN11/CDKN2B/APPL2/RCC2/UIMC1/WAC/ZNF830/MYO16/CCAR2/TAF1/ACTL6A/PML/BARD1/MRE11/CDK2/FHL1/ANAPC7/S…	408
GO:0045936	negative regulation of phosphate metabolic process	340/14958	376/18870	3.71395e-09	1.64342e-07	1.09654e-07	SLIT2/CAV1/CDKN1C/PTPN13/PDGFB/TGFB2/WWTR1/DBNDD2/CADM4/INPP5J/PTPRQ/CBLB/SRCIN1/TRIB2/EPHB2/MYOCD/THY1/ITGB1BP1/PDGFA/ADARB1/MAPK8IP1/SWAP70/KIRREL1/GPD1L/CTDSPL/SPRY4/GRB10/NCK2/HEXIM1/SPRY1/LPCAT1/PRKG1/MGAT5/SPRED1/DUSP7/SFRP1/RUBCN/ANGPT1/TSPO/ABL1/CALM1/PPP1R1B/GSTP1/STK38/DNAJC10/TGFB1/PKIA/NIBAN1/UCHL1/MICAL1/NTRK3/ADNP/FBLN1/YWHAB/INHBA/LATS2/INPP5F/GPRC5A/PKIG/SOCS5/LGALS3/IQGAP1/LATS1/…	340
GO:0050867	positive regulation of cell activation	357/14958	396/18870	3.82122e-09	1.67923e-07	1.12043e-07	CAV1/VTCN1/SMARCD3/BCL2/GAS6/LEF1/GLI2/ADORA2B/RUNX1/GLI3/IGF1/IL18/ACTA2/MMP14/EPHB2/STXBP1/IL23A/THY1/SLC39A10/FLNA/KITLG/GATA2/CD47/NCK2/ANXA1/DDR2/CLCF1/FYN/TP53BP1/CD24/TNFRSF4/ABL1/CARD11/EFNB2/IL7R/TGFB1/LGALS1/TNFSF13/ABL2/SOX4/PLA2G4A/ZBTB1/WNT10B/HHLA2/MEF2C/SOCS5/MDK/TSLP/SMARCD1/AXL/CCR7/SRC/GATA3/CBFB/TRAF6/MALT1/KMT5B/CD81/CCL21/ACTL6A/TESPA1/IL15/SMARCA4/BCL10/ITPKB/VSIR/NFATC2/RHO…	357
GO:0032388	positive regulation of intracellular transport	189/14958	201/18870	3.94833e-09	1.72203e-07	1.14899e-07	MTCL1/GAS6/MTMR2/EHD2/AKAP5/GLI3/PRKD1/ITGB1BP1/FLNA/EZR/FYN/RAPGEF3/MECP2/MAP2/TGFB1/MICALL2/SMAD3/EFCAB7/PGAP1/CDK5R1/ANXA2/HPCA/SH3GLB1/CEP290/NCBP2/RBM22/CAPN10/CEP131/HRAS/CPSF6/LEPROT/CD81/KHDRBS1/UBR5/ICE1/MSN/VAMP2/NPEPPS/TBC1D20/ANK3/USP36/ZDHHC2/DYNC1H1/SIRT6/PSEN1/SAR1A/EHD1/PRKCD/BORCS5/JUP/NUMA1/DHX9/RAB21/STX18/CALY/GSK3B/ECT2/TRIM46/RIPOR1/YWHAE/EMD/MYO1C/NF2/TARDBP/ITGAM/GSK3A/UBE…	189
GO:1902903	regulation of supramolecular fiber organization	351/14958	389/18870	3.97268e-09	1.72203e-07	1.14899e-07	TACSTD2/ARHGEF10/CRYAB/EDN1/SLIT2/PFN2/NAV3/PLEKHH2/WNT4/LIMCH1/TMSB15B/WDR47/MAP1A/MAP1B/DSTN/ARHGAP6/LMOD1/CDC42EP5/STMN2/HDGFL3/PRKD1/TPM1/FHOD3/FGF13/FHOD1/CLIP3/APP/ITGB1BP1/FLNA/EPS8/CD47/SWAP70/RHPN1/FCHSD1/KIRREL1/PLEKHG2/S100A10/CDC42EP3/NCK2/SVIL/SLC9A1/MAGEL2/EFEMP2/CARMIL1/LIMA1/SFRP1/ARHGAP18/AEBP1/TGFB3/RGS4/CAMSAP2/ABL1/CRACD/RAPGEF3/TMOD2/SYNPO2/MECP2/MAP2/ARL2/LPAR1/TJP1/TGFBR1/T…	351
GO:0000086	G2/M transition of mitotic cell cycle	135/14958	140/18870	4.02692e-09	1.7227e-07	1.14943e-07	USH1C/SMARCD3/BRSK1/ABCB1/CCDC57/APP/RBBP8/PBX1/NES/FBXL7/CDK14/CALM1/MECP2/HSPA2/PKIA/BRSK2/WNT10B/LATS1/CDK6/UBE2A/RCC2/UIMC1/ZNF830/KHDRBS1/BARD1/MRE11/CDK2/FHL1/RAB11A/GPR132/ARPP19/CHMP4C/TAOK2/INTS3/LCMT1/TOPBP1/TAOK1/CALM2/TRIM39/BRCC3/ENSA/RAD51C/NABP2/INIP/SYF2/TAF2/PPME1/CHFR/BABAM2/RAD50/MBTPS1/NOP53/PLCB1/MIIP/CCNY/CTC1/VPS4B/SIN3A/RINT1/PPM1D/BRD4/RAD51B/DONSON/VPS4A/PABIR1/FOXO4/RAD…	135
GO:0009101	glycoprotein biosynthetic process	274/14958	299/18870	4.02855e-09	1.7227e-07	1.14943e-07	GALNT3/TMTC2/BACE2/FOXL1/HS3ST1/HS6ST2/B3GALT5/BCL2/FUT3/B3GAT1/CHST4/GALNT17/CHST10/CSGALNACT1/FUT4/TUSC3/GALNT12/IGF1/POGLUT3/CHST3/B3GALNT1/GXYLT2/GALNT10/A4GALT/DSE/EOGT/MGAT5/GALNT4/XYLT1/GALNT18/ITM2A/ALG13/CHSY1/GALNT7/TMTC1/FUT8/CSGALNACT2/TMEM165/BMPR1B/CHST14/BMPR2/GAL3ST4/B3GNT7/B3GALNT2/ST6GALNAC2/GALNT15/POFUT2/POMT2/CTNNB1/POGLUT1/ST8SIA2/B3GNT9/XXYLT1/B3GLCT/GALNT11/CHST15/B3GNT3/F…	274
GO:2001252	positive regulation of chromosome organization	107/14958	109/18870	4.05532e-09	1.7227e-07	1.14943e-07	MAPK15/NAF1/ACTR5/CTNNB1/SMC5/MAPK3/HNRNPD/ACD/ACTL6A/PML/MRE11/CDK2/ERCC1/ZNF304/TERF2IP/XRCC5/PPHLN1/MAPKAPK5/SIRT6/RESF1/CCT6A/SLX4/MPHOSPH8/CCT2/MACROH2A1/NCAPD3/NUMA1/INO80/MAPK1/NABP2/ATRX/TINF2/DHX36/MCRS1/RAD50/SLF1/MAP3K4/PARN/SLF2/TERF1/YY1/KAT5/TPR/TNKS2/TCP1/TERF2/TASOR/TNKS/HNRNPA2B1/CCT4/PNKP/HMBOX1/ATF7IP/NCAPH2/CCT5/TRIM28/INO80B/FBXO4/RUVBL1/NFRKB/CCT8/RTEL1/ATM/TFPT/DDX11/MAP2K7…	107
GO:0007409	axonogenesis	401/14958	448/18870	4.27764e-09	1.80511e-07	1.20442e-07	SEMA3E/EFNA5/SEMA3B/EPHB6/EDN1/ATL1/S100A6/SLIT2/NCAM1/ATP8A2/MAP6/SEMA7A/PALLD/TUBB3/ENAH/BCL2/APLP1/EPHA3/BRSK1/ANOS1/PLEKHG4/CHN1/ARHGEF25/LMO4/DCLK1/GLI2/CDH11/PTK7/ISLR2/WDR47/MAP1A/MAP1B/EDN2/NUMBL/NRCAM/FLRT2/NIBAN2/FZD3/NFIB/NOTCH3/GLI3/UNC5C/EPHB2/CDKL5/STXBP1/BOC/THY1/KIAA1755/EPHA6/FGF13/TIAM2/APP/SEMA4F/LAMA2/NRXN3/ADARB1/IGSF9/SYNGAP1/NLGN3/EPHA4/ETV1/UNC5B/SEMA3A/SCN11A/SEMA6A/PRKG1…	401
GO:0048284	organelle fusion	151/14958	158/18870	4.41587e-09	1.85118e-07	1.23516e-07	CAV2/STXBP6/STX2/SYT11/STXBP1/STX1A/SEPTIN8/RAB34/ANXA1/VPS41/SNAP25/PCDHGA3/CHMP3/NKD2/STX6/ANXA2/PRRT2/ERC2/ANKRD27/CLTRN/MFN1/RAB7B/STX12/STX7/VAMP2/VPS8/RAB8B/VPS39/CHMP4C/PIP4K2B/VAMP3/CHMP7/CHMP4B/YIPF5/TSNARE1/VAT1/TBC1D4/ZDHHC6/VTI1A/DOC2B/SNAP23/C2CD5/CHMP1A/STX16/CHMP5/PIP4K2A/UVRAG/TGFBRAP1/MFF/STX3/PLA2G5/STX4/GDAP1/ATP13A2/VPS11/CHMP1B/VPS18/RAB12/GOSR2/RAB3A/SYT1/VPS4A/SPHK1/GRIK5/P…	151
GO:0072331	signal transduction by p53 class mediator	166/14958	175/18870	4.80572e-09	2.00144e-07	1.33542e-07	BCL2/PHLDA3/PLA2R1/PLK2/MUC1/HEXIM1/MYO6/DYRK3/TWIST1/SPRED1/DYRK2/SNAI1/SNAI2/CASP2/SOX4/BATF/HIC1/MLF1/DDX5/EDA2R/IFI16/TP53RK/PTTG1IP/RNF34/DYRK1A/MAP2K6/TMEM109/MSX1/TAF1/PML/SIRT1/DDIT4/PPP1R13B/MAPKAPK5/ING2/HIPK1/KAT6A/SMYD2/ATRX/PIP4P1/NUAK1/PERP/PYCARD/USP7/RPL5/SNW1/AKT1/PRMT5/NOP53/KDM1A/MDM4/KAT5/KMT5A/SPRED2/PPM1D/RPS6KA6/HIPK4/PAXIP1/TAF9B/SGK1/ZMPSTE24/HAPSTR1/CHD5/COPS3/SP100/HNRN…	166
GO:0051170	import into nucleus	158/14958	166/18870	5.15967e-09	2.1349e-07	1.42446e-07	KCNQ3/FERMT1/RAB23/CBLB/GLI3/PRKD1/FLNA/PRICKLE1/ANGPT1/TGFB1/PKIA/FGF9/SMAD3/EFCAB7/MDFIC/PKIG/MED1/RBM22/APOD/PTTG1IP/LMNA/APPL2/TNPO2/RANBP2/UBR5/PML/EIF4ENIF1/NUP54/STK4/RGPD5/RGPD6/SIRT6/PSEN1/NUP188/ELAVL1/BMP4/NUP58/KPNA4/KPNB1/PRKCD/STK3/JUP/ECT2/NUP93/APPL1/TARDBP/RGPD8/NOTCH1/CSE1L/NUP107/NUTF2/AKT1/PPP3CA/ING1/NF1/HYAL2/TPR/IPO7/E2F3/HIKESHI/IPO9/TSC2/TNPO3/TXNIP/NUP133/UFM1/RPAIN/NUP3…	158
GO:0048863	stem cell differentiation	228/14958	246/18870	5.26576e-09	2.16474e-07	1.44437e-07	WNT10A/SEMA3E/TACSTD2/SEMA3B/OVOL2/EDN1/SOX9/JAG1/MLLT3/SLC4A11/TGFB2/SEMA7A/BCL2/LAMA5/CHD3/FRZB/FOXC2/PDGFRA/OSR1/FZD1/MSI2/LBH/FOLR1/EPCAM/ZFP36L2/MYOCD/TBX2/FOXC1/SEMA4F/KITLG/TEAD2/SLC9A1/SEMA3A/SEMA6A/TWIST1/RADIL/PRICKLE1/SFRP1/HAND2/ABL1/TBX1/HNF1B/EDNRA/KIT/RUNX2/GREM1/SNAI2/HTR2B/ITGB1/YAP1/LIF/SOX18/HDAC2/BMPR1A/BATF/PHF19/WNT7A/SEMA3C/MEF2C/MED1/CTNNB1/FGF2/CDK6/HOXB4/RET/SHC4/ARB2A/M…	228
GO:0002768	immune response-regulating cell surface receptor signaling pathway	314/14958	346/18870	5.4008e-09	2.20602e-07	1.47192e-07	CACNB3/MAPK10/VTCN1/BCL2/PLPP4/CBLB/THY1/SLC39A10/CD47/SLC39A6/EZR/FYN/CD24/ABL1/CARD11/SH2B2/KIT/CMTM3/RFTN1/COLEC11/PLCG1/HHLA2/MEF2C/TLR5/PRKCH/LGALS3/FER/TNFRSF21/HRAS/TRIL/CCR7/SRC/DAB2IP/GATA3/DUSP22/TRAF6/BTN2A1/APPL2/MALT1/RABGEF1/LIMK1/BCAR1/RAB7B/FOSL2/CD81/KHDRBS1/TESPA1/IRAK4/IKBKB/RAB11FIP2/BCL10/LAT2/NFATC2/MAP3K7/PRKD2/PLD2/PSEN1/PLCL2/PAK1/MAP3K1/GCSAM/PLSCR1/FOXP1/ITK/PRKCD/UBE2N…	314
GO:0008380	RNA splicing	426/14958	478/18870	5.75026e-09	2.3338e-07	1.55718e-07	ESRP1/ILDR2/NOL3/HNRNPLL/NOVA1/PRX/HNRNPH3/DDX17/RBM5/PRPF38B/PRPF40B/SRPK2/PSIP1/SFSWAP/PRPF3/PRPF38A/TCERG1/SFPQ/DDX5/LGALS3/ILDR1/NCBP2/AHNAK2/RBM22/GEMIN8/ZRSR2/SRSF3/DDX20/CASC3/ARB2A/AHNAK/SRSF7/LUC7L2/RBM25/HABP4/SRSF8/PPWD1/YTHDC1/ISY1/SUPT20H/NSRP1/RBM17/ATXN7/DYRK1A/CWC22/RBM6/DBR1/ZNF830/RBM4/ZCCHC8/KHDRBS1/CCAR2/RBM4B/HNRNPH1/RBM28/DHX15/SYNCRIP/SUPT7L/SCNM1/SF3B1/METTL16/IVNS1ABP/RP9…	426
GO:0010212	response to ionizing radiation	133/14958	138/18870	5.99019e-09	2.41579e-07	1.61188e-07	ITGB6/CRYAB/BCL2/CCND2/ANXA1/SFRP1/TP53BP1/SNAI2/MECP2/MAP3K20/YAP1/IFI16/HRAS/GATA3/RAD1/TMEM109/UIMC1/PML/THBD/SIRT1/BARD1/TIGAR/ERCC1/XRCC5/CYP2R1/TLK2/CBL/INTS3/TOPBP1/CLK2/INO80/RFWD3/BRCC3/TNKS1BP1/NABP2/DCLRE1C/ECT2/WRN/EYA3/INIP/XRCC4/MTA1/BABAM2/BCL2L1/EYA1/KDM1A/KAT5/RNF168/PAXIP1/RHNO1/ZMPSTE24/RAD9A/CLOCK/DNMT3A/NIPBL/RPL26/NUCKS1/FBXO4/PRKDC/FIGNL1/SFRP2/ATM/MSH2/TANK/FANCD2/TP53/KAR…	133
GO:1901796	regulation of signal transduction by p53 class mediator	105/14958	107/18870	6.24346e-09	2.50209e-07	1.66947e-07	BCL2/PLA2R1/MUC1/HEXIM1/DYRK3/TWIST1/SPRED1/DYRK2/SNAI1/SNAI2/SOX4/HIC1/MLF1/DDX5/TP53RK/PTTG1IP/RNF34/DYRK1A/MAP2K6/MSX1/TAF1/PML/SIRT1/MAPKAPK5/ING2/KAT6A/SMYD2/PIP4P1/NUAK1/USP7/RPL5/AKT1/PRMT5/NOP53/KDM1A/KMT5A/SPRED2/HIPK4/TAF9B/SGK1/ZMPSTE24/HAPSTR1/CHD5/COPS3/HNRNPK/EP300/RPL26/RPL23/PSMD10/ATM/RPL11/PMAIP1/TP53/PRMT6/CD44/ARMC10/PLK3/CHEK2/RPS20/RPF2/CDK5RAP3/RPS15/ELL3/ING4/RPL37/MARCHF7…	105
GO:0000956	nuclear-transcribed mRNA catabolic process	124/14958	128/18870	6.34232e-09	2.51273e-07	1.67656e-07	NANOS1/ZFP36L2/NBDY/NANOS3/DDX5/NCBP2/CASC3/PNRC2/CNOT6/TNRC6C/HNRNPD/CNOT8/SYNCRIP/CNOT2/SAMD4B/EIF4ENIF1/SMG9/EXOSC10/HNRNPU/PAN3/RBM8A/DCP1A/CTIF/TENT4A/GSPT2/CNOT4/EXOSC6/DHX9/SMG7/TNKS1BP1/CAPRIN1/EXOSC9/AGO2/SSB/DHX36/EIF4A3/RNPS1/HNRNPAB/PAIP1/UPF3A/EDC4/EXOSC8/NCBP1/PARN/CNOT6L/EXOSC2/UPF3B/CSDE1/LSM1/DIS3L2/CNOT3/EXOSC3/RC3H2/SMG6/XRN2/SMG8/EDC3/ZCCHC7/SAMD4A/ETF1/UPF2/MLH1/GSPT1/SKIC8/P…	124
GO:0007044	cell-substrate junction assembly	94/14958	95/18870	6.34886e-09	2.51273e-07	1.67656e-07	ITGB4/EFNA5/BCL2/EPHA3/WNT4/LIMCH1/CDH11/ARHGAP6/LAMA3/STON1/MMP14/THY1/ITGB1BP1/S100A10/SLC9A1/SFRP1/PLEC/ABL1/ITGA2/GREM1/VCL/LAMC1/COL16A1/SMAD3/CLASP2/CTTN/LDB1/APOD/PIP5K1A/PEAK1/SRC/DUSP22/ARHGEF7/PTPRK/RCC2/WDPCP/ITGA6/SLK/PTPRA/THSD1/ROCK2/ACVRL1/LIMS1/PHLDB2/RHOA/THBS1/NRP1/TAOK2/VEGFA/ACTG1/ROCK1/CLASP1/DAPK3/GPM6B/MAP4K4/ACTN1/TSC1/RAC1/PTK2/MACF1/CORO2B/FMN1/PPM1F/FERMT2/WHAMM/PTEN/SO…	94
GO:0030010	establishment of cell polarity	149/14958	156/18870	6.45608e-09	2.53939e-07	1.69435e-07	FOXJ1/FERMT1/BRSK1/FOXF1/MISP/JAM3/PTK7/CYTH3/MAP1B/LAMA1/FGF13/SPRY1/GJA1/AMOT/PRICKLE1/ABL1/SDCCAG8/NDE1/PAFAH1B1/ITGB1/KIF26B/ENKD1/ABL2/PKHD1/BRSK2/WNT7A/IGF1R/FBF1/OPHN1/FAM89B/PRKCI/MYH9/UST/CCR7/GATA3/MAP4/PARD3B/ARF6/NDEL1/CCL21/WDPCP/MAPRE1/PLEKHG3/RAB11FIP2/MSN/SLC9A6/AMOTL1/ROCK2/FBXW11/MARK2/AMOTL2/PHLDB2/RHOA/LLGL2/ALPK2/LLGL1/GPSM2/ROCK1/NUMA1/CLASP1/MCPH1/SPDL1/NEK3/PKD1/GSK3B/DYNL…	149
GO:0032956	regulation of actin cytoskeleton organization	306/14958	337/18870	7.27211e-09	2.84281e-07	1.89681e-07	TACSTD2/EFNA5/ARHGEF10/EDN1/SLIT2/MYO3A/PFN2/ARHGAP44/PLEKHH2/EPHA3/WNT4/LIMCH1/PDGFRA/JAM3/TMSB15B/DSTN/ARHGAP6/LMOD1/CDC42EP5/CELSR1/ARHGEF19/PRKD1/ODAM/TPM1/PDGFRB/FHOD3/FHOD1/ITGB1BP1/FLNA/EPS8/PDGFA/CD47/SWAP70/RHPN1/FCHSD1/KIRREL1/PLEKHG2/S100A10/CDC42EP3/NCK2/SVIL/SLC9A1/MAGEL2/CARMIL1/LIMA1/SFRP1/ARHGAP18/TGFB3/RGS4/ABL1/CRACD/RAPGEF3/TMOD2/SYNPO2/LPAR1/TJP1/TGFBR1/ABL2/TMSB10/FZD10/SHANK…	306
GO:0044839	cell cycle G2/M phase transition	148/14958	155/18870	7.80287e-09	3.0317e-07	2.02284e-07	USH1C/SMARCD3/BRSK1/NEK10/ABCB1/CCDC57/APP/RBBP8/PBX1/NES/DYRK3/FBXL7/CDK14/CALM1/MECP2/HSPA2/PKIA/BRSK2/WNT10B/LATS1/CDK6/UBE2A/RCC2/UIMC1/ZNF830/KHDRBS1/BARD1/MRE11/CDK2/AKAP8/FHL1/RAB11A/GPR132/ARPP19/CHMP4C/TAOK2/INTS3/LCMT1/TOPBP1/TAOK1/CALM2/MACROH2A1/TRIM39/BRCC3/ENSA/RAD51C/NABP2/INIP/SYF2/TAF2/PPME1/CHFR/BABAM2/RAD50/MBTPS1/NOP53/PLCB1/MIIP/CCNY/CCNQ/CTC1/VPS4B/SIN3A/RINT1/PPM1D/PAXIP1/B…	148
GO:2001251	negative regulation of chromosome organization	93/14958	94/18870	7.9381e-09	3.06555e-07	2.04542e-07	STN1/SRC/ACD/ERCC1/SETMAR/EXOSC10/TERF2IP/HNRNPU/ZNF207/H3-3B/SLX4/DYNC1LI1/LCMT1/SMARCA5/WAPL/SPDL1/BAZ1B/ATRX/TINF2/XRCC3/RAD50/BUB3/TERF1/GNL3L/IK/TPR/TNKS2/ERCC4/CTC1/ZWILCH/SMG6/TERF2/TNKS/PSMG2/APC/ZW10/TENT4B/USP44/NAA10/XRCC1/RTEL1/ATM/HNRNPC/ANAPC15/NBN/RAD21/H3-3A/KLHL22/MNAT1/KNTC1/NAT10/MAD1L1/SUB1/HNRNPA1/POT1/XRN1/TRIP13/CDK5RAP2/MAD2L1BP/PINX1/MAD2L2/TEN1/INCENP/TEX14/FBXO5/DCP2/SL…	93
GO:0009100	glycoprotein metabolic process	334/14958	370/18870	8.38336e-09	3.218e-07	2.14714e-07	GALNT3/TMTC2/BACE2/FOXL1/HS3ST1/HS6ST2/B3GALT5/BCL2/FUT3/B3GAT1/CHST4/GALNT17/CHST10/SULF1/CSGALNACT1/FUT4/TUSC3/GALNT12/IDS/IGF1/POGLUT3/CHST3/B3GALNT1/GXYLT2/GALNT10/PORCN/A4GALT/SULF2/DSE/EOGT/MGAT5/GALNT4/XYLT1/GALNT18/ITM2A/ALG13/CHSY1/GALNT7/TMTC1/FUT8/CSGALNACT2/TMEM165/BMPR1B/CHST14/COL11A1/BMPR2/GPC1/GAL3ST4/B3GNT7/B3GALNT2/ST6GALNAC2/ADAMTS12/IDUA/GALNT15/POFUT2/POMT2/CTNNB1/POGLUT1/ST8…	334
GO:0006368	transcription elongation by RNA polymerase II	113/14958	116/18870	9.23876e-09	3.52511e-07	2.35206e-07	HEXIM1/MED17/ZMYND11/PWWP2A/TCERG1/MED1/CTNNB1/LDB1/NCBP2/AXIN1/MED22/MED15/ZMYND8/HNRNPU/INTS8/SIRT6/INTS3/NELFA/GTF2F2/MED19/CDK13/CDK9/NELFE/SART3/ERCC3/SUPT16H/PWWP2B/RTF1/MED23/MED25/GTF2F1/MED14/MED10/CTDP1/LARP7/POLR2M/MED4/NCBP1/VHL/MED21/MED31/INTS12/MED26/INTS13/CCNT1/SETD2/NELFB/MED27/RNF168/CCNK/CDC73/INTS14/BRD4/PBRM1/MED29/INTS4/EAPP/SKIC8/MED7/INTS2/SUPT4H1/ELOF1/MED28/INTS9/MED24/…	113
GO:0043123	positive regulation of canonical NF-kappaB signal transduction	184/14958	196/18870	9.41033e-09	3.5692e-07	2.38147e-07	TNFRSF19/WLS/ZDHHC13/INAVA/PLEKHG5/EDAR/PRKD1/TRAF5/F2R/PLK2/FLNA/NOD1/PELI2/GJA1/FYN/ABL1/GPRC5B/CARD11/HTR2B/LPAR1/LGALS1/ROR1/TRIM32/ATP2C1/CTNNB1/EDA2R/CCR7/ALPK1/CFLAR/TRAF6/MALT1/MID2/SLC44A2/CCL21/DHX15/CX3CL1/IRAK4/IKBKB/TRIM13/S100A13/TRIM62/BCL10/UBE2I/LITAF/FBXW11/TERF2IP/RHOA/TRIM38/MAP3K3/MAP3K7/FKBP1A/AKAP13/UBE2N/TRIM52/LTB/TRIM8/IRAK1/ECT2/DHX36/TBK1/RIPK1/BIRC3/TICAM2/RHOC/CCL19/…	184
GO:0000077	DNA damage checkpoint signaling	122/14958	126/18870	9.51858e-09	3.5889e-07	2.39461e-07	NEK11/STK33/BRSK1/PLK2/MUC1/TP53BP1/MAP3K20/CASP2/MUS81/RAD1/UIMC1/WAC/ZNF830/CCAR2/PML/BARD1/MRE11/CDK2/TIPIN/TAOK2/TOPBP1/TAOK1/TRIM39/GIGYF2/RFWD3/BRCC3/DDX39B/SYF2/HINFP/BABAM2/MBTPS1/NOP53/CRY1/MDC1/RINT1/DOT1L/CEP63/RHNO1/ATF2/DONSON/RAD9A/FEM1B/CLOCK/RPL26/RPA2/FBXO4/PRKDC/PTPN11/FOXO4/RAD17/XPC/TAOK3/ATM/MSH2/TTI2/CCND1/FANCD2/TTI1/TP53/CDC5L/EIF2AK4/NBN/PLK3/ABRAXAS1/CHEK2/TELO2/CDK5RAP3…	122
GO:0018205	peptidyl-lysine modification	204/14958	219/18870	1.0372e-08	3.88768e-07	2.59397e-07	LOXL1/HDAC7/PIAS3/STX1A/P3H3/LOX/P3H4/GATA2/RASD2/PHF20/HDAC9/MECP2/MSL3/SOX4/HDAC2/TADA2A/SETBP1/LOXL2/CTNNB1/ZMIZ2/NFATC2IP/USPL1/SMC5/MSL1/PRKAA2/RANBP2/MSL2/KANSL2/SENP6/YEATS2/ACTL6A/PML/SIRT1/SF3B1/ATAT1/KMT2A/UBA2/FAM86B1/NSMCE3/UBE2I/SETD4/SET/PHF20L1/OGT/SUPT3H/ASH2L/TRIM38/EP400/ZMIZ1/MAP3K7/UHRF2/TRPM4/PIAS1/KANSL1/SMYD3/NELFA/AUTS2/SENP3/SMARCA5/NFYA/SENP1/NELFE/EHMT2/DIP2A/SMYD2/BAZ1…	204
GO:0022406	membrane docking	91/14958	92/18870	1.24052e-08	4.59569e-07	3.06638e-07	NDRG4/CFTR/CAV2/SNPH/STX2/UNC13A/BVES/CTBP2/STXBP1/STX1A/RAB3IP/EZR/ESYT2/SNAP25/CALM1/SYTL2/ESYT3/STX6/PACS2/YKT6/CEP290/EXOC6B/EXOC1/STX12/STX7/MSN/RAB8B/PDZD8/STXBP3/VAMP3/ATP2A2/TSNARE1/ROCK1/RALB/EXOC3/EXOC7/EXOC8/STX16/PEX26/AHCYL1/ATG14/STX3/KCNB1/STX4/CEP83/EXOC4/VPS11/VAPA/VPS18/RAB12/RAB3A/SYT1/EXOC2/STX8/RAB13/EXOC6/RAB3C/VTI1B/STX19/RAB7A/STX5/PPFIA3/RAB8A/GRAMD2A/EXOC5/STX10/BLOC1S6/…	91
GO:0071103	DNA conformation change	91/14958	92/18870	1.24052e-08	4.59569e-07	3.06638e-07	ANXA1/ABL1/DTD1/TOP2B/MRE11/RECQL/XRCC5/HMGB1/MCM8/DHX9/HMGB3/CHD8/ASCC1/ERCC3/WRN/DHX36/MCM9/RAD50/DDX3X/DHX30/TOP3B/HNRNPA2B1/WRNIP1/IGHMBP2/G3BP1/MCM3/HMGA1/MCM6/FBH1/SETX/HELQ/TOP1/RUVBL1/RTEL1/DDX1/DDX11/DSCC1/NBN/RECQL5/PURA/CHD1L/UPF1/RFC5/MCM7/MNAT1/RFC4/TOP3A/SSBP1/HHEX/CHTF18/XRCC6/ERCC2/GINS3/MCM5/RUVBL2/FANCM/MCM4/ZRANB3/SUB1/CHTF8/RFC3/MTERF1/POT1/RFC2/ASCC2/RAD54B/ASCC3/SUPV3L1/GINS…	91
GO:0045732	positive regulation of protein catabolic process	196/14958	210/18870	1.27794e-08	4.70697e-07	3.14062e-07	SOX9/CAV1/DACT1/SH3RF3/AXIN2/NKD1/CBLB/TRIB2/ADAM9/PLK2/BBS7/VGLL4/SH3RF1/LPCAT1/EZR/PRICKLE1/CDC20B/ADRA2A/ECSCR/RGMA/NKD2/TNFSF12/TRIM32/CSNK1A1/MYLIP/SOCS5/DDA1/AXIN1/RNF180/ATG7/SOCS4/ABCA2/CSNK1E/DAB2IP/SMAD7/CD81/CBFA2T3/TAF1/ANKIB1/BARD1/RNF41/RNF19B/MSN/SIRT6/PSEN1/PIAS1/RNF144A/ARIH1/CSNK1D/DNAJB2/CSNK2A1/MAPK9/SOX17/DCAF1/VPS35/SUMO2/GSK3B/BAG2/SNX9/SNX33/CHFR/RNF217/GSK3A/AKT1/OSBPL7/S…	196
GO:0006606	protein import into nucleus	153/14958	161/18870	1.30444e-08	4.74965e-07	3.1691e-07	KCNQ3/FERMT1/RAB23/CBLB/GLI3/PRKD1/FLNA/PRICKLE1/ANGPT1/TGFB1/PKIA/FGF9/SMAD3/EFCAB7/MDFIC/PKIG/MED1/RBM22/APOD/PTTG1IP/LMNA/APPL2/TNPO2/RANBP2/UBR5/PML/EIF4ENIF1/NUP54/STK4/RGPD5/RGPD6/SIRT6/PSEN1/NUP188/ELAVL1/BMP4/NUP58/KPNA4/KPNB1/PRKCD/STK3/JUP/ECT2/NUP93/APPL1/TARDBP/RGPD8/NOTCH1/CSE1L/NUP107/NUTF2/AKT1/PPP3CA/ING1/NF1/HYAL2/TPR/IPO7/E2F3/HIKESHI/IPO9/TSC2/TNPO3/TXNIP/NUP133/UFM1/RPAIN/NUP3…	153
GO:0070507	regulation of microtubule cytoskeleton organization	153/14958	161/18870	1.30444e-08	4.74965e-07	3.1691e-07	EFNA5/PHLDB1/MAP6/NAV3/EPHA3/STMN3/WDR47/MAP1A/MAP1B/BICD1/MAPK15/STMN2/HDGFL3/FGF13/CLIP3/CAMSAP2/ABL1/MAP9/MECP2/CHMP3/MAP2/ARL2/PAFAH1B1/PARP3/CDK5R1/CLASP2/GAS2L1/GIT1/HAUS2/TRAF3IP1/CAMSAP1/SPEF1/GNAI1/MAPRE3/ARHGEF7/ATXN7/DYRK1A/MAPT/PRKAA2/SENP6/MAPRE1/TRIM36/ATAT1/EML2/BICD2/TTBK2/MARK2/PHLDB2/HNRNPU/RHOA/MAP1S/STMN1/CHMP4C/DYNC1H1/HAUS7/DIXDC1/TOGARAM1/PAK1/ARHGEF2/GPSM2/CHMP7/CHMP4B/TAO…	153
GO:0071897	DNA biosynthetic process	182/14958	194/18870	1.32893e-08	4.81133e-07	3.21026e-07	GRHL2/PDGFB/SMOC2/PARM1/SMPD3/MAPK15/NIBAN2/PDGFRB/LOX/NFATC1/JADE1/NOX4/CERS1/GREM1/JADE2/NAF1/BMPR2/USP43/PARP3/ZBTB1/CTNNB1/SPRTN/FGF2/STN1/REV1/SRC/TEP1/MAPK3/HNRNPD/POLI/ACD/DACH1/SIRT1/MRE11/NVL/CCN2/EXOSC10/ACVRL1/TERF2IP/XRCC5/HNRNPU/POLD3/CYP1B1/KCNK2/MAPKAPK5/PRKD2/PRIMPOL/CCT6A/CCT2/TNKS1BP1/MAPK1/TINF2/WRN/POLG/RAD50/WRAP53/MAP3K4/PARN/TERF1/GNL3L/ING5/POLE3/TNKS2/POLA1/LIG3/CTC1/TCP1…	182
GO:0032434	regulation of proteasomal ubiquitin-dependent protein catabolic process	137/14958	143/18870	1.38701e-08	4.99323e-07	3.33162e-07	CAV1/SH3RF3/AXIN2/FOXF2/MAP1A/TRIB2/BBS7/SH3RF1/PRICKLE1/CDC20B/NKD2/WNT10B/CSNK1A1/SOCS5/DDA1/AXIN1/RNF180/BAG5/SOCS4/CSNK1E/SMAD7/GNA12/WAC/CBFA2T3/CCAR2/TAF1/ANKIB1/CDK2/CAMLG/RNF19B/PHF20L1/OGT/TLK2/SIRT6/PSEN1/PIAS1/RNF144A/ARIH1/CSNK1D/DNAJB2/TRIM39/EIF3H/MAPK9/SUMO2/GSK3B/CHFR/RNF217/GSK3A/USP7/AKT1/SMARCC1/NOP53/ARIH2/UBQLN2/FBXW8/HSPBP1/NFE2L2/USP14/DAB2/UBQLN1/GIPC1/ZNF418/PABIR1/RACK1/…	137
GO:0007160	cell-matrix adhesion	221/14958	239/18870	1.60665e-08	5.72766e-07	3.82166e-07	CCL28/VWA2/ITGB4/SEMA3E/EFNA5/ITGB6/JAG1/NPNT/ITGA3/BCL2/ITGBL1/ITGA10/FERMT1/ITGB8/EPHA3/DDR1/WNT4/LIMCH1/CDH11/JAM3/ARHGAP6/PPFIA2/STON1/COL13A1/MMP14/THY1/CD34/ADAM9/ITGB1BP1/S100A10/SLC9A1/EFEMP2/CASK/AJAP1/SFRP1/ITGA8/FBLN5/ABL1/FREM1/ITGA2/COL3A1/GREM1/THBS3/VCL/COL16A1/ITGB1/PLAU/PKHD1/CDH13/SMAD3/ADAMTS12/CLASP2/CTTN/MADCAM1/ADAM15/CTNNB1/ITGAV/LDB1/APOD/CDK6/PIP5K1A/FUT1/BCL2L11/RIN2/CCR…	221
GO:2000779	regulation of double-strand break repair	128/14958	133/18870	1.60899e-08	5.72766e-07	3.82166e-07	SMARCD3/ZNF365/TWIST1/TP53BP1/ABL1/SPIRE1/PARP3/SMARCD1/EPC1/KMT5B/TOP2B/CGAS/ACTL6A/PML/SIRT1/SMARCA4/EPC2/SETMAR/BCL7C/TERF2IP/SMARCA2/BCL7A/ARID1B/DPF2/EP400/FUS/SIRT6/VPS72/SMARCE1/SMARCC2/SENP3/UBE2N/ARID2/MORF4L1/ACTB/RNF169/BRD7/SLF1/WRAP53/BRD8/SMARCC1/KDM1A/MORF4L2/SLF2/KAT5/SETD2/ING3/KMT5A/SMARCB1/PHF10/MAGEF1/SMARCD2/PIAS4/PNKP/ACTR2/MMS19/PBRM1/SMCHD1/PPP4R3B/NSD2/OTUB2/ARID1A/RPA2/W…	128
GO:0008630	intrinsic apoptotic signaling pathway in response to DNA damage	100/14958	102/18870	1.83043e-08	6.47971e-07	4.32345e-07	NFATC4/BCL2/PHLDA3/MUC1/CRIP1/DYRK2/ABL1/SNAI1/SNAI2/CASP2/HIC1/TRIM32/IFI16/BCL2L11/TMEM109/CCAR2/PML/SIRT1/DDIT4/ING2/HIPK1/BCL2L2/CXCL12/PYCARD/SKIL/CASP9/SNW1/BCL2L1/MAEL/KDM1A/PIAS4/IKBKE/TAF9B/RAD9A/MLH1/HNRNPK/RPS3/EP300/RPL26/FBH1/PRKDC/SFRP2/ATM/MSH2/BAD/TP53/TOPORS/CD44/USP47/TPT1/CHEK2/MOAP1/ELL3/BAX/USP28/MARCHF7/TNFRSF1B/RPS27L/IER3/ERCC6/TNFRSF1A/NACC2/POLB/HTRA2/MSH6/BAG6/MIF/FNIP2…	100
GO:0031396	regulation of protein ubiquitination	187/14958	200/18870	1.84456e-08	6.49367e-07	4.33276e-07	CAV1/NXN/INAVA/FOXF2/CBLB/PRICKLE1/FYN/ANGPT1/TSPO/ABL1/MINAR1/TGFBR1/SOX4/SEPTIN4/CTNNB1/SPRTN/AXIN1/PTTG1IP/ARRDC4/RNF180/BAG5/SMAD7/TRAF6/WASHC1/MALT1/TRIM44/LIMK1/TAF1/IVNS1ABP/CAMLG/NSMCE3/BCL10/OGT/UBXN2A/UBE2N/DNAJB2/U2AF2/MAPK9/CUL3/WBP1L/GSK3B/BAG2/MTA1/SIRT7/CHFR/GSK3A/BIRC3/USP4/RPL5/PTPN22/DDX3X/PDCD6/AKT1/KDM1A/GNL3L/UBE3A/RNF111/DAXX/CRY1/SPRY2/HSPBP1/CENPS/SVBP/UBE2V1/PAXIP1/FBXW7/…	187
GO:0031345	negative regulation of cell projection organization	180/14958	192/18870	1.87423e-08	6.56188e-07	4.37827e-07	SEMA3E/TACSTD2/SEMA3B/SLIT2/PFN2/ARHGAP44/ITGA3/SEMA7A/NFATC4/SPOCK1/DPYSL3/PMP22/ODF2L/INPP5J/VIM/STMN2/GFAP/EPHB2/THY1/FGF13/ZNF365/FLNA/SEMA4F/PRAG1/SYNGAP1/RAB3IP/EPHA4/SEMA3A/SEMA6A/FYN/EFNB2/SPP1/PLXNB3/RYK/CCP110/NR2F1/MINAR1/MAP2/NEO1/PAFAH1B1/YWHAH/PLXNA3/PTPRG/YAP1/LPAR1/RGMA/HDAC2/WDR44/KIAA0319/INPP5F/SPART/SEMA3C/MYLIP/GDI1/TCHP/SRGAP2C/BAG5/MAP4/TESK1/TNR/ARF6/RAP1GAP/PTPN9/SEMA3G/C…	180
GO:0016241	regulation of macroautophagy	151/14958	159/18870	1.88623e-08	6.56779e-07	4.38221e-07	DCN/HSPB8/NOD1/QSOX1/RUBCN/LZTS1/CERS1/UCHL1/STING1/TMEM39A/CDK5R1/SH3GLB1/SPTLC1/ATP6V1E2/EXOC1/MAPK3/WAC/PRKAA2/SIRT1/TIGAR/WIPI1/RNF41/TRIM13/SPTLC2/ATP6V0A2/PIP4K2C/USP36/RAB3GAP1/PAFAH1B2/MAP3K7/PIP4K2B/ATP6V1G2/BNIP3L/LRSAM1/EHMT2/VPS35/FEZ2/RAB3GAP2/RALB/TBK1/EXOC7/GNAI3/EXOC8/CAPNS1/ATP6V1D/TSC1/SNX32/CAPN1/ATP6V1H/AKT1/PIP4K2A/UVRAG/ATG14/RHEB/UBQLN2/PIK3CA/TSC2/ATP6V1E1/ATP6V0E2/VPS26A/…	151
GO:0002520	immune system development	186/14958	199/18870	2.18378e-08	7.56252e-07	5.04593e-07	FOXJ1/FOXL1/CACNA1C/BCL2/SPNS2/LMO4/LEF1/CBLB/CD248/SIX4/PBX1/SWAP70/PDPN/TNFRSF11A/CLCF1/TP53BP1/HAND2/CXCR5/EPHB3/ABL1/TBX1/IL7R/TGFB1/TNFSF13/TGFBR1/HOXA3/BATF/SMAD3/PARP3/SANBR/ZBTB1/FOXE1/CTNNB1/CCR4/BCL2L11/HOXB4/RET/ADAM17/ARTN/IRAK3/GATA3/TCF3/CDKN2B/MAPK3/KMT5B/KMT2A/IL15/ERCC1/MAP2K1/TGFBR2/PSEN1/CDH17/HMGB1/EXOSC6/IL27RA/LTB/DCAF1/STAT5B/MAPK1/DCLRE1C/PMS2/XRCC4/SRF/BCL11B/BRAF/CACNB4/…	186
GO:0070585	protein localization to mitochondrion	126/14958	131/18870	2.38421e-08	8.21198e-07	5.47926e-07	TSPO/MICALL2/SH3GLB1/LEPROT/MAPT/MTCH1/NPEPPS/DNM1L/USP36/RALA/TIMM22/GRPEL2/TRMT10B/BNIP3L/MTERF4/TOMM34/GSK3A/UBE2J2/MGARP/AKT1/MFF/ARIH2/TIMM10B/MIPEP/GDAP1/TOMM20/VPS11/FBXW7/DNAJC15/AP3B1/HK1/AIP/TIMM29/HSPA4/SAE1/HPS4/BBC3/CSNK2A2/ATG13/UBE2L3/RNF31/TOMM7/MAVS/MOAP1/BAP1/PRKAA1/BAX/MAPK8/HUWE1/PITRM1/PARL/FKBP8/BCS1L/TIMM50/PRKN/TIMM21/BAG4/MTX2/HSP90AA1/TIMM23B/NMT1/UBE2D3/HAX1/HTRA2/TOMM2…	126
GO:0032886	regulation of microtubule-based process	237/14958	258/18870	2.55084e-08	8.73869e-07	5.8307e-07	EFNA5/PHLDB1/MAP6/NAV3/EPHA3/STMN3/TMEM67/WDR47/MAP1A/MAP1B/KLHL42/BICD1/CCDC40/MAPK15/STMN2/HDGFL3/DEFB1/FGF13/PLK2/CLIP3/KIF9/CAMSAP2/ABL1/MAP9/BBS1/MECP2/CHMP3/MAP2/HAP1/ARL2/PAFAH1B1/PKHD1/CFAP298/PARP3/CDK5R1/CLASP2/DYNLT2B/GAS2L1/GIT1/HAUS2/TRAF3IP1/CEP131/CAMSAP1/SPEF1/GNAI1/CEP120/MAPRE3/ARHGEF7/ATXN7/DYRK1A/MAPT/PRKAA2/SENP6/MAPRE1/DNAH11/SIRT1/TRIM36/ATAT1/EML2/BICD2/TRIM37/TTBK2/ROCK2/…	237
GO:0090174	organelle membrane fusion	117/14958	121/18870	2.61468e-08	8.89962e-07	5.93808e-07	CAV2/STXBP6/STX2/SYT11/STXBP1/STX1A/SEPTIN8/RAB34/ANXA1/VPS41/SNAP25/CHMP3/NKD2/STX6/ANXA2/PRRT2/ERC2/ANKRD27/CLTRN/RAB7B/STX12/STX7/VAMP2/VPS8/RAB8B/VPS39/CHMP4C/PIP4K2B/VAMP3/CHMP7/CHMP4B/YIPF5/TSNARE1/TBC1D4/VTI1A/DOC2B/SNAP23/C2CD5/CHMP1A/STX16/CHMP5/PIP4K2A/UVRAG/TGFBRAP1/STX3/PLA2G5/STX4/ATP13A2/VPS11/CHMP1B/VPS18/RAB12/GOSR2/RAB3A/SYT1/VPS4A/SPHK1/GRIK5/PIKFYVE/GOSR1/STX8/SPG11/RAB20/RAB13…	117
GO:0043122	regulation of canonical NF-kappaB signal transduction	243/14958	265/18870	2.62711e-08	8.89962e-07	5.93808e-07	TNFRSF19/WLS/ZDHHC13/INAVA/PLEKHG5/EDAR/PRKD1/TRAF5/TRAF1/F2R/PLK2/FLNA/NOD1/PELI2/GJA1/FYN/ANGPT1/ABL1/GPRC5B/CARD11/GSTP1/HTR2B/LPAR1/LGALS1/ZMYND11/ROR1/MAPKBP1/TRIM32/ATP2C1/CTNNB1/EDA2R/CCR7/DAB2IP/ALPK1/CFLAR/TRAF6/MALT1/MID2/SLC44A2/CARD19/CCL21/DHX15/CX3CL1/IRAK4/SIRT1/IKBKB/TRIM13/S100A13/TRIM62/BCL10/UBE2I/LITAF/FBXW11/TERF2IP/RHOA/TRIM38/MAP3K3/MAP3K7/FKBP1A/AKAP13/UBE2N/TRIM52/LTB/TRI…	243
GO:0006839	mitochondrial transport	178/14958	190/18870	2.63972e-08	8.89962e-07	5.93808e-07	BCL2/SLC9A1/KIFBP/TSPO/NPTX1/SLC25A24/MICALL2/STPG1/SH3GLB1/SLC25A14/BCL2L11/TMEM102/HIP1R/UCP3/LEPROT/MTCH1/NPEPPS/USP36/TIMM22/PSEN1/GRPEL2/TRMT10B/BNIP3L/EYA2/MTERF4/TOMM34/BCL2L2/VPS35/GSK3B/SLC25A6/GSK3A/UBE2J2/ZNF205/MGARP/BCL2L1/MFF/ARIH2/TIMM10B/TMEM14C/MIPEP/GDAP1/TOMM20/RHOT1/VPS11/FBXW7/DNAJC15/ATF2/AIP/TIMM29/HSPA4/SLC25A32/RTL10/SAE1/HPS4/PMAIP1/RHOT2/BBC3/CSNK2A2/ATG13/BAD/TP53/UBE2…	178
GO:0045739	positive regulation of DNA repair	125/14958	130/18870	2.901e-08	9.72904e-07	6.49149e-07	SMARCD3/SPIRE1/PARP3/ACTR5/SMARCD1/EPC1/KMT5B/UIMC1/TOP2B/ACTL6A/SIRT1/TIGAR/SMARCA4/EPC2/SETMAR/BCL7C/SMARCA2/BCL7A/ARID1B/DPF2/EP400/FUS/SIRT6/VPS72/SMARCE1/SMARCC2/HMGB1/UBE2N/ARID2/EYA2/DHX9/INO80/BRCC3/EYA3/FAM168A/MORF4L1/ACTB/NPAS2/BABAM2/MCRS1/BRD7/SLF1/WRAP53/BRD8/SMARCC1/EYA1/MORF4L2/SLF2/YY1/KAT5/ING3/SMARCB1/PHF10/SMARCD2/RNF168/PIAS4/PNKP/ACTR2/MMS19/PBRM1/SMCHD1/RPS3/ARID1A/WDR48/TR…	125
GO:0042326	negative regulation of phosphorylation	296/14958	327/18870	2.92013e-08	9.74191e-07	6.50008e-07	SLIT2/CAV1/CDKN1C/PTPN13/WWTR1/DBNDD2/CADM4/INPP5J/PTPRQ/CBLB/SRCIN1/TRIB2/EPHB2/MYOCD/THY1/ITGB1BP1/ADARB1/MAPK8IP1/KIRREL1/GPD1L/CTDSPL/SPRY4/GRB10/NCK2/HEXIM1/SPRY1/SPRED1/DUSP7/SFRP1/RUBCN/ANGPT1/ABL1/CALM1/GSTP1/STK38/DNAJC10/TGFB1/PKIA/NIBAN1/UCHL1/MICAL1/NTRK3/ADNP/FBLN1/INHBA/LATS2/INPP5F/GPRC5A/PKIG/SOCS5/LATS1/TRAF3IP1/NR2F2/SOCS4/IRAK3/DAB2IP/SMAD7/DUSP22/WASHC1/CDKN2B/RABGEF1/TESK1/MA…	296
GO:0048813	dendrite morphogenesis	133/14958	139/18870	2.98886e-08	9.91929e-07	6.61843e-07	TPBG/PTPRD/ARHGAP44/MAP6/NFATC4/DCLK1/DCDC2/DBN1/PPFIA2/SRCIN1/ZDHHC15/EPHB2/CDKL5/TANC2/ADGRB3/ZNF365/PARP6/CTNND2/EPHA4/SEMA3A/FYN/LZTS1/EPHB3/HECW1/MAP2/PAFAH1B1/YWHAH/ITGB1/SULT4A1/VLDLR/WNT7A/SHANK1/CDK5R1/CELSR2/TNIK/ANKRD27/LRP8/RERE/TRAK1/ARC/MAPK8IP2/PICALM/ABI1/CUX1/FARP1/DNM3/MEF2A/BTBD3/LRP4/GORASP1/NRP1/TAOK2/LZTS3/CHRNA7/NSMF/EEF2K/DIP2A/RAB21/SEMA4D/KIDINS220/PREX2/ABITRAM/CAPRIN1/…	133
GO:0002703	regulation of leukocyte mediated immunity	229/14958	249/18870	3.33493e-08	1.10105e-06	7.34648e-07	FOXJ1/CXCL6/FOXF1/UNC13D/ADORA2B/IL18/STXBP1/IL23A/GATA2/CLCF1/TP53BP1/KIT/IL7R/TGFB1/PPP3CB/TNFSF13/RAET1G/SVEP1/PARP3/ZBTB1/NOS2/FER/AHR/SMAD7/GATA3/ULBP3/DUSP22/TRAF6/MALT1/RABGEF1/KMT5B/CD81/STX7/MAP3K7/TRPM4/JAK3/HMGB1/EXOSC6/IL27RA/CLNK/STAT5B/IL1R1/PMS2/DHX36/CYRIB/AGER/ITGAM/TICAM2/KLRC2/GAB2/C12orf4/KIR2DL4/AP1G1/EXOSC3/ULBP2/STX4/CD1E/CADM1/MICA/PAXIP1/TICAM1/STAT6/CRK/MLH1/NSD2/TLR9/AR…	229
GO:0032006	regulation of TOR signaling	140/14958	147/18870	3.51354e-08	1.15404e-06	7.70006e-07	CASTOR3P/GAS6/ARMH4/AKT3/DYRK3/MINAR1/YWHAZ/PKHD1/NUAK2/CSNK1A1/CASTOR2/TSSK2/SZT2/LARS1/SRC/GNA12/MAPK3/WAC/RRAGB/UBR1/PRKAA2/SIRT1/DDIT4/RRAGC/MAPKAPK5/GPR137B/YWHAG/SH3BP4/UBE2N/MIOS/CUL3/BMT2/PRKACB/ITFG2/PIP4P1/TBK1/NUAK1/NLK/GSK3A/USP4/USP7/TSC1/DGKQ/PDCD6/VHL/AKT1/LAMTOR3/RHEB/UBE3A/PIK3CA/TSC2/OTUD5/CLEC16A/RPS6KA1/RRAGA/TBCK/ZMPSTE24/GPR155/EP300/ATXN3/DEPTOR/CASTOR1/HIF1A/TMEM127/RBX1/S…	140
GO:0006906	vesicle fusion	115/14958	119/18870	3.90964e-08	1.27344e-06	8.49675e-07	CAV2/STXBP6/STX2/SYT11/STXBP1/STX1A/SEPTIN8/RAB34/ANXA1/VPS41/SNAP25/CHMP3/NKD2/STX6/ANXA2/PRRT2/ERC2/ANKRD27/CLTRN/RAB7B/STX12/STX7/VAMP2/VPS8/RAB8B/VPS39/CHMP4C/PIP4K2B/VAMP3/CHMP7/CHMP4B/YIPF5/TSNARE1/TBC1D4/VTI1A/DOC2B/SNAP23/C2CD5/CHMP1A/STX16/CHMP5/PIP4K2A/UVRAG/TGFBRAP1/STX3/PLA2G5/STX4/ATP13A2/VPS11/CHMP1B/VPS18/RAB12/GOSR2/RAB3A/SYT1/VPS4A/SPHK1/GRIK5/PIKFYVE/GOSR1/STX8/SPG11/RAB20/RAB13…	115
GO:1903131	mononuclear cell differentiation	426/14958	481/18870	3.91705e-08	1.27344e-06	8.49675e-07	FOXJ1/ITGB6/CTSK/SMARCD3/BCL2/ITGB8/GAS6/JAG2/LEF1/WNT4/GLI2/TMEM98/RUNX1/ZFP36L2/GLI3/IL18/MMP14/ZEB1/IL23A/FZD7/NRARP/PBX1/TYRO3/NFATC1/SH3RF1/ANXA1/CLCF1/SFRP1/ITM2A/ABL1/CARD11/KIT/LFNG/IL7R/HDAC9/RUNX2/PIK3R3/ITGB1/TGFB1/IL34/PPP3CB/LGALS1/PKNOX1/SOX4/BATF/INHBA/ZBTB1/WNT10B/MED1/SOCS5/CTNNB1/AZI2/MDK/IFI16/SMARCD1/CDK6/MYH9/ZBTB46/TNFSF8/ADAM17/AXL/CCR7/SMAD7/GATA3/CBFB/TRAF6/TCF3/DROSHA/LY…	426
GO:0051962	positive regulation of nervous system development	264/14958	290/18870	4.21641e-08	1.3638e-06	9.09969e-07	TPBG/LRRN1/EFNA5/PTPRD/SLIT2/SMARCD3/MAP6/SEMA7A/SRPX2/NLGN2/SPINT1/TENM4/AMIGO2/ISLR2/MAP1B/DBN1/NUMBL/FLRT2/FZD3/GLI3/GFAP/EPHB2/CDKL5/AGRN/FAIM/TIAM2/ADGRB3/ZNF365/VCAN/PARP6/NLGN3/ZNF488/EPHA4/SERPINE2/NAP1L1/CLCF1/GJC2/OXTR/CLSTN1/TSPO/CLSTN2/EPHB3/THBS2/RNF112/KIT/PLXNB3/SYNDIG1/MECP2/BDNF/HAP1/PAFAH1B1/VEGFC/ITGB1/TGFB1/PLXNA3/IL34/LIF/BMPR2/ACAN/HDAC2/ADNP/PLXNA4/WNT7A/MYRF/TRIM32/DLG5/LI…	264
GO:0007266	Rho protein signal transduction	131/14958	137/18870	4.37934e-08	1.40935e-06	9.40359e-07	EPS8L1/EPS8L3/ITGA3/ADGRG1/RHOV/ARHGAP6/MCF2L/CDC42EP5/LPAR2/CELSR1/PLEKHG5/RHOJ/F2R/KCTD10/EPS8/PRAG1/PDPN/CDC42EP3/ABL1/COL1A2/F2RL2/COL3A1/ARHGEF28/ADRA2A/ITGB1/LPAR1/RHOBTB1/ABL2/STARD13/CDH13/TAX1BP3/ARHGEF18/KCTD13/OPHN1/CDC42SE1/KANK2/GNA12/GPR4/LIMK1/ARHGAP42/ARHGEF1/CDC42EP2/ROCK2/RHOA/STMN1/RASIP1/ARHGAP1/AKAP13/NRP1/ARHGEF2/GPR20/GPR35/HEG1/ROCK1/CUL3/ARHGEF3/CFL1/RIPOR1/NTN1/CDC42/RAC…	131
GO:0051348	negative regulation of transferase activity	208/14958	225/18870	4.53633e-08	1.45254e-06	9.69175e-07	CAV1/CDKN1C/WWTR1/DBNDD2/PTPRQ/CBLB/SRCIN1/TRIB2/EPHB2/MYOCD/THY1/ITGB1BP1/ADARB1/MAPK8IP1/SPRY4/HEXIM1/SPRY1/SPRED1/DUSP7/RUBCN/ABL1/GSTP1/STK38/CERS1/PKIA/UCHL1/PARP3/LATS2/GPRC5A/PKIG/SOCS5/LATS1/NR2F2/BAG5/SOCS4/IRAK3/SRC/DAB2IP/SMAD7/DUSP22/WASHC1/TESK1/LIMK1/MAPT/SIRT1/CAMK2N1/PRKRIP1/UBASH3B/CDKN2A/HNRNPU/MVP/RASIP1/PTPRT/SPRY3/CBL/YWHAG/PRKCD/HEG1/AIDA/MACROH2A1/TAF7/PIK3IP1/HIPK3/RTRAF/G…	208
GO:0050767	regulation of neurogenesis	349/14958	390/18870	4.64476e-08	1.47982e-06	9.87378e-07	SEMA3E/EFNA5/SEMA3B/PTPRD/SLIT2/SMARCD3/MAP6/SEMA7A/NFATC4/SPINT1/TENM4/LEF1/ISLR2/MAP1B/DBN1/NUMBL/TMEM98/FZD3/GLI3/HEYL/GFAP/EPHB2/CDKL5/THY1/FAIM/FGF13/TIAM2/ZNF365/VCAN/SEMA4F/PARP6/GATA2/SYNGAP1/ZNF488/S100A10/BHLHE41/EPHA4/SERPINE2/SEMA3A/NAP1L1/SEMA6A/CLCF1/GJC2/TSPO/RNF112/SPP1/KIT/PLXNB3/HES2/RYK/MECP2/BDNF/MAP2/HAP1/PAFAH1B1/YWHAH/VEGFC/ITGB1/TGFB1/PLXNA3/IL34/YAP1/LIF/BMPR2/RGMA/ACAN/H…	349
GO:0033674	positive regulation of kinase activity	304/14958	337/18870	4.7062e-08	1.4875e-06	9.92504e-07	PDGFD/PKD2/MST1R/FGF1/EDN1/ADRA2C/PDGFB/TGFB2/GAS6/DDR1/CCND2/LMO4/PDGFRA/AXIN2/NEK10/CIMAP3/SRCIN1/ROR2/IGF1/IL18/PRKD1/IL23A/PDGFRB/PDGFC/ADAM9/FGFR1/ITGB1BP1/TYRO3/PDGFA/DSTYK/TNFRSF11A/EPHA4/DDR2/MAP3K5/DLG3/ANGPT1/CD24/NOX4/ABL1/GPRC5B/CALM1/KIT/RYK/CCND3/HTR2B/ADRA2A/ADCY8/TGFB1/IL34/COPS8/ROR1/NTRK3/MAP3K10/FZD10/CAMKK1/IGF1R/GRM5/IQGAP1/FGF2/FGF18/AXIN1/RET/HRAS/ADAM17/LRP8/MAPRE3/AXL/CCR…	304
GO:0031023	microtubule organizing center organization	146/14958	154/18870	4.71556e-08	1.4875e-06	9.92504e-07	FOXJ1/PKD2/DZIP1/ARHGEF10/KIF3A/CHD3/BRSK1/TMEM67/TUBA1A/CCDC57/PLK2/KIAA0753/MAP9/CDC20B/SDCCAG8/NDE1/CCP110/CHMP3/ARL2/PAFAH1B1/CROCC/CEP68/PKHD1/PPP1R12A/CCDC102B/PARD6G/CLASP2/CTNNB1/HAUS2/CEP131/CETN2/ODF2/CEP120/CEP135/NIN/POC1B/NDEL1/C2CD3/SIRT1/CDK2/GCC2/TRIM37/ROCK2/FBXW11/SPICE1/CHMP4C/HAUS7/MDM1/CHMP4B/PARD6A/CLASP1/KIAA1614/MCPH1/RBM14/CEP72/XRCC3/CENPJ/KIF3B/BBS4/PDCD6IP/CHMP1A/CNTRO…	146
GO:0007051	spindle organization	188/14958	202/18870	4.81828e-08	1.51242e-06	1.00913e-06	ARHGEF10/CEP126/CHD3/MISP/TACC1/MAPK15/PLK2/FLNA/EFHC1/STARD9/EZR/LZTS2/PRICKLE1/MAP9/MECP2/CHMP3/SPATA17/PARP3/CLASP2/KIF2A/HAUS2/MYH9/GNAI1/CEP120/MAPRE3/EML1/MAP4/TACC2/FAM110A/SENP6/MAPRE1/TRIM36/RAB11A/LSM14A/HNRNPU/RHOA/MAP1S/SPICE1/STMN1/ZNF207/CHMP4C/DYNC1H1/HAUS7/KPNB1/GPSM2/CHMP7/CSNK1D/CHMP4B/WRAP73/NUMA1/CLASP1/TPPP/EML3/INO80/PIBF1/CEP72/TUBG2/KIFC2/DLG1/PKD1/ATRX/MAPRE2/TUBGCP4/ABRA…	188
GO:0060260	regulation of transcription initiation by RNA polymerase II	72/14958	72/18870	5.24672e-08	1.63084e-06	1.08814e-06	MED17/HNF1B/PWWP2A/WNT10B/MED1/MED22/TAF1/MED15/TAF4B/ERCC1/THRA/TAF3/HMGB1/MED19/TAF7/TAF4/TAF6/MED23/DHX36/MED25/MED14/SRF/TAF2/MED10/CAND1/TBP/MED4/MED21/MED31/MED26/NFKB1/MED27/MDC1/TAF10/MED12/PPM1D/PAXIP1/TAF11/ATF7IP/TAF12/MED29/MED7/PSMC6/MED28/TAF8/MED24/TAF13/CTNNBIP1/GTF2A2/TP53/MED13/MED20/HEY2/MED6/CDK4/TAF5/ERCC6/NFKBIA/MED18/MED16/MED30/SUB1/ZNF451/MED8/GTF2A1/MED9/TAF9/PCID2/MED11…	72
GO:0099518	vesicle cytoskeletal trafficking	72/14958	72/18870	5.24672e-08	1.63084e-06	1.08814e-06	BICDL2/CDR2L/KIF3A/PPFIA2/AP3M2/BICDL1/TANC2/MYO6/FNBP1L/NDE1/MECP2/MAP2/MYO5C/HAP1/PAFAH1B1/DYNC1I1/KIF5B/KIFAP3/TRAK1/NDEL1/MYO1E/MYO1H/FBXW11/MYO5A/BORCS5/ACTN4/CCDC186/MYO1D/TRIM46/KIF3B/MYO1C/KIF13A/KIF1A/BLOC1S4/MYO5B/AP3M1/MYO19/FYCO1/AP3B1/TRAK2/WASL/KIF5A/PRKCZ/BLOC1S3/DTNBP1/SNAPIN/AP3S1/AP3D1/BLOC1S5/F8A1/BLOC1S6/F8A2/RAB1A/MYO1G/HTT/AP3B2/F8A3/KIF1C/BLOC1S2/RASGRP1/SYT4/STK11/AP3S2/MY…	72
GO:0098781	ncRNA transcription	130/14958	136/18870	5.29847e-08	1.63893e-06	1.09354e-06	SOX9/PDGFB/TGFB2/NFATC4/CAVIN1/NFIB/KLF5/MYOCD/GATA2/TWIST1/POLR3D/SPIN1/TGFB1/BMPR1A/POU5F1/SMAD3/ETS1/MRTFA/DDX5/FGF2/MRTFB/USPL1/GATA3/WDR82/GTF3C4/ICE1/SMARCA4/NCOR2/RPAP2/TEAD1/NFATC2/SNAPC3/SNAPC1/BMP4/GATA6/CDK7/MACROH2A1/BRF1/SMAD4/DEDD/GTF3C2/POLR1G/TCOF1/SRF/SIRT7/LARP7/NOL11/ZNF143/RARA/REST/NOP53/PWP1/GTF3C3/GTF3C1/NR1H2/YY1/CC2D1A/SMARCB1/ICE2/SNAPC5/POU2F1/CELF3/SNAPC2/GTF3C6/MARS1/…	130
GO:0006493	protein O-linked glycosylation	95/14958	97/18870	5.34044e-08	1.64393e-06	1.09688e-06	GALNT3/TMTC2/B3GALT5/FUT3/CHST4/GALNT17/GALNT12/POGLUT3/B3GALNT1/GXYLT2/GALNT10/A4GALT/EOGT/GALNT4/GALNT18/GALNT7/TMTC1/B3GNT7/B3GALNT2/ST6GALNAC2/GALNT15/POFUT2/POMT2/POGLUT1/B3GNT9/XXYLT1/B3GLCT/GALNT11/B3GNT3/B3GNT5/POGLUT2/GALNT5/B3GALT4/TRAK1/B3GALT6/OGA/IL15/TET2/OGT/C1GALT1C1L/A4GNT/POMGNT2/B3GNT2/GCNT4/RXYLT1/FKRP/TET3/ST3GAL4/PLOD3/FKTN/TMTC4/GALNT1/B4GALT5/GALNT6/MGAT5B/B3GALT9/GALNT16/…	95
GO:0032392	DNA geometric change	84/14958	85/18870	5.89484e-08	1.79722e-06	1.19916e-06	ANXA1/DTD1/MRE11/RECQL/XRCC5/HMGB1/MCM8/DHX9/HMGB3/CHD8/ASCC1/ERCC3/WRN/DHX36/MCM9/RAD50/DDX3X/DHX30/HNRNPA2B1/WRNIP1/IGHMBP2/G3BP1/MCM3/HMGA1/MCM6/FBH1/SETX/HELQ/RUVBL1/RTEL1/DDX1/DDX11/DSCC1/NBN/RECQL5/PURA/CHD1L/UPF1/RFC5/MCM7/MNAT1/RFC4/SSBP1/CHTF18/XRCC6/ERCC2/GINS3/MCM5/RUVBL2/FANCM/MCM4/ZRANB3/SUB1/CHTF8/RFC3/MTERF1/POT1/RFC2/ASCC2/RAD54B/ASCC3/SUPV3L1/GINS1/GINS2/GINS4/NAV2/GTF2H2/DDX12P/…	84
GO:0048041	focal adhesion assembly	84/14958	85/18870	5.89484e-08	1.79722e-06	1.19916e-06	EFNA5/BCL2/EPHA3/WNT4/LIMCH1/CDH11/ARHGAP6/STON1/MMP14/THY1/ITGB1BP1/S100A10/SLC9A1/SFRP1/ABL1/ITGA2/GREM1/VCL/COL16A1/SMAD3/CLASP2/CTTN/LDB1/APOD/PIP5K1A/PEAK1/SRC/DUSP22/ARHGEF7/PTPRK/RCC2/WDPCP/SLK/PTPRA/THSD1/ROCK2/ACVRL1/LIMS1/PHLDB2/RHOA/THBS1/NRP1/TAOK2/VEGFA/ACTG1/ROCK1/CLASP1/DAPK3/GPM6B/MAP4K4/ACTN1/TSC1/RAC1/PTK2/MACF1/CORO2B/FMN1/PPM1F/FERMT2/WHAMM/PTEN/SORBS1/DUSP3/CORO1C/DLC1/PTK2B/…	84
GO:0006626	protein targeting to mitochondrion	103/14958	106/18870	7.3487e-08	2.22981e-06	1.48779e-06	TSPO/MICALL2/SH3GLB1/LEPROT/MTCH1/NPEPPS/USP36/TIMM22/GRPEL2/TRMT10B/BNIP3L/MTERF4/TOMM34/GSK3A/UBE2J2/MGARP/MFF/ARIH2/TIMM10B/MIPEP/GDAP1/TOMM20/VPS11/FBXW7/DNAJC15/AIP/TIMM29/HSPA4/SAE1/HPS4/CSNK2A2/ATG13/UBE2L3/RNF31/TOMM7/BAP1/PRKAA1/HUWE1/PITRM1/PARL/TIMM50/PRKN/TIMM21/BAG4/MTX2/HSP90AA1/TIMM23B/UBE2D3/HAX1/HTRA2/TOMM22/TIMM23/UBL5/RAC2/BCAP31/TOMM5/TOMM6/IMMP1L/SIAH3/LMAN1/LRRK2/TIMM9/MTX1/…	103
GO:0051168	nuclear export	158/14958	168/18870	7.4249e-08	2.24225e-06	1.49609e-06	GAS6/PTPN14/PRKD1/LZTS2/RAPGEF3/TGFB1/NCBP3/NCBP2/RBM22/SRSF3/CASC3/CPSF6/YTHDC1/MALT1/KHDRBS1/RANBP2/NXF1/BARD1/ZC3H11A/EIF4ENIF1/UBE2I/SIRT6/NUP188/RBM8A/CHTOP/THOC2/DHX9/FYTTD1/STRADA/SMG7/ATXN1/PKD1/GSK3B/SSB/DDX39B/EIF4A3/YWHAE/NEMF/EMD/NUP93/SMURF1/SIRT7/NUP160/SDAD1/EIF4E/RBM15B/CSE1L/TSC1/NUP107/PHAX/AHCYL1/NCBP1/DNAJC27/NUTF2/AGFG1/TPR/SETD2/SMG6/SARNP/HNRNPA2B1/RANBP3/NUP133/LTV1/ALYREF…	158
GO:0010948	negative regulation of cell cycle process	289/14958	320/18870	7.58405e-08	2.27951e-06	1.52095e-06	PKD2/NEK11/BCL2/DACT1/STK33/BRSK1/RPS6KA2/TMEM67/ZFP36L2/PLK2/MUC1/RBBP8/CTDSPL/JADE1/TP53BP1/GJC2/PRMT2/APBB2/APBB1/CCP110/SUSD2/MAP3K20/LIF/CASP2/INHBA/PPP2R5B/DAB2IP/MUS81/KANK2/RAD1/SLFN11/CDKN2B/UIMC1/WAC/ZNF830/MYO16/CCAR2/PML/BARD1/MRE11/CDK2/FHL1/GPR132/TIPIN/SETMAR/TRIM37/CCL2/ZNF207/CHMP4C/BMP4/MDM1/ACVR1/TAOK2/INTS3/DYNC1LI1/ZNF655/LCMT1/TOPBP1/SMARCA5/TAOK1/MACROH2A1/WAPL/TRIM39/GIGYF…	289
GO:0030522	intracellular receptor signaling pathway	317/14958	353/18870	7.94566e-08	2.37698e-06	1.58599e-06	PMEPA1/MN1/CAV1/RARG/INAVA/DNAAF4/FBXL2/LBH/TRIM16/HEYL/PRKD1/GHRHR/CTBP2/PGR/NOD1/VDR/PTGIS/TWIST1/SFRP1/PADI2/PRMT2/TBX1/NR2F1/SNAI2/DCBLD2/YWHAH/YAP1/STING1/RFTN1/NLRP1/RARB/DDX17/PYDC5/CSNK1A1/TRIM3/MED1/DDX5/LATS1/NR2F2/AHR/SRC/ALPK1/KANK2/TRAF6/RNF34/TMF1/MAP2K6/COLEC12/RAB7B/CGAS/UBR5/CNOT2/PML/IRAK4/SIRT1/IKBKB/ATAT1/ZDHHC7/SMARCA4/TRIM11/NCOR2/DHX33/LSM14A/NR2C2/THRA/RHOA/ZMIZ1/MAP3K7/TR…	317
GO:0060996	dendritic spine development	93/14958	95/18870	8.1838e-08	2.43678e-06	1.62589e-06	FOXO6/ARHGAP44/NLGN2/SDK1/DBN1/PPFIA2/SRCIN1/ZDHHC15/EPHB2/CDKL5/TANC2/ZNF365/CTNND2/EPHA4/NCK2/EPHB3/MECP2/PAFAH1B1/SRGAP2/LPAR1/HDAC2/WNT7A/SHANK1/CDK5R1/DLG5/MEF2C/SRGAP2C/NEURL1/LRP8/ARF6/ARC/ZMYND8/EIF4G2/DNM3/MAPKAPK5/PSEN1/ASAP1/LZTS3/EEF2K/DIP2A/CAPRIN1/CFL1/DHX36/GPRASP3/EPHB1/DISC1/LLPH/KIF1A/CDC42/ARF4/ABI2/PTPRS/SIPA1L1/ARMCX5-GPRASP2/STAU2/ARHGAP33/NLGN1/TIAM1/WASL/PAK4/DTNBP1/PTEN/P…	93
GO:0032206	positive regulation of telomere maintenance	70/14958	70/18870	8.36637e-08	2.47956e-06	1.65443e-06	MAPK15/NAF1/ACTR5/CTNNB1/MAPK3/HNRNPD/ACD/ACTL6A/PML/MRE11/ERCC1/TERF2IP/XRCC5/MAPKAPK5/SIRT6/CCT6A/SLX4/CCT2/INO80/MAPK1/NABP2/ATRX/TINF2/DHX36/MCRS1/RAD50/MAP3K4/PARN/TERF1/YY1/TNKS2/TCP1/TERF2/TNKS/HNRNPA2B1/CCT4/PNKP/HMBOX1/CCT5/INO80B/FBXO4/RUVBL1/NFRKB/CCT8/RTEL1/ATM/TFPT/MAP2K7/INO80E/NBN/INO80D/CCT7/PRKCQ/CCT3/PPP1R10/NEK7/RUVBL2/ACTR8/HNRNPA1/POT1/ATR/DKC1/SLX1A/SLX1B/GNL3/UCHL5/INO80C/A…	70
GO:0035966	response to topologically incorrect protein	150/14958	159/18870	8.61488e-08	2.54139e-06	1.69569e-06	HSPB7/HSPB8/DNAJC18/COMP/PARP6/CREB3L1/NCK2/HSPB2/DNAJC10/HSPA2/CREB3L2/SERPINH1/DNAJB5/PARP8/BCL2L11/DAB2IP/SERP2/THBS4/THBS1/EIF2AK3/UGGT2/DNAJB2/CUL3/QRICH1/ERLEC1/UBE2J2/CREB3L4/DERL2/MBTPS1/TBL2/DAXX/SELENOS/TOR1B/TMTC4/STC2/TOR1A/NFE2L2/RHBDD2/EIF2S1/PTPN2/FAF2/ERN2/RHBDD1/CREB3/NCK1/ERO1A/AGR2/ATXN3/NGLY1/UBXN4/RACK1/HSPA4/ATF6B/AKIRIN2/CCND1/UGGT1/DERL1/DNAJB12/HSP90AB1/WFS1/KBTBD6/DNAJC3…	150
GO:0032784	regulation of DNA-templated transcription elongation	102/14958	105/18870	9.02959e-08	2.65146e-06	1.76913e-06	HEXIM1/MED17/ZMYND11/PWWP2A/TCERG1/MED1/CTNNB1/LDB1/NCBP2/AXIN1/WDR82/MED22/CCAR2/MED15/SETD5/ZMYND8/HNRNPU/INTS8/SIRT6/INTS3/NELFA/MED19/CDK13/CDK9/SCAF8/HTATSF1/NELFE/SUPT16H/PWWP2B/MED23/DDX39B/MED25/GTF2F1/MED14/MED10/HMGN1/LARP7/MED4/NCBP1/VHL/MED21/MED31/INTS12/MED26/INTS13/CCNT1/NELFB/MED27/ZNF326/RNF168/CCNK/CDC73/INTS14/ALYREF/BRD4/MED29/INTS4/KAT7/EAPP/MED7/ZC3H4/INTS2/SUPT4H1/MED28/INT…	102
GO:1901888	regulation of cell junction assembly	197/14958	213/18870	9.34087e-08	2.72489e-06	1.81812e-06	TPBG/LRRN1/EFNA5/NPHP1/PTPRD/HOPX/GPC4/CAV1/PTPN13/SRPX2/NLGN2/EPHA3/AMIGO2/WNT4/LIMCH1/FZD1/ARHGAP6/FLRT2/SIX4/MDGA1/MMP14/EPHB2/AGRN/THY1/LRFN4/APP/ITGB1BP1/ADGRB3/GPBAR1/NLGN3/S100A10/SLC9A1/SFRP1/SNAP25/OXTR/LZTS1/CLSTN1/CLSTN2/EPHB3/ABL1/SNAI1/THBS2/CNTNAP2/LRFN3/GREM1/SYNDIG1/SNAI2/BDNF/VCL/COL16A1/TJP1/ADNP/WNT7A/SMAD3/DLG5/CLASP2/LINGO2/MEF2C/FLRT3/CTNNB1/PRKCH/LDB1/ST8SIA2/APOD/PEAK1/SRC…	197
GO:0002244	hematopoietic progenitor cell differentiation	127/14958	133/18870	9.36521e-08	2.72489e-06	1.81812e-06	MLLT3/BCL2/PDGFRA/JAM3/SMPD3/BVES/PYGO1/FOXC1/FSTL3/KITLG/GATA2/SLC7A6OS/DNAI4/SFRP1/ABL1/KIT/TGFB1/SOX4/BATF/INHBA/ZBTB1/MED1/MLF1/CDK6/ZBTB24/HOXB4/EML1/GATA3/MEOX1/HOXB3/XRCC5/FLT3/DPF2/PLD4/PSEN1/BMP4/SH2B3/PUS7/METTL3/PRRC2C/DHX36/NUDT21/SRF/PDCD2/BRAF/NOTCH1/CHD2/YTHDF2/RARA/REST/SOS2/HYAL2/KAT5/SETD1A/KRT75/SOS1/NFE2L2/SIN3A/MMP21/SIPA1L3/SP3/TMEM91/AP3B1/ATF2/PRKDC/PTPRZ1/LMBR1L/SBDS/TP53…	127
GO:0002429	immune response-activating cell surface receptor signaling pathway	287/14958	318/18870	9.93243e-08	2.87679e-06	1.91948e-06	CACNB3/VTCN1/BCL2/PLPP4/CBLB/THY1/SLC39A10/CD47/SLC39A6/EZR/FYN/ABL1/CARD11/SH2B2/CMTM3/RFTN1/COLEC11/PLCG1/HHLA2/MEF2C/TLR5/PRKCH/LGALS3/TNFRSF21/HRAS/TRIL/CCR7/SRC/DAB2IP/GATA3/DUSP22/TRAF6/BTN2A1/APPL2/MALT1/RABGEF1/LIMK1/BCAR1/RAB7B/FOSL2/CD81/KHDRBS1/TESPA1/IRAK4/IKBKB/RAB11FIP2/BCL10/LAT2/NFATC2/MAP3K7/PRKD2/PLD2/PSEN1/PLCL2/PAK1/GCSAM/PLSCR1/FOXP1/ITK/PRKCD/UBE2N/IRAK1/MAPK1/SPPL3/APPL1/TI…	287
GO:2000573	positive regulation of DNA biosynthetic process	69/14958	69/18870	1.05646e-07	3.04604e-06	2.03241e-06	GRHL2/PDGFB/SMOC2/PARM1/MAPK15/PDGFRB/NFATC1/NOX4/GREM1/NAF1/CTNNB1/FGF2/MAPK3/ACD/NVL/XRCC5/CYP1B1/MAPKAPK5/PRKD2/CCT6A/CCT2/MAPK1/WRAP53/MAP3K4/PARN/TNKS2/TCP1/POLG2/TNKS/CCT4/PNKP/HMBOX1/CCT5/FBXO4/CCT8/ATM/DSCC1/MAP2K7/HSP90AB1/CCT7/PRKCQ/RFC5/CCT3/RFC4/USP1/PTK2B/CHTF18/PCNA/GFER/NEK7/HSP90AA1/PTGES3/HGF/RGCC/CHTF8/RFC3/HNRNPA1/POT1/ATR/RFC2/KLF4/DKC1/FGFR4/MYC/AURKB/NEK2/CCNA2/TNF/PKIB	69
GO:0002443	leukocyte mediated immunity	412/14958	466/18870	1.07145e-07	3.07535e-06	2.05196e-06	ANXA3/FOXJ1/CXCL6/JAG1/FOXF1/UNC13D/ADORA2B/IL18/STXBP1/IL23A/GATA2/SWAP70/SCN11A/CLCF1/TP53BP1/KIT/IL7R/KMT2E/TGFB1/PPP3CB/TNFSF13/RFTN1/RAET1G/BATF/KIF5B/SVEP1/C7/PARP3/SANBR/ZBTB1/NOS2/PTGDS/FER/AHR/ADAM17/GRP/IL9R/SMAD7/GATA3/ULBP3/DUSP22/TRAF6/MALT1/RABGEF1/KMT5B/CD81/IRAK4/S100A13/STX7/RNF19B/ERCC1/BCL10/LAT2/VAMP2/SPON2/MAP3K7/EMP2/TRPM4/JAK3/CBL/GNL1/STXBP3/HMGB1/EXOSC6/PRKCD/IL27RA/CLNK/…	412
GO:0010389	regulation of G2/M transition of mitotic cell cycle	101/14958	104/18870	1.1092e-07	3.16942e-06	2.11473e-06	SMARCD3/BRSK1/APP/RBBP8/PBX1/MECP2/HSPA2/PKIA/WNT10B/CDK6/RCC2/UIMC1/ZNF830/BARD1/MRE11/CDK2/FHL1/RAB11A/GPR132/CHMP4C/TAOK2/INTS3/TOPBP1/TAOK1/TRIM39/BRCC3/RAD51C/NABP2/INIP/SYF2/CHFR/BABAM2/RAD50/MBTPS1/NOP53/MIIP/CTC1/VPS4B/SIN3A/RINT1/BRD4/RAD51B/DONSON/VPS4A/PABIR1/FOXO4/RAD17/TAOK3/ATM/CCND1/NBN/USP47/ABRAXAS1/RAD21/CDK5RAP3/RNASEH2B/CDK4/RRM1/RRM2B/IER3/NAE1/FZR1/FOXN3/CDC25B/MTA3/PHOX2B/B…	101
GO:0140056	organelle localization by membrane tethering	81/14958	82/18870	1.14727e-07	3.26356e-06	2.17754e-06	NDRG4/CFTR/CAV2/SNPH/STX2/UNC13A/BVES/CTBP2/STXBP1/STX1A/RAB3IP/ESYT2/SNAP25/CALM1/SYTL2/ESYT3/STX6/PACS2/YKT6/CEP290/EXOC6B/EXOC1/STX12/STX7/RAB8B/PDZD8/STXBP3/VAMP3/ATP2A2/TSNARE1/RALB/EXOC3/EXOC7/EXOC8/STX16/AHCYL1/ATG14/STX3/KCNB1/STX4/CEP83/EXOC4/VPS11/VAPA/VPS18/RAB12/RAB3A/SYT1/EXOC2/STX8/RAB13/EXOC6/RAB3C/VTI1B/STX19/STX5/PPFIA3/RAB8A/GRAMD2A/EXOC5/STX10/BLOC1S6/UNC13B/CPLX2/VAPB/STXBP2/E…	81
GO:0061572	actin filament bundle organization	155/14958	165/18870	1.25177e-07	3.54501e-06	2.36533e-06	USH1C/TACSTD2/ARHGEF10/PFN2/DPYSL3/WNT4/LIMCH1/ARHGAP6/AIF1L/TPM1/FAM171A1/FHOD1/ITGB1BP1/FLNA/EPS8/CD47/SWAP70/RHPN1/S100A10/SLC9A1/CARMIL1/EZR/LIMA1/SFRP1/TGFB3/ABL1/RAPGEF3/SPIRE1/SYNPO2/LPAR1/TJP1/TGFBR1/MICAL1/FSCN2/SHANK1/CALD1/SMAD3/ELN/ARHGEF18/KCTD13/CLASP2/SRC/SYNPO/TESK1/LIMK1/ARHGEF15/CX3CL1/CCN2/ROCK2/PHLDB2/RHOA/EVL/STMN1/ITGB5/PLS1/NRP1/PAK1/ADD1/ACTG1/ROCK1/CLASP1/CUL3/PPFIA1/PXN/…	155
GO:0008360	regulation of cell shape	133/14958	140/18870	1.28848e-07	3.63283e-06	2.42393e-06	SEMA3E/FBLIM1/BVES/CDC42EP5/PARVA/RHOJ/TPM1/FAM171A1/EPS8/PRAG1/ATP10A/PDPN/CDC42EP3/ANXA1/EZR/ARHGAP18/FYN/KIT/PLXNB3/FMNL3/PLXNA3/FMNL2/LPAR1/PLXNA4/PLEKHO1/ARHGEF18/RHOQ/FMNL1/MYO10/SEPTIN7/MYH9/FGD6/CDC42SE1/GNA12/WASF3/WDPCP/PLXNA1/DNMBP/PLXNB2/MSN/CDC42EP2/PALM/MARK2/FGD1/CCL2/MYL12A/TAOK2/VEGFA/PLXNA2/SEMA4D/MYL12B/BAMBI/DAPK3/DLG1/ARHGAP15/FGD3/P2RY1/SHROOM3/PHIP/RASA1/NF2/WDR1/PLXND1/SEM…	133
GO:0032259	methylation	256/14958	282/18870	1.30918e-07	3.67492e-06	2.45201e-06	GRHL2/PRDM6/TRMT9B/PRDM16/NSUN7/PRDM2/PRMT2/PHF20/PRDM4/KMT2E/MECP2/NSD3/SETBP1/PRDM11/PRDM5/FTSJ1/ICMT/TRMT6/INMT/TRDMT1/METTL9/DIMT1/KMT5B/KANSL2/ARID4B/MTA2/KMT2A/METTL16/FAM86B1/MBD2/SETD4/SETMAR/SETD5/OGT/MECOM/THUMPD2/CBLL1/DALRD3/ASH2L/FTSJ3/TRMT2B/FAM98B/KANSL1/PRDM15/SMYD3/TRMT10B/WTAP/NELFA/AUTS2/CTCF/MPHOSPH8/EZH1/LCMT1/METTL4/SMARCA5/ALKBH8/PCIF1/NELFE/METTL3/EHMT2/BEND3/METTL6/NSUN4/…	256
GO:0150116	regulation of cell-substrate junction organization	68/14958	68/18870	1.33402e-07	3.71195e-06	2.47672e-06	EFNA5/EPHA3/WNT4/LIMCH1/ARHGAP6/MMP14/THY1/ITGB1BP1/S100A10/SLC9A1/SFRP1/ABL1/GREM1/VCL/COL16A1/SMAD3/CLASP2/LDB1/APOD/PEAK1/SRC/DUSP22/RCC2/ARF6/WDPCP/SLK/PTPRA/ROCK2/ACVRL1/LIMS1/PHLDB2/RHOA/THBS1/NRP1/VEGFA/ACTG1/ROCK1/CLASP1/DAPK3/GPM6B/MAP4K4/MAPRE2/TSC1/RAC1/PTK2/MACF1/FMN1/PPM1F/FERMT2/PTEN/DUSP3/CORO1C/DLC1/TLN1/TEK/PTPRJ/LAMTOR2/EPB41L5/FAM107A/IQSEC1/CAMSAP3/DMTN/POLDIP2/PIK3R1/MYOC/KDR…	68
GO:2000144	positive regulation of DNA-templated transcription initiation	68/14958	68/18870	1.33402e-07	3.71195e-06	2.47672e-06	TWIST1/MED17/HNF1B/MITF/WNT10B/MED1/MED22/TAF1/MED15/TAF4B/ERCC1/TAF3/BCLAF1/MED19/TAF7/TAF4/TAF6/MED23/DHX36/MED25/MED14/SRF/TAF2/MED10/CAND1/TBP/MED4/MED21/MED31/MED26/NFKB1/MED27/MDC1/TAF10/MED12/PAXIP1/TAF11/TAF12/MED29/SETX/MED7/PSMC6/MED28/TAF8/MED24/TAF13/GTF2A2/TP53/MED13/MED20/MED6/TAF5/ERCC6/NFKBIA/MED18/MED16/MED30/SUB1/MED8/GTF2A1/MED9/FOSL1/TAF9/MED11/HNF1A/ZNHIT1/JUN/NKX2-5	68
GO:0043414	macromolecule methylation	194/14958	210/18870	1.49987e-07	4.13634e-06	2.75988e-06	GRHL2/TRMT9B/PRMT2/PHF20/KMT2E/MECP2/SETBP1/FTSJ1/ICMT/TRMT6/TRDMT1/DIMT1/KANSL2/ARID4B/MTA2/KMT2A/METTL16/FAM86B1/MBD2/SETD4/OGT/THUMPD2/CBLL1/DALRD3/ASH2L/FTSJ3/TRMT2B/FAM98B/KANSL1/SMYD3/TRMT10B/WTAP/NELFA/AUTS2/CTCF/MPHOSPH8/LCMT1/METTL4/SMARCA5/ALKBH8/PCIF1/NELFE/METTL3/EHMT2/BEND3/METTL6/NSUN4/SMYD2/FAM98A/THADA/ATRX/SETD6/METTL18/MBD1/RBBP5/LARP7/MCRS1/HENMT1/EHMT1/ASH1L/BAZ2A/RBM15B/TRMT1…	194
GO:0043254	regulation of protein-containing complex assembly	372/14958	419/18870	1.50059e-07	4.13634e-06	2.75988e-06	BIK/CRYAB/SLIT2/SOX9/PFN2/FERMT1/DACT1/NAV3/FBLIM1/LMO4/STXBP6/JAM3/TMSB15B/FBXL2/MAP1B/LMOD1/CDC42EP5/MAPK15/STMN2/ABCA3/PRKD1/GFAP/TPPP3/STXBP1/STX1A/FHOD3/SEPTIN8/CLIP3/EPS8/KIF9/FCHSD1/KIRREL1/PLEKHG2/CDC42EP3/NCK2/SVIL/CARMIL1/VPS41/ARHGAP18/CAMSAP2/ABL1/CRACD/TMOD2/CLDN7/MECP2/MAP2/ARL2/TGFB1/NAPB/TMSB10/PYDC5/PPP2R5B/ELN/CDK5R1/TRABD2B/VILL/CTTN/WNT10B/SH3GLB1/PRRT2/CSNK1A1/TRIM65/ARHGAP40…	372
GO:0031668	cellular response to extracellular stimulus	255/14958	281/18870	1.50601e-07	4.13634e-06	2.75988e-06	CTSK/MN1/WNT2B/BCL2/GAS6/WNT4/FOLR1/ADORA2B/PRKD1/MYOCD/VDR/TNFRSF11A/MAP3K5/SFRP1/VPS41/PLEC/SNAI2/TFEB/BMPR2/YWHAZ/OTUD3/ADNP/IGF1R/NUAK2/SH3GLB1/CSNK1A1/GAS2L1/MED1/IFI16/TSSK2/SZT2/LARS1/ATG7/AXL/COL1A1/KANK2/DSC2/CDKN2B/MAPK3/RRAGB/WDR45B/PRKAA2/SIRT1/XPR1/WIPI1/OGT/MAP1LC3C/RRAGC/SP1/FAS/MAX/STK24/TLE5/POSTN/MAP3K7/EIF2AK3/CBL/YWHAG/TTC5/MIOS/EHMT2/BMT2/MAPK1/ITFG2/WRN/RALB/RIPOR1/PHEX/SRF/…	255
GO:1903052	positive regulation of proteolysis involved in protein catabolic process	132/14958	139/18870	1.54913e-07	4.22048e-06	2.81602e-06	CAV1/SH3RF3/TGFB1I1/AXIN2/TRIB2/BBS7/SH3RF1/TRIM67/PRICKLE1/CDC20B/ECSCR/NKD2/CSNK1A1/SOCS5/DDA1/AXIN1/RNF180/SOCS4/CSNK1E/DAB2IP/SMAD7/CBFA2T3/TAF1/ANKIB1/RNF19B/SIRT6/PSEN1/PIAS1/RNF144A/AGTPBP1/ARIH1/CSNK1D/DNAJB2/MAPK9/SUMO2/GSK3B/CTSC/BAG2/SMURF1/CHFR/RNF217/GSK3A/L3MBTL3/DISC1/PTK2/AKT1/OSBPL7/NOP53/ARIH2/UBQLN2/FBXW8/HSPBP1/NFE2L2/MAGEF1/PSMC5/USP13/FBXW7/DAB2/UBQLN1/PABIR1/ATXN3/RNF139/RA…	132
GO:0001738	morphogenesis of a polarized epithelium	90/14958	92/18870	1.54989e-07	4.22048e-06	2.81602e-06	NPHP1/JHY/VANGL2/MLLT3/DACT1/LAMA5/BRSK1/FZD6/FOXF1/FZD1/PTK7/FOXF2/CTHRC1/NKD1/LAMA1/CELSR1/FZD3/SMURF2/ARHGEF19/RPGRIP1L/FZD7/MAGI2/INTU/AJAP1/PRICKLE1/DLG3/SFRP1/ABL1/ANKRD6/PRICKLE2/RYK/PAFAH1B1/YAP1/PKHD1/BRSK2/WNT7A/DLG5/CELSR2/OPHN1/PLEKHA4/CELSR3/TRAF3IP1/FZD2/SPEF1/WDPCP/DAAM1/ZDHHC7/DVL3/MSN/AHI1/RHOA/DKK1/GRHL3/ACTG1/VANGL1/ACTB/MKS1/SMURF1/WDR1/CDC42/DVL2/RAC1/RAB10/SCRIB/MED12/DAB2/W…	90
GO:0019058	viral life cycle	289/14958	321/18870	1.6256e-07	4.40781e-06	2.94101e-06	ITGB6/NCAM1/CAV1/BCL2/NECTIN4/GAS6/CLDN6/CAV2/FBXL2/PCSK5/CTBP2/TYRO3/ADARB1/CLDN9/HTR2A/TNFRSF4/EFNB2/ITGA2/CHMP3/ITGB1/LGALS1/CLEC5A/CXCL8/SLC52A2/CH25H/TMEM39A/SRPK2/VPS37B/RNASEL/ITGAV/DDX5/IFI16/ILF3/ARK2N/SMC5/AXL/VPS37C/ZNF502/MID2/TOP2B/CD81/JPT2/XPR1/TRIM11/TRIM62/AVPR1B/TBC1D20/IST1/DDX6/TRIM38/CCL2/ZNF639/USP6NL/ITGB5/CHMP4C/RESF1/ZNFX1/NRP1/EFNB3/MPHOSPH8/HMGB1/PLSCR1/CHMP7/CHMP4B/ZC3…	289
GO:0007052	mitotic spindle organization	124/14958	130/18870	1.65026e-07	4.4557e-06	2.97297e-06	ARHGEF10/CEP126/MISP/TACC1/PLK2/FLNA/EFHC1/PRICKLE1/MAP9/MECP2/CHMP3/PARP3/CLASP2/KIF2A/GNAI1/EML1/MAP4/TACC2/FAM110A/RAB11A/LSM14A/HNRNPU/RHOA/MAP1S/SPICE1/STMN1/ZNF207/CHMP4C/DYNC1H1/KPNB1/GPSM2/CHMP7/CHMP4B/WRAP73/NUMA1/CLASP1/EML3/PIBF1/TUBG2/KIFC2/PKD1/ABRAXAS2/CENPJ/KIF3B/STAG1/CHMP1A/CHMP5/GOLGA2/PTPA/TPR/INTS13/DCTN2/VPS4B/STAG2/CCSAP/TNKS/CHMP1B/PCNT/RAN/ANKRD53/CEP97/DCTN1/SMC1A/RAE1/DC…	124
GO:0006892	post-Golgi vesicle-mediated transport	99/14958	102/18870	1.67236e-07	4.47743e-06	2.98747e-06	RAB31/OSBPL5/RAB34/ARL3/BBS1/ATP2C1/EXOC6B/AP4M1/EXOC1/PKDCC/GOLPH3L/CCDC93/WIPI1/PREPL/VAMP2/AP1G2/ANK3/BLZF1/VAMP3/MYO5A/LLGL1/KLHL20/RABIF/BBS2/SORT1/EPS15/GOPC/CNST/DOP1A/VTI1A/EXOC8/SNAP23/KIF13A/VPS35L/MACF1/RAB14/RAB10/AP1G1/NSF/RBSN/CCDC91/RP2/EXOC4/ARFRP1/SCFD1/RACK1/EXOC2/VPS52/CORO7/SORCS1/SCAMP2/RABEP1/GGA3/EXOC6/GOLGA7/GBF1/VTI1B/MON2/DNM2/SCAMP3/AP3S1/COMMD1/GGA2/GGA1/GAK/SYS1/VPS54…	99
GO:0019080	viral gene expression	99/14958	102/18870	1.67236e-07	4.47743e-06	2.98747e-06	LEF1/HEXIM1/MGAT5/FUT8/ST6GALNAC2/TRIM32/MDFIC/CSNK1A1/MID2/TRIM13/SMARCA4/TRIM11/TRIM62/SP1/ZNF639/CDK9/DHX9/TRIM8/MGAT4A/DENR/UBP1/GSK3B/SSB/RSF1/HDAC1/CTDP1/PAIP1/TARDBP/LARP7/GSK3A/SNW1/REST/ST3GAL4/CSDE1/CCNT1/SMARCB1/GALNT1/CHD1/PRMT1/MON1B/TAF11/EIF3D/EIF3L/POU2F3/ATG12/EP300/INPP5K/NUCKS1/PTBP1/EIF3G/EIF3F/RRP1B/TRIM27/USF1/EIF2AK4/MGAT2/MAN1B1/TRIM21/CCNT2/EDEM2/ST6GALNAC3/EIF3A/USF2/EIF…	99
GO:1990138	neuron projection extension	167/14958	179/18870	1.6926e-07	4.51265e-06	3.01097e-06	SEMA3E/SEMA3B/EDN1/SLIT2/SEMA7A/PAK6/DDR1/DCLK1/ISLR2/MAP1B/EDN2/UNC13A/NRCAM/CDKL5/RNF157/SEMA4F/NLGN3/SEMA3A/SEMA6A/PRICKLE1/CPNE5/ABL1/EDNRA/RYK/SLIT3/ALCAM/MECP2/SYT3/MAP2/VCL/PAFAH1B1/ITGB1/PLXNA3/PPP3CB/BMPR2/ADNP/PLXNA4/KIAA0319/CTTN/SEMA3C/FLRT3/CTNNB1/ST8SIA2/IQGAP1/GDI1/TTL/NDN/LIMK1/TNR/MAPT/NDEL1/SEMA3G/PLXNA1/SLC9A6/SEMA5A/EIF4G2/POSTN/SEMA5B/ULK2/NRP1/RIMS2/AUTS2/VEGFA/RNF6/SPAG9/RA…	167
GO:0031098	stress-activated protein kinase signaling cascade	218/14958	238/18870	1.75531e-07	4.66034e-06	3.10951e-06	TNFRSF19/MAPK10/CRYAB/SH2D3A/TGFB2/IGFBP6/STK39/DACT1/SH3RF3/INAVA/CDC42EP5/MTURN/WNT7B/EDAR/FZD7/APP/MAPK8IP1/NOD1/SH3RF1/SEMA3A/EZR/MAP3K5/HAND2/ANKRD6/MAPK11/GSTP1/PAFAH1B1/MAP3K20/ZMYND11/NLRP1/MAP3K10/WNT7A/MAPKBP1/SMAD3/IGF1R/MAPKAPK2/MDFIC/TNIK/EDA2R/RELL2/AXIN1/HRAS/ARL6IP5/CCR7/DAB2IP/DUSP22/MAPK3/MAP2K6/CCL21/MAPK8IP2/IRAK4/IKBKB/CCN2/MECOM/MAP2K1/GDF6/FAS/RASSF2/MAP3K3/MAP3K7/RELL1/BMP…	218
GO:2000142	regulation of DNA-templated transcription initiation	79/14958	80/18870	1.78705e-07	4.72492e-06	3.1526e-06	TWIST1/MED17/HNF1B/MITF/PWWP2A/WNT10B/MED1/MED22/TAF1/MED15/TAF4B/ERCC1/THRA/TAF3/HMGB1/BCLAF1/MED19/TAF7/TAF4/TAF6/MED23/DHX36/MED25/MED14/SRF/TAF2/MED10/CAND1/TBP/MED4/MED21/MED31/MED26/NFKB1/MED27/MDC1/TAF10/MED12/PPM1D/PAXIP1/TAF11/ATF7IP/TAF12/MED29/SETX/MED7/PSMC6/MED28/TAF8/MED24/TAF13/CTNNBIP1/GTF2A2/TP53/MED13/MED20/HEY2/MED6/CDK4/TAF5/ERCC6/NFKBIA/MED18/MED16/MED30/SUB1/RRN3/ZNF451/MED8…	79
GO:0036503	ERAD pathway	107/14958	111/18870	1.93171e-07	5.08629e-06	3.39372e-06	CAV1/TMEM67/RCN3/DNAJC10/BRSK2/TRIM13/UBE2J1/UGGT2/DNAJB2/UBE2G2/ERLEC1/UBE2J2/TMUB2/DERL2/USP25/RNF121/SELENOS/UBQLN2/TOR1A/NFE2L2/RHBDD2/UBE4A/USP13/USP14/FAF2/UBQLN1/RHBDD1/ECPAS/MARCHF6/ATXN3/NGLY1/UBXN4/RNF139/UBXN1/PSMC6/SVIP/UBE4B/RNF103/UGGT1/DERL1/DNAJB12/UBAC2/FAF1/WFS1/MAN1B1/RNF175/MAN1C1/MAN1A2/JKAMP/HSP90B1/ANKZF1/SGTA/EDEM2/STUB1/CCDC47/UFD1/HM13/PRKN/STT3B/RNF185/NPLOC4/FBXO44/GET…	107
GO:0051258	protein polymerization	259/14958	286/18870	1.94415e-07	5.098e-06	3.40153e-06	SLIT2/PFN2/NAV3/TMSB15B/MAP1B/ARHGAP6/LMOD1/CDC42EP5/STMN2/TUBA1A/HDGFL3/TPPP3/CCDC57/FHOD3/FGF13/CLIP3/EPS8/FCHSD1/KIRREL1/PLEKHG2/ARL6/CDC42EP3/NCK2/SVIL/CARMIL1/ARHGAP18/CAMSAP2/ABL1/CRACD/TMOD2/NDE1/SPIRE1/MECP2/CHMP3/MAP2/GAS7/ARL2/MAP7D3/MICALL2/TMSB10/CASQ2/ELN/CDK5R1/TRIM32/CLASP2/VILL/CTTN/ARHGAP40/GIT1/FER/LATS1/SSH1/HAUS2/HIP1R/CAMSAP1/TRIOBP/MAPRE3/CCR7/MAP4/KANK2/ARHGEF7/NIN/DYRK1A/R…	259
GO:0051403	stress-activated MAPK cascade	211/14958	230/18870	1.99301e-07	5.20468e-06	3.47271e-06	TNFRSF19/MAPK10/CRYAB/SH2D3A/TGFB2/IGFBP6/STK39/DACT1/SH3RF3/INAVA/CDC42EP5/MTURN/WNT7B/EDAR/FZD7/APP/MAPK8IP1/NOD1/SH3RF1/SEMA3A/EZR/MAP3K5/HAND2/ANKRD6/MAPK11/GSTP1/PAFAH1B1/MAP3K20/ZMYND11/MAP3K10/WNT7A/MAPKBP1/SMAD3/IGF1R/MAPKAPK2/MDFIC/TNIK/EDA2R/RELL2/AXIN1/HRAS/ARL6IP5/CCR7/DAB2IP/DUSP22/MAPK3/MAP2K6/CCL21/MAPK8IP2/IRAK4/IKBKB/CCN2/MECOM/MAP2K1/GDF6/FAS/RASSF2/MAP3K3/MAP3K7/RELL1/BMP4/TAOK…	211
GO:0030098	lymphocyte differentiation	380/14958	429/18870	2.04662e-07	5.32289e-06	3.55158e-06	FOXJ1/SMARCD3/BCL2/GAS6/JAG2/LEF1/WNT4/GLI2/TMEM98/RUNX1/ZFP36L2/GLI3/IL18/MMP14/ZEB1/IL23A/FZD7/NRARP/PBX1/TYRO3/SH3RF1/ANXA1/CLCF1/SFRP1/ITM2A/ABL1/CARD11/KIT/LFNG/IL7R/HDAC9/RUNX2/PIK3R3/ITGB1/TGFB1/PPP3CB/LGALS1/PKNOX1/SOX4/BATF/INHBA/ZBTB1/WNT10B/SOCS5/CTNNB1/MDK/SMARCD1/CDK6/TNFSF8/ADAM17/AXL/CCR7/SMAD7/GATA3/CBFB/TCF3/DROSHA/LYL1/MALT1/TOP2B/FOSL2/ACTL6A/TESPA1/NTRK1/KMT2A/IL15/RNF41/SMARC…	380
GO:0032508	DNA duplex unwinding	78/14958	79/18870	2.22982e-07	5.77579e-06	3.85377e-06	ANXA1/DTD1/MRE11/RECQL/XRCC5/MCM8/DHX9/CHD8/ASCC1/ERCC3/WRN/DHX36/MCM9/RAD50/DDX3X/DHX30/WRNIP1/IGHMBP2/G3BP1/MCM3/HMGA1/MCM6/FBH1/SETX/HELQ/RUVBL1/RTEL1/DDX1/DDX11/DSCC1/NBN/RECQL5/PURA/CHD1L/UPF1/RFC5/MCM7/MNAT1/RFC4/SSBP1/CHTF18/XRCC6/ERCC2/GINS3/MCM5/RUVBL2/FANCM/MCM4/SUB1/CHTF8/RFC3/POT1/RFC2/ASCC2/RAD54B/ASCC3/SUPV3L1/GINS1/GINS2/GINS4/NAV2/GTF2H2/DDX12P/TWNK/TREX1/BRIP1/PIF1/MCM2/RECQL4/CD…	78
GO:0099177	regulation of trans-synaptic signaling	431/14958	490/18870	2.35447e-07	6.02752e-06	4.02173e-06	SCTR/DLGAP1/KCNQ3/PTPRD/EDN1/PFN2/ARHGAP44/NFATC4/RASGRF2/PLAT/ITPR3/NLGN2/DNM1/NALCN/BRSK1/MCTP2/CDH11/MAP1A/SYT11/MAP1B/UNC13A/SLC38A1/MTMR2/GABBR1/DBN1/FER1L4/CACNG4/ADORA2B/TSHZ3/PPFIA2/AKAP5/GRID1/MYOF/SYNGR1/ROR2/GFAP/EPHB2/CDKL5/STXBP1/MPP2/STX1A/F2R/PLK2/APP/CHRDL1/DMPK/LAMA2/ADORA1/SYNGAP1/NLGN3/EPHA4/SERPINE2/PLCL1/SEPTIN5/HIP1/CASK/RASGRF1/HTR2A/FYN/SNAP25/OXTR/RGS4/LZTS1/CLSTN1/CLSTN2…	431
GO:0031398	positive regulation of protein ubiquitination	106/14958	110/18870	2.35539e-07	6.02752e-06	4.02173e-06	CAV1/INAVA/CBLB/PRICKLE1/ANGPT1/SEPTIN4/SPRTN/AXIN1/PTTG1IP/ARRDC4/RNF180/TRAF6/MALT1/NSMCE3/BCL10/UBE2N/MAPK9/CUL3/WBP1L/GSK3B/MTA1/CHFR/GSK3A/BIRC3/PTPN22/DDX3X/PDCD6/KDM1A/UBE3A/RNF111/CRY1/HSPBP1/CENPS/UBE2V1/PAXIP1/FBXW7/TICAM1/UBQLN1/FBXO33/PHF23/SPHK1/BMI1/FANCI/SKP1/MYCBP2/PIN1/XIAP/FBXO4/RBX1/RASSF5/PSMD10/BTRC/PTEN/NDFIP1/UBE2L3/TOPORS/DERL1/WFS1/CDK5RAP3/SENP2/COMMD1/HUWE1/GABARAP/MARC…	106
GO:0120034	positive regulation of plasma membrane bounded cell projection assembly	106/14958	110/18870	2.35539e-07	6.02752e-06	4.02173e-06	DZIP1/EPS8L1/MYO3A/EPS8L3/DPYSL3/CDC42EP5/AGRN/PLCE1/EPS8/CDC42EP3/FNBP1L/TGFB3/KIT/CCP110/HAP1/ZMYND10/CROCC/TGFBR1/RHOQ/KCTD17/SEPTIN7/HRAS/NEURL1/PLEK2/CEP120/CCR7/CEP135/WASHC1/NDEL1/CCL21/ARPC2/CDC42EP2/PALM/ZMYND8/ACTR3/RALA/DNM3/NRP1/AUTS2/WRAP73/FAM98A/GSK3B/CENPJ/BBS4/SRF/FSCN1/MYO3B/NCKAP1/ATMIN/SEPTIN9/CDC42/RAC1/CCL19/WASF2/ATP7A/OCLN/ABI2/DOCK11/CDC42EP4/PIK3CA/BRK1/DEF8/APC/ACTR2/MN…	106
GO:0051017	actin filament bundle assembly	151/14958	161/18870	2.49848e-07	6.36813e-06	4.24899e-06	USH1C/TACSTD2/ARHGEF10/PFN2/DPYSL3/WNT4/LIMCH1/ARHGAP6/AIF1L/TPM1/FAM171A1/FHOD1/ITGB1BP1/FLNA/EPS8/CD47/SWAP70/RHPN1/S100A10/SLC9A1/CARMIL1/EZR/LIMA1/SFRP1/TGFB3/ABL1/RAPGEF3/SPIRE1/SYNPO2/LPAR1/TJP1/TGFBR1/MICAL1/FSCN2/SHANK1/CALD1/SMAD3/ELN/ARHGEF18/KCTD13/CLASP2/SRC/SYNPO/TESK1/LIMK1/ARHGEF15/CX3CL1/CCN2/ROCK2/PHLDB2/RHOA/EVL/STMN1/ITGB5/PLS1/NRP1/PAK1/ADD1/ACTG1/ROCK1/CLASP1/CUL3/PPFIA1/PXN/…	151
GO:0050804	modulation of chemical synaptic transmission	430/14958	489/18870	2.62638e-07	6.66745e-06	4.44871e-06	SCTR/DLGAP1/KCNQ3/PTPRD/EDN1/PFN2/ARHGAP44/NFATC4/RASGRF2/PLAT/ITPR3/NLGN2/DNM1/NALCN/BRSK1/MCTP2/CDH11/MAP1A/SYT11/MAP1B/UNC13A/SLC38A1/MTMR2/GABBR1/DBN1/FER1L4/CACNG4/ADORA2B/TSHZ3/PPFIA2/AKAP5/GRID1/MYOF/SYNGR1/ROR2/GFAP/EPHB2/CDKL5/STXBP1/MPP2/STX1A/F2R/PLK2/APP/CHRDL1/DMPK/LAMA2/ADORA1/SYNGAP1/NLGN3/EPHA4/SERPINE2/PLCL1/SEPTIN5/HIP1/CASK/RASGRF1/HTR2A/FYN/SNAP25/OXTR/RGS4/LZTS1/CLSTN1/CLSTN2…	430
GO:0001933	negative regulation of protein phosphorylation	274/14958	304/18870	2.63692e-07	6.66764e-06	4.44884e-06	SLIT2/CAV1/CDKN1C/PTPN13/WWTR1/DBNDD2/CADM4/INPP5J/PTPRQ/CBLB/SRCIN1/TRIB2/EPHB2/MYOCD/THY1/ITGB1BP1/ADARB1/MAPK8IP1/KIRREL1/GPD1L/CTDSPL/SPRY4/NCK2/HEXIM1/SPRY1/SPRED1/DUSP7/SFRP1/ANGPT1/ABL1/CALM1/GSTP1/STK38/DNAJC10/TGFB1/PKIA/NIBAN1/UCHL1/MICAL1/NTRK3/ADNP/FBLN1/LATS2/INPP5F/GPRC5A/PKIG/SOCS5/LATS1/TRAF3IP1/NR2F2/SOCS4/IRAK3/DAB2IP/SMAD7/DUSP22/RABGEF1/TESK1/ENG/SIRT1/CAMK2N1/PRKRIP1/UBASH3B/…	274
GO:0050769	positive regulation of neurogenesis	221/14958	242/18870	2.76648e-07	6.9676e-06	4.64898e-06	EFNA5/PTPRD/SLIT2/SMARCD3/MAP6/SEMA7A/SPINT1/TENM4/ISLR2/MAP1B/DBN1/NUMBL/FZD3/GLI3/GFAP/EPHB2/CDKL5/FAIM/TIAM2/ZNF365/VCAN/PARP6/ZNF488/EPHA4/SERPINE2/NAP1L1/CLCF1/GJC2/TSPO/RNF112/KIT/PLXNB3/MECP2/BDNF/HAP1/PAFAH1B1/VEGFC/ITGB1/TGFB1/PLXNA3/IL34/LIF/BMPR2/ACAN/HDAC2/ADNP/PLXNA4/MYRF/TRIM32/METRN/CTNNB1/PRKCH/MDK/GRM5/GDI1/ID4/PRKCI/FGF2/ANKRD27/NEURL1/LRP8/NIN/LIMK1/TRAK1/MAPT/NPTN/HAPLN3/CX3CL…	221
GO:0050852	T cell receptor signaling pathway	136/14958	144/18870	2.87067e-07	7.20153e-06	4.80506e-06	CACNB3/VTCN1/CBLB/THY1/SLC39A6/EZR/FYN/ABL1/CARD11/RFTN1/PLCG1/HHLA2/LGALS3/TNFRSF21/HRAS/CCR7/GATA3/DUSP22/TRAF6/BTN2A1/MALT1/BCAR1/FOSL2/CD81/KHDRBS1/TESPA1/IKBKB/BCL10/MAP3K7/PRKD2/PSEN1/ITK/UBE2N/MAPK1/SPPL3/BRAF/CACNB4/TXK/BTN3A1/PTPN22/BTN2A2/BTNL9/INPP5D/EIF2B2/ELF1/RC3H2/PIK3CA/PAWR/EIF2B1/DGKZ/PTPN2/CD276/RPS3/PRNP/SLA2/PVRIG/RC3H1/TRGC2/CTLA4/TRGC1/BTN3A3/RNF31/DUSP3/RELA/TRAT1/HLA-DPB1…	136
GO:0032456	endocytic recycling	87/14958	89/18870	2.92912e-07	7.29077e-06	4.86461e-06	ARHGAP8/NDRG4/ARHGAP44/GRIP1/BVES/EHD2/AKAP5/GRIP2/ARL4C/MICALL2/STX6/INPP5F/ANKRD27/RAB11FIP3/MICALL1/WASHC1/ANKRD50/ARF6/CCDC93/STX12/ATP9A/RAB11A/RAB8B/VPS39/TAMALIN/ARHGAP1/ZDHHC2/EHD1/NSG1/VPS35/EPS15/VTI1A/HGS/STX16/VPS35L/RAB14/WASH3P/RAB35/SCRIB/VPS26A/VPS53/SNX7/SNX12/RAB12/VPS50/WIPF3/WASHC2C/SNX27/VPS13B/VPS52/PTPN23/RAB13/DENND1C/VAMP4/GGA3/ATP6AP1/GRIPAP1/RAB7A/LMTK2/VPS26C/EIPR1/VPS…	87
GO:0072384	organelle transport along microtubule	87/14958	89/18870	2.92912e-07	7.29077e-06	4.86461e-06	BICDL2/CDR2L/KIF3A/MAP1B/BICD1/TUBA1A/AP3M2/BICDL1/NDE1/MECP2/MAP2/HAP1/PAFAH1B1/UCHL1/DYNC1I1/SYNE2/KIF5B/SUN1/KIFAP3/TRAK1/MAPT/NDEL1/BICD2/FBXW11/HSBP1/MAP1S/AGTPBP1/BORCS5/TMEM201/TRIM46/KIF3B/ARHGAP21/COPG2/KIF13A/ACTR10/KIF1A/CDC42/BLOC1S4/MGARP/AP3M1/ARMCX3/RHOT1/FYCO1/AP3B1/TRAK2/KXD1/HIF1A/KIF5A/PRKCZ/BLOC1S3/RAB6A/RHOT2/DTNBP1/BORCS6/SUN2/SNAPIN/COPG1/NEFL/BORCS8/UXT/AP3S1/AP3D1/BLOC1S5…	87
GO:0099003	vesicle-mediated transport in synapse	202/14958	220/18870	3.04692e-07	7.55447e-06	5.04056e-06	SCRN1/PFN2/SV2A/NLGN2/DNM1/BRSK1/SNPH/SYT8/STX2/SYT11/UNC13A/PPFIA2/STON1/AP3M2/CADPS/CTBP2/STXBP1/STX1A/RAB27B/NLGN3/GRIP2/SEPTIN5/HIP1/CASK/PCLO/SNAP25/CLSTN1/DNAJC6/EFNB2/NLGN4X/SYNDIG1/SYNJ2/PIP5K1C/LPAR1/PPP3CB/NAPB/BRSK2/WNT7A/CDK5R1/HPCA/SNCG/CADPS2/PRRT2/OPHN1/ERC2/CTNNB1/GIT1/SV2B/SYP/ARF6/FBXO45/ARC/PICALM/PREPL/VAMP2/AAK1/PPP3CC/RALA/RAB3GAP1/SV2C/DNM3/AP2B1/PLD2/PSEN1/SLC4A8/AMPH/CLCN…	202
GO:0050863	regulation of T cell activation	339/14958	381/18870	3.13235e-07	7.70395e-06	5.14029e-06	FOXJ1/CAV1/VTCN1/SMARCD3/LEF1/GLI2/PDE5A/RUNX1/CBLB/GLI3/IGF1/IL18/ILDR2/ZEB1/IL23A/THY1/NRARP/KITLG/MAPK8IP1/CD47/NCK2/TWSG1/SH3RF1/ANXA1/FYN/LRRC32/CD24/ABL1/CARD11/EFNB2/IL7R/LGALS1/ABL2/SOX4/BATF/DLG5/ZBTB1/WNT10B/HHLA2/SOCS5/CTNNB1/LGALS3/MDK/SMARCD1/TNFRSF21/TNFSF8/CCR7/SRC/SMAD7/GATA3/CBFB/DUSP22/TRAF6/DROSHA/MALT1/CD81/CCL21/CGAS/ACTL6A/TESPA1/IL15/SMARCA4/BCL10/ITPKB/VSIR/RHOA/SMARCA2/AR…	339
GO:0051098	regulation of binding	238/14958	262/18870	3.14348e-07	7.70395e-06	5.14029e-06	LARP6/CAV1/PDGFB/DACT1/LEF1/MDFI/NIBAN2/IGF1/FOXC1/APP/ITGB1BP1/NES/EPHA4/TWIST1/HAND2/ABL1/BDNF/MAP2/TGFB1/STING1/SKI/ANXA2/HEY1/ADAM15/CSNK1A1/IFI16/HIP1R/HABP4/CSNK1E/GATA3/ARHGEF7/TRAF6/SMAD2/ATP2A3/PLN/ACD/TAF1/MARK3/NVL/TMSB4X/TTBK2/STK4/MARK2/ZNF618/NOG/TLE5/DKK1/STMN1/FKBP1A/PSME3IP1/CRMP1/PSEN1/BMP4/NRP1/ADD1/ZBTB7A/HMGB1/ATP2A2/PRKCD/GAS8/STK3/DNAJB2/ROCK1/WAPL/DHX9/PPP2CA/BAMBI/SPPL3/P…	238
GO:0060828	regulation of canonical Wnt signaling pathway	238/14958	262/18870	3.14348e-07	7.70395e-06	5.14029e-06	TPBG/WNK2/SOX9/CAV1/SCEL/MLLT3/WLS/WWTR1/IGFBP6/BICC1/FERMT1/DACT1/DKK3/LYPD6/FRZB/FZD6/FZD1/PTK7/AXIN2/CTHRC1/NKD1/FOLR1/SMURF2/GLI3/CDH3/SFRP5/GLI1/FZD7/NRARP/CTNND2/SULF2/JADE1/LZTS2/CDK14/PRICKLE1/ADGRA2/SFRP1/GPRC5B/ANKRD6/ZNF703/DACT3/TLE2/SOSTDC1/SFRP4/GREM1/HECW1/SNAI2/TLE4/TGFB1/YAP1/FGF9/SOX4/NKD2/ADNP/SMAD3/LATS2/WNT10B/CSNK1A1/CTNNB1/DKKL1/PTPRU/MDK/LATS1/PLEKHA4/FGF2/AXIN1/SRC/CSNK1E…	238
GO:1901990	regulation of mitotic cell cycle phase transition	317/14958	355/18870	3.23942e-07	7.90865e-06	5.27688e-06	PKD2/CDKN1C/NEK11/SMARCD3/BCL2/DACT1/BRSK1/CCND2/ZFP36L2/PLK2/MUC1/APP/RBBP8/PBX1/CTDSPL/ANXA1/DDR2/JADE1/GJC2/PRMT2/KCNA5/KMT2E/MECP2/HSPA2/MAP3K20/PKIA/CASP2/INHBA/NPM2/WNT10B/SMARCD1/CDK6/ADAM17/KLHL18/KANK2/SLFN11/CDKN2B/APPL2/RCC2/UIMC1/WAC/ZNF830/MYO16/ACTL6A/PML/BARD1/MRE11/CDK2/FHL1/ANAPC7/SMARCA4/RAB11A/CDC14A/GPR132/CCNH/BCL7C/CDKN2A/SMARCA2/BCL7A/ARID1B/DPF2/CCL2/ZNF207/CHMP4C/SMARCE1/…	317
GO:0043062	extracellular structure organization	289/14958	322/18870	3.3901e-07	8.24493e-06	5.50125e-06	MMP7/THSD4/LUM/CTSK/SOX9/CAV1/PHLDB1/NPNT/MATN3/ANTXR1/TGFB2/MMP2/APLP1/FERMT1/MELTF/GAS6/MMP28/SPINT1/DDR1/SMOC2/FAP/LOXL1/COL4A5/COL15A1/ADAMTS10/CAV2/SULF1/FOXC2/COL9A2/FOXF1/PDGFRA/CSGALNACT1/CRISPLD2/AXIN2/FOXF2/SMPD3/COL4A3/FMOD/RUNX1/LAMA1/ADAMTSL5/FLRT2/COL12A1/PAPLN/COL10A1/COL13A1/GFAP/FKBP10/MMP14/MFAP4/COL8A2/COL4A6/FOXC1/BMP1/APP/COMP/SH3PXD2B/LAMB1/EGFL6/ABI3BP/LOX/P3H4/LAMA2/CCDC80…	289
GO:1903039	positive regulation of leukocyte cell-cell adhesion	249/14958	275/18870	3.46379e-07	8.31237e-06	5.54625e-06	CAV1/VTCN1/SMARCD3/CHST4/LEF1/GLI2/FUT4/RUNX1/GLI3/IGF1/IL18/IL23A/THY1/KITLG/CD47/NCK2/ANXA1/FYN/CD24/ABL1/CARD11/EFNB2/IL7R/ALOX5/LGALS1/ABL2/SOX4/ETS1/ZBTB1/WNT10B/HHLA2/SOCS5/MDK/SMARCD1/CCR7/SRC/GATA3/CBFB/TRAF6/MALT1/CD81/CCL21/ACTL6A/TESPA1/IL15/SMARCA4/BCL10/ITPKB/VSIR/RHOA/SMARCA2/ARID1B/TGFBR2/CCL2/ZMIZ1/HLX/EFNB1/SMARCE1/EFNB3/SMARCC2/HMGB1/ARID2/IRAK1/SELP/STAT5B/RUNX3/EGR3/CYRIB/ACTB…	249
GO:0008088	axo-dendritic transport	76/14958	77/18870	3.47001e-07	8.31237e-06	5.54625e-06	KIF3A/MAP1A/AP3M2/RAB27B/APP/KIF5C/MECP2/MAP2/HAP1/PAFAH1B1/UCHL1/KIF5B/KLC3/DLG2/RABGEF1/TRAK1/MAPT/NDEL1/FBXW11/HSBP1/HNRNPU/DYNC1H1/KIF1B/AGTPBP1/ARL8A/BORCS5/RAB21/CALY/TRIM46/KIF3B/TMEM108/ACTR10/KIF1A/BLOC1S4/MGARP/MAPK8IP3/AP3M1/ARMCX3/TERF2/AP3B1/TRAK2/STAU2/HIF1A/SPG11/KIF5A/BLOC1S3/DTNBP1/SNAPIN/FLOT2/NEFL/PURA/AP3S1/ARL8B/HSPB1/AP3D1/BLOC1S5/BLOC1S6/SPAST/AP3B2/OPA1/SPG7/KIF1C/BLOC1S2/…	76
GO:0035304	regulation of protein dephosphorylation	76/14958	77/18870	3.47001e-07	8.31237e-06	5.54625e-06	PDGFRB/MAGI2/ADORA1/SWAP70/MGAT5/CALM1/PPP1R1B/TGFB1/YWHAB/PPP1R12A/PPP1R2/LGALS3/GNA12/IKBKB/ROCK2/ARPP19/PPP1R8/FKBP1A/ANKLE2/CAMTA1/PRKCD/CALM2/ROCK1/NSMF/ENSA/SPPL3/GSK3B/YWHAE/NUAK1/PPP6R3/TSC1/PPP1R16B/PTPA/ITGA1/BOD1/PTBP1/PIN1/CNEP1R1/PPP2R5D/MASTL/MFHAS1/PPP1R7/HSP90AB1/DLC1/HSP90B1/CALM3/AMBRA1/PPP6R1/PPP1R15A/HTT/TIPRL/AGTR2/CDH5/PTPRC/MTOR/STYXL1/GBA1/PPP2R5A/PPP1R14D/NCKAP1L/LILRB2/C…	76
GO:0051205	protein insertion into membrane	76/14958	77/18870	3.47001e-07	8.31237e-06	5.54625e-06	TRAM1L1/CAMLG/MTCH1/MMGT1/REEP1/TIMM22/TRMT10B/MAL/TIMM10B/UBL4A/TOMM20/TMEM147/TRAM2/SEC61A1/GET3/TIMM29/HSPA4/EMC4/EMC2/EMC10/BBC3/EMC1/TOMM7/EMC8/MOAP1/BAX/MAPK8/SGTA/CCDC47/BCS1L/NOMO3/GET1/MTX2/HSP90AA1/GET4/NMT1/NOMO1/NCLN/WDR83OS/TMCO1/TOMM22/EMC7/BAG6/TRAM1/NOMO2/RTP4/TOMM5/TOMM6/COX18/TIMM9/MTX1/PDCD5/EMC9/WNK1/EGFR/EMC3/AGK/EMC6/SAMM50/NDUFA13/GRIN3B/OXA1L/ROMO1/TIMM10/TIMM8B/TIMM13/TOM…	76
GO:0002705	positive regulation of leukocyte mediated immunity	142/14958	151/18870	3.52601e-07	8.41489e-06	5.61465e-06	IL18/IL23A/CLCF1/TP53BP1/KIT/TGFB1/TNFSF13/RAET1G/ZBTB1/NOS2/GATA3/ULBP3/TRAF6/MALT1/KMT5B/CD81/STX7/MAP3K7/EXOSC6/CLNK/STAT5B/IL1R1/PMS2/DHX36/CYRIB/ITGAM/TICAM2/KLRC2/KIR2DL4/AP1G1/EXOSC3/ULBP2/STX4/CD1E/CADM1/MICA/PAXIP1/TICAM1/STAT6/MLH1/NSD2/ARID5A/FADD/CD55/FBXO38/PRKCZ/MSH2/DDX1/F2RL1/CD1C/CD1A/RIF1/MAVS/RAET1L/KLRC3/KLRC4-KLRK1/SHLD1/TRAF2/KLRK1/CRTAM/SLAMF1/IL18R1/CD28/SHLD3/MR1/CD1B/CD4…	142
GO:1901800	positive regulation of proteasomal protein catabolic process	112/14958	117/18870	3.61173e-07	8.58728e-06	5.72968e-06	CAV1/SH3RF3/AXIN2/TRIB2/BBS7/SH3RF1/PRICKLE1/CDC20B/ECSCR/NKD2/CSNK1A1/SOCS5/DDA1/AXIN1/RNF180/SOCS4/CSNK1E/DAB2IP/SMAD7/CBFA2T3/TAF1/ANKIB1/RNF19B/SIRT6/PSEN1/PIAS1/RNF144A/ARIH1/CSNK1D/DNAJB2/MAPK9/SUMO2/GSK3B/BAG2/CHFR/RNF217/GSK3A/AKT1/OSBPL7/NOP53/ARIH2/UBQLN2/FBXW8/HSPBP1/NFE2L2/PSMC5/USP13/FBXW7/DAB2/UBQLN1/PABIR1/ATXN3/RACK1/ZER1/DET1/PSMC6/RBX1/PSMD10/PLK3/WFS1/GABARAP/SGTA/STUB1/PSMC4/P…	112
GO:0000422	autophagy of mitochondrion	95/14958	98/18870	3.78855e-07	8.94099e-06	5.96568e-06	CTSK/TSPO/CERS1/SPATA33/CTTN/SPATA18/ATG7/WDR45B/TIGAR/WIPI1/RNF41/OGT/MAP1LC3C/DNM1L/MARK2/USP36/FUNDC2/ULK2/BNIP3L/CDC37/GSK3A/ATG9B/ATG14/GABARAPL2/TSC2/ATP13A2/FBXW7/SNX7/ATG3/ATG12/HIF1A/TAFAZZIN/ARFIP2/ATG4B/VPS13D/CSNK2A2/ATG13/TP53/RIMOC1/TOMM7/BECN1/MUL1/HUWE1/FUNDC1/GABARAP/ATG2B/ULK3/WIPI2/PARL/FKBP8/LRBA/PRKN/VPS13C/MAP1LC3B/CAMKK2/AMBRA1/ATG4D/HTT/ATG5/WDR45/HAX1/PARK7/RETREG1/HTRA2/…	95
GO:0061726	mitochondrion disassembly	95/14958	98/18870	3.78855e-07	8.94099e-06	5.96568e-06	CTSK/TSPO/CERS1/SPATA33/CTTN/SPATA18/ATG7/WDR45B/TIGAR/WIPI1/RNF41/OGT/MAP1LC3C/DNM1L/MARK2/USP36/FUNDC2/ULK2/BNIP3L/CDC37/GSK3A/ATG9B/ATG14/GABARAPL2/TSC2/ATP13A2/FBXW7/SNX7/ATG3/ATG12/HIF1A/TAFAZZIN/ARFIP2/ATG4B/VPS13D/CSNK2A2/ATG13/TP53/RIMOC1/TOMM7/BECN1/MUL1/HUWE1/FUNDC1/GABARAP/ATG2B/ULK3/WIPI2/PARL/FKBP8/LRBA/PRKN/VPS13C/MAP1LC3B/CAMKK2/AMBRA1/ATG4D/HTT/ATG5/WDR45/HAX1/PARK7/RETREG1/HTRA2/…	95
GO:0030198	extracellular matrix organization	288/14958	321/18870	3.85666e-07	9.06814e-06	6.05052e-06	MMP7/THSD4/LUM/CTSK/SOX9/CAV1/PHLDB1/NPNT/MATN3/ANTXR1/TGFB2/MMP2/APLP1/FERMT1/MELTF/GAS6/MMP28/SPINT1/DDR1/SMOC2/FAP/LOXL1/COL4A5/COL15A1/ADAMTS10/CAV2/SULF1/FOXC2/COL9A2/FOXF1/PDGFRA/CSGALNACT1/CRISPLD2/AXIN2/FOXF2/SMPD3/COL4A3/FMOD/RUNX1/LAMA1/ADAMTSL5/FLRT2/COL12A1/PAPLN/COL10A1/COL13A1/GFAP/FKBP10/MMP14/MFAP4/COL8A2/COL4A6/FOXC1/BMP1/APP/COMP/SH3PXD2B/LAMB1/EGFL6/ABI3BP/LOX/P3H4/LAMA2/CCDC80…	288
GO:0048588	developmental cell growth	218/14958	239/18870	4.28043e-07	9.95733e-06	6.64381e-06	SEMA3E/EFNA5/SEMA3B/EDN1/SLIT2/SOX9/SEMA7A/PAK6/DDR1/RARG/DCLK1/ISLR2/MAP1B/EDN2/UNC13A/NRCAM/IGF1/CDKL5/FGF13/RNF157/APP/SEMA4F/NLGN3/SEMA3A/SEMA6A/MEIS1/PRKG1/PRICKLE1/RGS4/PRMT2/CPNE5/ABL1/SPP1/EDNRA/RYK/SLIT3/ALCAM/MECP2/BDNF/SYT3/MAP2/VCL/PAFAH1B1/ITGB1/PLXNA3/PPP3CB/BMPR2/RGMA/ADNP/PLXNA4/KIAA0319/SPART/CTTN/SEMA3C/FLRT3/SORBS2/CTNNB1/ST8SIA2/IQGAP1/GDI1/TTL/NDN/SMAD7/NIN/MEX3C/LIMK1/TNR/MA…	218
GO:0051893	regulation of focal adhesion assembly	63/14958	63/18870	4.28171e-07	9.95733e-06	6.64381e-06	EFNA5/EPHA3/WNT4/LIMCH1/ARHGAP6/MMP14/THY1/ITGB1BP1/S100A10/SLC9A1/SFRP1/ABL1/GREM1/VCL/COL16A1/SMAD3/CLASP2/LDB1/APOD/PEAK1/SRC/DUSP22/RCC2/WDPCP/SLK/PTPRA/ROCK2/ACVRL1/LIMS1/PHLDB2/RHOA/THBS1/NRP1/VEGFA/ACTG1/ROCK1/CLASP1/DAPK3/GPM6B/MAP4K4/TSC1/RAC1/PTK2/MACF1/FMN1/PPM1F/FERMT2/PTEN/DUSP3/CORO1C/DLC1/TLN1/TEK/PTPRJ/EPB41L5/FAM107A/CAMSAP3/DMTN/POLDIP2/MYOC/KDR/HRG/SDC4	63
GO:0090109	regulation of cell-substrate junction assembly	63/14958	63/18870	4.28171e-07	9.95733e-06	6.64381e-06	EFNA5/EPHA3/WNT4/LIMCH1/ARHGAP6/MMP14/THY1/ITGB1BP1/S100A10/SLC9A1/SFRP1/ABL1/GREM1/VCL/COL16A1/SMAD3/CLASP2/LDB1/APOD/PEAK1/SRC/DUSP22/RCC2/WDPCP/SLK/PTPRA/ROCK2/ACVRL1/LIMS1/PHLDB2/RHOA/THBS1/NRP1/VEGFA/ACTG1/ROCK1/CLASP1/DAPK3/GPM6B/MAP4K4/TSC1/RAC1/PTK2/MACF1/FMN1/PPM1F/FERMT2/PTEN/DUSP3/CORO1C/DLC1/TLN1/TEK/PTPRJ/EPB41L5/FAM107A/CAMSAP3/DMTN/POLDIP2/MYOC/KDR/HRG/SDC4	63
GO:0019882	antigen processing and presentation	111/14958	116/18870	4.37444e-07	1.00993e-05	6.73851e-06	MFSD6/RAB34/NOD1/RFTN1/RAET1G/CCR7/ULBP3/CTSE/TRAF6/CCL21/IKBKB/RAB8B/THBS1/CTSV/PYCARD/YTHDF1/CCL19/RAB10/RAB5B/RAB35/ULBP2/CD1E/LNPEP/MICA/RAB33A/AP3B1/CTSH/PIKFYVE/CLEC4A/UNC93B1/ERAP2/RAB6A/RELB/IDE/CTSF/CD1C/CD1A/RAB3C/HLA-DPB1/DNM2/HLA-DMA/RAET1L/RAB4A/ARL8B/AP3D1/WDFY4/CD209/PDIA3/HLA-DPA1/CALR/ATG5/HLA-DOA/MR1/CD1B/ULBP1/HLA-DRA/WAS/TAPBP/EXT1/CD1D/CD74/GBA1/FGL2/HLA-DRB1/HFE/HLA-E/NOD2/H…	111
GO:1902749	regulation of cell cycle G2/M phase transition	111/14958	116/18870	4.37444e-07	1.00993e-05	6.73851e-06	SMARCD3/BRSK1/NEK10/APP/RBBP8/PBX1/DYRK3/MECP2/HSPA2/PKIA/WNT10B/CDK6/RCC2/UIMC1/ZNF830/BARD1/MRE11/CDK2/FHL1/RAB11A/GPR132/CHMP4C/TAOK2/INTS3/TOPBP1/TAOK1/MACROH2A1/TRIM39/BRCC3/RAD51C/NABP2/INIP/SYF2/CHFR/BABAM2/RAD50/MBTPS1/NOP53/MIIP/CCNQ/CTC1/VPS4B/SIN3A/RINT1/PAXIP1/BRD4/RAD51B/DONSON/VPS4A/PABIR1/FOXO4/RAD17/TAOK3/ATM/CCND1/TP53/NBN/USP47/ABRAXAS1/RAD21/CDK5RAP3/RNASEH2B/CDK4/ING4/RRM1/RRM…	111
GO:0034243	regulation of transcription elongation by RNA polymerase II	85/14958	87/18870	4.47193e-07	1.02871e-05	6.86382e-06	HEXIM1/MED17/ZMYND11/PWWP2A/TCERG1/MED1/CTNNB1/LDB1/NCBP2/AXIN1/MED22/MED15/ZMYND8/HNRNPU/INTS8/SIRT6/INTS3/NELFA/MED19/CDK13/CDK9/NELFE/PWWP2B/MED23/MED25/GTF2F1/MED14/MED10/LARP7/MED4/NCBP1/VHL/MED21/MED31/INTS12/MED26/INTS13/CCNT1/NELFB/MED27/RNF168/CCNK/CDC73/INTS14/BRD4/MED29/INTS4/EAPP/MED7/INTS2/SUPT4H1/MED28/INTS9/MED24/SUPT6H/SUPT5H/MED20/RECQL5/MED6/ELL3/CDK12/RNF8/INTS1/INTS11/ERCC6/IN…	85
GO:0110053	regulation of actin filament organization	247/14958	273/18870	4.55888e-07	1.04493e-05	6.9721e-06	TACSTD2/ARHGEF10/SLIT2/PFN2/PLEKHH2/WNT4/LIMCH1/TMSB15B/DSTN/ARHGAP6/LMOD1/CDC42EP5/TPM1/FHOD3/FHOD1/ITGB1BP1/FLNA/EPS8/CD47/SWAP70/RHPN1/FCHSD1/KIRREL1/PLEKHG2/S100A10/CDC42EP3/NCK2/SVIL/SLC9A1/MAGEL2/CARMIL1/LIMA1/SFRP1/ARHGAP18/TGFB3/RGS4/ABL1/CRACD/RAPGEF3/TMOD2/SYNPO2/LPAR1/TJP1/TGFBR1/TMSB10/SHANK1/SMAD3/ELN/ARHGEF18/CLASP2/VILL/CTTN/ARHGAP40/FER/LATS1/SSH1/HIP1R/TRIOBP/CCR7/SYNPO/KANK2/WAS…	247
GO:0046474	glycerophospholipid biosynthetic process	193/14958	210/18870	4.65169e-07	1.06239e-05	7.08854e-06	LIPH/CDS1/PDGFB/CAPN2/DGKA/PGAP4/MTMR2/LPCAT4/INPP5J/PDGFA/EFR3B/PITPNM3/FAR1/HTR2A/LPCAT1/AGPAT4/PITPNM1/INPP5E/SYNJ2/PIK3R3/HTR2B/PLSCR3/PIP5K1C/HYCC1/INPP4B/PCYT1B/SLC44A3/PGAP1/GPAT2/INPP5F/PLA2G4A/DGKH/SOCS5/FGF2/PIP5K1A/SOCS4/PIGF/SOCS7/SLC27A1/PIGS/PIGZ/SLC44A2/RAB38/PIGG/DGKD/INPPL1/SH3YL1/ITPKB/PIP4K2C/TTC7A/PLD2/PGS1/PIP4K2B/PLSCR1/SYNJ1/IP6K2/SLC30A5/MTMR6/OCRL/ABHD4/PIGC/SLC44A4/LPCAT…	193
GO:0006275	regulation of DNA replication	118/14958	124/18870	5.07445e-07	1.1548e-05	7.70516e-06	GLI2/GLI1/JADE1/S100A11/JADE2/ZBTB38/NPM2/ACTR5/STN1/TTF1/SLFN11/DACH1/ACTL6A/CDK2/TIPIN/ACVRL1/TSPYL2/BAZ1A/CIZ1/WIZ/METTL4/RBBP6/SMARCA5/ATF1/ID3/WAPL/DHX9/INO80/EHMT2/OBI1/PPP2CA/USP37/ATRX/MCRS1/TERF1/GMNN/YY1/ING5/PDS5A/POLE3/LIG3/CTC1/POLG2/WRNIP1/ZMPSTE24/MCM3/KAT7/MCM6/NUCKS1/INO80B/ANKRD17/RUVBL1/NFRKB/PPP2R1A/RAD17/TFPT/DSCC1/SMC3/MAP2K4/MCIDAS/TP53/CHRAC1/INO80E/NBN/INO80D/FAF1/GTPBP4/…	118
GO:0098813	nuclear chromosome segregation	280/14958	312/18870	5.26647e-07	1.19423e-05	7.96826e-06	ARHGEF10/SMARCD3/MISP/GEM/MAPK15/FLNA/P3H4/PRICKLE1/MAP9/CHMP3/MAP3K20/CLASP2/REC8/SUN1/KIF2A/LATS1/SMARCD1/TTL/PHF13/RCC2/TOP2B/STAG3/ACTL6A/MAPRE1/MRE11/AKAP8/ANAPC7/SMARCA4/RAB11A/LSM14A/BCL7C/HNRNPU/RHOA/MAP1S/ACTR3/SPICE1/SMARCA2/BCL7A/ARID1B/DPF2/ZNF207/CHMP4C/DYNC1H1/SYCE1L/SMARCE1/SMARCC2/DYNC1LI1/TENT4A/KPNB1/LCMT1/CHMP7/MIS12/SMARCA5/CHMP4B/ARID2/WRAP73/WAPL/NCAPD3/NUMA1/CLASP1/AGO4/EML…	280
GO:0060261	positive regulation of transcription initiation by RNA polymerase II	62/14958	62/18870	5.40618e-07	1.22157e-05	8.15064e-06	MED17/HNF1B/WNT10B/MED1/MED22/TAF1/MED15/TAF4B/ERCC1/TAF3/MED19/TAF7/TAF4/TAF6/MED23/DHX36/MED25/MED14/SRF/TAF2/MED10/CAND1/TBP/MED4/MED21/MED31/MED26/NFKB1/MED27/MDC1/TAF10/MED12/PAXIP1/TAF11/TAF12/MED29/MED7/PSMC6/MED28/TAF8/MED24/TAF13/GTF2A2/TP53/MED13/MED20/MED6/TAF5/ERCC6/NFKBIA/MED18/MED16/MED30/SUB1/MED8/GTF2A1/MED9/TAF9/MED11/HNF1A/ZNHIT1/NKX2-5	62
GO:0050870	positive regulation of T cell activation	228/14958	251/18870	5.60838e-07	1.26278e-05	8.42561e-06	CAV1/VTCN1/SMARCD3/LEF1/GLI2/RUNX1/GLI3/IGF1/IL18/IL23A/THY1/KITLG/CD47/NCK2/ANXA1/FYN/CD24/ABL1/CARD11/EFNB2/IL7R/LGALS1/ABL2/SOX4/ZBTB1/WNT10B/HHLA2/SOCS5/MDK/SMARCD1/CCR7/SRC/GATA3/CBFB/TRAF6/MALT1/CD81/CCL21/ACTL6A/TESPA1/IL15/SMARCA4/BCL10/ITPKB/VSIR/RHOA/SMARCA2/ARID1B/TGFBR2/CCL2/ZMIZ1/HLX/EFNB1/SMARCE1/EFNB3/SMARCC2/HMGB1/ARID2/STAT5B/RUNX3/EGR3/CYRIB/ACTB/PYCARD/AGER/SLC7A1/BRD7/PTPN22/B…	228
GO:0048285	organelle fission	428/14958	488/18870	5.66506e-07	1.27105e-05	8.48079e-06	ARHGEF10/EDN1/CDKN1C/PDGFB/TGFA/CCDC8/DCN/CAV2/WNT4/MISP/RPS6KA2/SMPD3/MAPK15/NFIB/IGF1/TESMIN/PDGFRB/FLNA/EPS8/P3H4/PRICKLE1/TOP6BL/MAP9/NDE1/SPIRE1/CHMP3/HSPA2/LIF/PDE3A/TDRD9/DDHD2/MCU/NPM2/CLASP2/REC8/SUN1/KIF2A/BCL2L11/FOXJ2/FOXJ3/PHF13/MUS81/RAD1/MAPT/MSX1/TOP2B/NDEL1/STAG3/MAPRE1/MRE11/AKAP8/ANAPC7/L3MBTL1/RAB11A/CDC14A/UBE2I/DDHD1/LSM14A/DNM1L/HNRNPU/RHOA/ACTR3/SPICE1/RALA/BTC/ZNF207/CHMP…	428
GO:0061912	selective autophagy	93/14958	96/18870	5.69191e-07	1.27259e-05	8.49108e-06	HSPB8/NOD1/CERS1/SPATA33/TGFB1/STING1/SPTLC1/MAPK3/WDFY3/TIGAR/RNF41/SPTLC2/OGT/MAP1LC3C/ULK2/STK3/LRSAM1/ATG16L1/CDC37/TBK1/UFC1/VHL/ATG14/CRY1/TSC2/UFM1/SNX7/UBQLN1/TAFAZZIN/PIK3C3/ARFIP2/ATG4B/UBA5/ATM/VPS13D/SNX18/ATG13/TP53/PEX2/RNF31/RIMOC1/TOMM7/LGALS8/RAB7A/BECN1/CALCOCO2/HUWE1/ATG2B/ULK3/WIPI2/LRBA/PRKN/VPS13C/MAP1LC3B/AMBRA1/UFL1/ATG4D/HTT/CALR/ATG5/RETREG1/HTRA2/SNX30/RIPK2/RETREG3/RET…	93
GO:0010977	negative regulation of neuron projection development	132/14958	140/18870	5.84982e-07	1.30332e-05	8.69615e-06	SEMA3E/SEMA3B/SLIT2/SEMA7A/SPOCK1/DPYSL3/PMP22/INPP5J/VIM/STMN2/GFAP/EPHB2/THY1/FGF13/ZNF365/FLNA/SEMA4F/PRAG1/SYNGAP1/EPHA4/SEMA3A/SEMA6A/EFNB2/SPP1/RYK/NR2F1/MINAR1/MAP2/NEO1/PAFAH1B1/PLXNA3/PTPRG/LPAR1/RGMA/HDAC2/KIAA0319/INPP5F/SPART/SEMA3C/MYLIP/GDI1/BAG5/TNR/ARF6/PTPN9/SEMA3G/SEMA5A/DKK1/ADCY6/DNM3/SEMA5B/CRMP1/PSEN1/LRP4/ULK2/NRP1/EFNB3/RNF6/ITM2C/SEMA4D/TRIM46/NTN1/CDKL3/LRIG2/SEMA3F/SEMA…	132
GO:1904951	positive regulation of establishment of protein localization	290/14958	324/18870	6.06819e-07	1.34726e-05	8.98933e-06	CFTR/WLS/TGFB2/NLGN2/MTCL1/GAS6/PTP4A3/AKAP5/GLI3/IGF1/PRKD1/TMEM132A/ADAM9/ITGB1BP1/FLNA/FYN/SNAP25/TGFB3/OR51E2/RAPGEF3/GIPR/F2RL2/APBB1/PFKM/ADCY8/VEGFC/TGFB1/PPP3CB/SOX4/MICALL2/SMAD3/EFCAB7/CDK5R1/MCU/HPCA/AACS/SH3GLB1/ATP2C1/CEP290/RBM22/SRI/CAPN10/CEP131/ANO1/EXPH5/HRAS/CEP120/SYTL4/SRC/CEP135/LEPROT/ITPR1/GOLPH3L/ARF6/CD81/UBR5/BMP6/ICE1/VAMP2/NPEPPS/DNM1L/CHRM3/ANK3/USP36/GPR68/ZDHHC2/SI…	290
GO:0006661	phosphatidylinositol biosynthetic process	124/14958	131/18870	6.67225e-07	1.47113e-05	9.81578e-06	CDS1/PDGFB/PGAP4/MTMR2/INPP5J/PDGFA/EFR3B/PITPNM3/HTR2A/PITPNM1/INPP5E/SYNJ2/PIK3R3/HTR2B/PIP5K1C/HYCC1/INPP4B/PGAP1/INPP5F/SOCS5/FGF2/PIP5K1A/SOCS4/PIGF/SOCS7/SLC27A1/PIGS/PIGZ/PIGG/INPPL1/SH3YL1/ITPKB/PIP4K2C/TTC7A/PIP4K2B/SYNJ1/IP6K2/SLC30A5/MTMR6/OCRL/PIGC/INPP4A/SACM1L/MTMR3/PIP4K2A/UVRAG/FIG4/INPP5D/PIGK/ATG14/PIK3CB/MPPE1/BPNT2/IP6K1/MTMR1/PIK3CA/PIGN/PIK3CG/PIGU/BMX/MBOAT7/PIGB/PIGW/INPP5…	124
GO:0051983	regulation of chromosome segregation	124/14958	131/18870	6.67225e-07	1.47113e-05	9.81578e-06	SMARCD3/MAPK15/MAP3K20/SMARCD1/SMC5/RCC2/ACTL6A/ANAPC7/SMARCA4/BCL7C/RAD18/HNRNPU/SMARCA2/BCL7A/ARID1B/DPF2/ZNF207/SMARCE1/SMARCC2/DYNC1LI1/LCMT1/PLSCR1/ARID2/NCAPD3/NUMA1/CSNK2A1/SPDL1/CUL3/XRCC3/ACTB/ANAPC5/CHFR/PUM1/PUM2/BRD7/BUB3/CDC16/HECW2/SMARCC1/IK/C9orf78/KAT5/TPR/SMARCB1/PHF10/ZWILCH/SMARCD2/ANAPC4/PSMG2/APC/RB1/PBRM1/ARID1A/NCAPH2/ZW10/BCL7B/USP44/SMC6/ATM/CSNK2A2/RIOK2/ANAPC15/NSMCE2/…	124
GO:0007254	JNK cascade	152/14958	163/18870	6.71026e-07	1.47441e-05	9.83766e-06	TNFRSF19/MAPK10/SH2D3A/DACT1/SH3RF3/CDC42EP5/MTURN/WNT7B/EDAR/FZD7/APP/MAPK8IP1/NOD1/SH3RF1/SEMA3A/MAP3K5/ANKRD6/GSTP1/PAFAH1B1/MAP3K20/ZMYND11/MAP3K10/WNT7A/MAPKBP1/SMAD3/IGF1R/MDFIC/TNIK/EDA2R/AXIN1/HRAS/CCR7/DAB2IP/DUSP22/CCL21/MAPK8IP2/IRAK4/CCN2/MECOM/RASSF2/MAP3K7/TAOK2/HMGB1/TAOK1/STK3/AIDA/HIPK3/ARHGEF6/IRAK1/MAPK9/MAP4K4/MAP3K12/EPHB1/MAP4K3/RIPK1/ULK4/PYCARD/AGER/PTPN22/CCL19/PLCB1/MAP4…	152
GO:1904356	regulation of telomere maintenance via telomere lengthening	61/14958	61/18870	6.82586e-07	1.49465e-05	9.97275e-06	MAPK15/NAF1/CTNNB1/STN1/SRC/MAPK3/ACD/EXOSC10/XRCC5/HNRNPU/MAPKAPK5/CCT6A/SLX4/CCT2/MAPK1/TINF2/DHX36/MAP3K4/PARN/TERF1/GNL3L/TNKS2/ERCC4/CTC1/TCP1/SMG6/TERF2/TNKS/HNRNPA2B1/CCT4/PNKP/HMBOX1/CCT5/TENT4B/FBXO4/CCT8/RTEL1/ATM/HNRNPC/MAP2K7/SMG5/CCT7/PRKCQ/CCT3/NAT10/NEK7/HNRNPA1/POT1/XRN1/ATR/PINX1/TEN1/DKC1/DCP2/SLX1A/SLX1B/PARP1/PIF1/AURKB/NEK2/PKIB	61
GO:0045229	external encapsulating structure organization	289/14958	323/18870	6.88488e-07	1.50241e-05	1.00245e-05	MMP7/THSD4/LUM/CTSK/SOX9/CAV1/PHLDB1/NPNT/MATN3/ANTXR1/TGFB2/MMP2/APLP1/FERMT1/MELTF/GAS6/MMP28/SPINT1/DDR1/SMOC2/FAP/LOXL1/COL4A5/COL15A1/ADAMTS10/CAV2/SULF1/FOXC2/COL9A2/FOXF1/PDGFRA/CSGALNACT1/CRISPLD2/AXIN2/FOXF2/SMPD3/COL4A3/FMOD/RUNX1/LAMA1/ADAMTSL5/FLRT2/COL12A1/PAPLN/COL10A1/COL13A1/GFAP/FKBP10/MMP14/MFAP4/COL8A2/COL4A6/FOXC1/BMP1/APP/COMP/SH3PXD2B/LAMB1/EGFL6/ABI3BP/LOX/P3H4/LAMA2/CCDC80…	289
GO:0046488	phosphatidylinositol metabolic process	145/14958	155/18870	6.96201e-07	1.51406e-05	1.01022e-05	CDS1/PDGFB/PGAP4/MTMR2/INPP5J/PDGFRB/PDGFA/EFR3B/PITPNM3/HTR2A/PITPNM1/INPP5E/PIP4P2/SYNJ2/PIK3R3/HTR2B/PIP5K1C/HYCC1/INPP4B/PGAP1/INPP5F/PLCG1/SOCS5/FGF2/PIP5K1A/SOCS4/PIGF/SOCS7/SLC27A1/PIGS/MTMR9/PIGZ/PIGG/INPPL1/SH3YL1/ITPKB/PIP4K2C/TTC7A/PIP4K2B/SYNJ1/IP6K2/SLC30A5/MTMR6/OCRL/PIGC/PIP4P1/INPP4A/SACM1L/MTMR3/PIP4K2A/UVRAG/FIG4/INPP5D/PIGK/PLCB1/ATG14/PIK3CB/MPPE1/BPNT2/IP6K1/MTMR1/PIK3CA/PLCB…	145
GO:0043543	protein acylation	138/14958	147/18870	7.06638e-07	1.53153e-05	1.02188e-05	ZDHHC13/GOLGA7B/ZDHHC1/ZDHHC15/CLIP3/GATA2/PORCN/PHF20/MSL3/SOX4/HDAC2/TADA2A/MSL1/MAPT/PRKAA2/MSL2/KANSL2/YEATS2/ACTL6A/PML/SIRT1/SF3B1/ATAT1/ZDHHC7/SET/PHF20L1/SUPT3H/EP400/ZDHHC2/MAP3K7/AANAT/NAA35/AUTS2/SMARCA5/TAOK1/NFYA/KAT6A/DIP2A/CDYL/ZDHHC8/BAZ1B/ZDHHC6/GSK3B/MORF4L1/MSL3P1/HHAT/NMT2/BRD8/DDX3X/MORF4L2/KAT5/ING5/TAF5L/ZDHHC24/KANSL3/TAF10/PPM1B/CREBBP/CEP295/NAA25/SPHK1/ZDHHC20/ZDHHC5/CL…	138
GO:0002460	adaptive immune response based on somatic recombination of immune receptors built from immunoglobulin superfamily domains	337/14958	380/18870	7.52006e-07	1.62433e-05	1.0838e-05	FOXJ1/JAG1/LEF1/UNC13D/TMEM98/IL18/EPHB2/IL23A/SWAP70/ANXA1/CLCF1/TP53BP1/IL7R/TGFB1/PPP3CB/TNFSF13/RFTN1/RAET1G/BATF/SVEP1/C7/PARP3/SANBR/PLA2G4A/ZBTB1/MEF2C/SOCS5/HRAS/AHR/ADAM17/IL9R/SMAD7/GATA3/ULBP3/DUSP22/TRAF6/MALT1/KMT5B/CD81/STX7/ERCC1/BCL10/MAP3K7/EMP2/HLX/TRPM4/JAK3/STAT4/GNL1/HMGB1/EXOSC6/PRKCD/IL27RA/IL17RA/JAK1/IL1R1/PMS2/CTSC/CYRIB/AGER/NOTCH1/SEMA4A/LOXL3/CCL19/INPP5D/FCER1A/EXOSC…	337
GO:2000060	positive regulation of ubiquitin-dependent protein catabolic process	108/14958	113/18870	7.75492e-07	1.6694e-05	1.11387e-05	CAV1/SH3RF3/TGFB1I1/AXIN2/TRIB2/BBS7/SH3RF1/TRIM67/PRICKLE1/CDC20B/NKD2/CSNK1A1/SOCS5/DDA1/AXIN1/RNF180/SOCS4/CSNK1E/SMAD7/CBFA2T3/TAF1/ANKIB1/RNF19B/SIRT6/PSEN1/PIAS1/RNF144A/AGTPBP1/ARIH1/CSNK1D/DNAJB2/MAPK9/SUMO2/GSK3B/SMURF1/CHFR/RNF217/GSK3A/L3MBTL3/DISC1/PTK2/AKT1/NOP53/ARIH2/UBQLN2/FBXW8/HSPBP1/NFE2L2/MAGEF1/FBXW7/DAB2/UBQLN1/PABIR1/RNF139/RACK1/ZER1/DET1/RBX1/PSMD10/PTEN/PLK3/GABARAP/SGTA…	108
GO:0050864	regulation of B cell activation	123/14958	130/18870	7.99418e-07	1.71512e-05	1.14437e-05	FOXJ1/BCL2/ZFP36L2/MMP14/EPHB2/SLC39A10/CLCF1/SFRP1/TP53BP1/TNFRSF4/CARD11/TGFB1/TNFSF13/INHBA/PARP3/MEF2C/TNFRSF21/AHR/KMT5B/CD81/NFATC2/EXOSC6/IL27RA/STAT5B/PMS2/BST1/INPP5D/EXOSC3/PAWR/CD27/SH3KBP1/PAXIP1/TICAM1/STAT6/MLH1/BMI1/NSD2/TLR9/PPP2R3C/RC3H1/AKIRIN2/PKN1/ATM/MSH2/BAD/NDFIP1/SUPT6H/CTLA4/RIF1/BANK1/SLC15A4/THOC1/SHLD1/CHRNB2/APLF/IL7/VAV3/TNIP2/ADA/LAPTM5/CD320/PTPN6/GPR183/MNDA/IRS2/…	123
GO:0007098	centrosome cycle	130/14958	138/18870	8.33034e-07	1.78124e-05	1.18849e-05	PKD2/ARHGEF10/KIF3A/CHD3/BRSK1/TMEM67/TUBA1A/CCDC57/PLK2/KIAA0753/MAP9/SDCCAG8/NDE1/CCP110/CHMP3/ARL2/CROCC/CEP68/PKHD1/PPP1R12A/CCDC102B/PARD6G/CTNNB1/HAUS2/CEP131/CETN2/ODF2/CEP120/CEP135/NIN/POC1B/NDEL1/C2CD3/SIRT1/CDK2/TRIM37/ROCK2/SPICE1/CHMP4C/HAUS7/MDM1/CHMP4B/PARD6A/KIAA1614/MCPH1/RBM14/CEP72/XRCC3/CENPJ/KIF3B/BBS4/PDCD6IP/CHMP1A/CNTROB/CHMP5/UBXN2B/HAUS1/UVRAG/GOLGA2/HAUS6/VPS4B/USP33/CH…	130
GO:0003170	heart valve development	72/14958	73/18870	8.38622e-07	1.78719e-05	1.19246e-05	SLIT2/SOX9/JAG1/TGFB2/STRA6/CDH11/AXIN2/HEYL/NFATC1/TWIST1/SNAI1/SLIT3/SNAI2/TGFB1/BMPR2/SOX4/BMPR1A/GJA5/ELN/HEY1/MEF2C/MATR3/GATA3/SMAD2/ROCK2/EMILIN1/ZBTB14/RBPJ/RHOA/DKK1/TGFBR2/BMP4/ACVR1/ADAMTS9/CCN1/ROCK1/SMAD4/NOTCH2/NOTCH1/MDM4/TIE1/TBX20/APC/RB1/ADAMTS5/NOS3/GATA5/ROBO1/OLFM1/HEY2/ROBO2/SMAD6/TNFRSF1B/DLL4/PRDM1/BMP2/TNFRSF1A/SHOX2/MTOR/ZFPM1/DCHS1/APLNR/HECTD1/MDM2/PDE2A/NAGLU/EFNA1/SC…	72
GO:0010257	NADH dehydrogenase complex assembly	60/14958	60/18870	8.61824e-07	1.82443e-05	1.21731e-05	COA1/LYRM2/NUBPL/TAFAZZIN/NDUFAF7/NDUFAF3/BCS1L/TIMM21/NDUFB4/NDUFS5/DMAC2/NDUFAF2/DMAC1/TMEM126B/NDUFA10/NDUFAF5/NDUFA12/ACAD9/TMEM186/NDUFA9/NDUFB5/NDUFA5/NDUFAF1/NDUFC1/NDUFS1/NDUFB3/NDUFS8/NDUFB10/NDUFB8/NDUFS3/NDUFS7/NDUFA11/NDUFB6/NDUFA13/TMEM126A/NDUFA1/OXA1L/NDUFS2/NDUFA3/NDUFA8/NDUFB2/NDUFS4/NDUFAB1/NDUFB11/ECSIT/NDUFB7/NDUFB1/NDUFA6/NDUFAF4/NDUFA2/NDUFB9/NDUFAF8/ND1/NDUFC2/FOXRED1/NDUFA…	60
GO:0032981	mitochondrial respiratory chain complex I assembly	60/14958	60/18870	8.61824e-07	1.82443e-05	1.21731e-05	COA1/LYRM2/NUBPL/TAFAZZIN/NDUFAF7/NDUFAF3/BCS1L/TIMM21/NDUFB4/NDUFS5/DMAC2/NDUFAF2/DMAC1/TMEM126B/NDUFA10/NDUFAF5/NDUFA12/ACAD9/TMEM186/NDUFA9/NDUFB5/NDUFA5/NDUFAF1/NDUFC1/NDUFS1/NDUFB3/NDUFS8/NDUFB10/NDUFB8/NDUFS3/NDUFS7/NDUFA11/NDUFB6/NDUFA13/TMEM126A/NDUFA1/OXA1L/NDUFS2/NDUFA3/NDUFA8/NDUFB2/NDUFS4/NDUFAB1/NDUFB11/ECSIT/NDUFB7/NDUFB1/NDUFA6/NDUFAF4/NDUFA2/NDUFB9/NDUFAF8/ND1/NDUFC2/FOXRED1/NDUFA…	60
GO:0007034	vacuolar transport	157/14958	169/18870	8.80293e-07	1.85089e-05	1.23496e-05	CACNG4/SLC30A2/VPS41/PCDHGA3/CHMP3/TMEM50B/VPS37B/AP4M1/DENND3/GPRASP1/HMGXB4/VPS37C/LEPROT/TRAK1/RAB7B/HGSNAT/TMEM50A/GCC2/VPS8/AP1G2/VPS39/LEPROTL1/CHMP4C/STAM2/CHMP7/CHMP4B/STAM/VPS36/VPS35/SORT1/VTI1A/SMURF1/HGS/MVB12A/KIF13A/CHMP1A/CHMP5/UEVLD/TGFBRAP1/ATG14/AP1G1/WASH3P/AP3M1/PXK/RBSN/VPS4B/CCDC91/ATP13A2/VPS53/HOOK3/CLEC16A/MON1B/VPS11/GNPTAB/CHMP1B/AP3B1/VPS18/RAB12/VPS4A/M6PR/AKTIP/SNX27…	157
GO:0010810	regulation of cell-substrate adhesion	201/14958	220/18870	8.80394e-07	1.85089e-05	1.23496e-05	CCL28/SEMA3E/TACSTD2/EFNA5/JAG1/NPNT/PDGFB/ITGA3/BCL2/FERMT1/MELTF/SPOCK1/EPHA3/DDR1/WNT4/FOXF1/LIMCH1/UNC13D/ARHGAP6/EDIL3/MMP14/FZD7/THY1/ITGB1BP1/EGFL6/ABI3BP/FLNA/CCDC80/PDPN/S100A10/SPRY4/SLC9A1/EFEMP2/CASK/AJAP1/CARMIL1/COL8A1/SFRP1/ABL1/SPOCK2/GREM1/VCL/ARL2/COL16A1/DOCK1/PLAU/FBLN2/PKHD1/FBLN1/CDH13/SMAD3/CLASP2/ADAM15/DOCK5/LDB1/MDK/APOD/CDK6/FUT1/RELL2/RIN2/TRIOBP/CCR7/PEAK1/SRC/RSU1/CO…	201
GO:0045055	regulated exocytosis	207/14958	227/18870	8.83034e-07	1.85089e-05	1.23496e-05	ANXA3/SYT13/PFN2/SV2A/SNPH/SYT8/FOXF1/UNC13D/STX2/SYT11/UNC13A/TRPV6/ADORA2B/PPFIA2/RAB31/SYNGR1/CADPS/CTBP2/STXBP1/STX1A/GATA2/SYNGR3/RAB11FIP5/ABCC4/SEPTIN5/SCN11A/CASK/PCLO/SNAP25/KIT/SYT3/ADRA2A/PIP5K1C/RAB11FIP1/PPP3CB/NAPB/MICAL1/WNT7A/CADPS2/PRRT2/PTGDS/ERC2/GIT1/FER/SV2B/MYH9/SYP/GRP/CLTRN/RABGEF1/FBXO45/RAB11FIP2/S100A13/PREPL/LAT2/VAMP2/RAB3GAP1/SV2C/CBARP/PSEN1/SLC4A8/CBL/STXBP3/RIMS2/…	207
GO:0006310	DNA recombination	303/14958	340/18870	9.28709e-07	1.94024e-05	1.29458e-05	LEF1/RBBP8/ZNF365/SWAP70/CLCF1/TP53BP1/TOP6BL/ABL1/IL7R/TGFB1/TNFSF13/POGZ/BATF/PARP3/SANBR/REC8/ACTR5/SFPQ/EXD2/SMC5/TEP1/EPC1/MUS81/TCF3/KMT5B/TOP2B/CGAS/ACTL6A/BARD1/MRE11/EPC2/ERCC1/NSMCE3/RECQL/ZMYND8/TERF2IP/XRCC5/EP400/FUS/SIRT6/VPS72/SLX4/ZSCAN4/INTS3/RAD51D/HMGB1/SENP3/EXOSC6/TOPBP1/UBE2N/MCM8/PAGR1/IL27RA/ARID2/HMGB3/INO80/RFWD3/DCAF1/RAD51C/NABP2/DCLRE1C/PMS2/WRN/XRCC3/INIP/MORF4L1/XRC…	303
GO:0051236	establishment of RNA localization	150/14958	161/18870	9.3533e-07	1.94769e-05	1.29955e-05	KIF5C/NCBP3/RFTN1/SIDT1/NCBP2/SRSF3/CETN2/CASC3/SRSF7/CPSF6/YTHDC1/KHDRBS1/RANBP2/ARC/NXF1/NUP205/ZC3H11A/BICD2/NUP54/TGFBR2/MVP/NUP188/RBM8A/CHTOP/NUP58/KPNB1/THOC2/DHX9/FYTTD1/SMG7/NPIPA1/SLBP/RTRAF/SSB/SRSF1/DDX39B/EIF4A3/NUP93/UPF3A/NUP160/G3BP2/RBM15B/TSC1/NUP107/PHAX/NCBP1/NUTF2/TERF1/UPF3B/AGFG1/NUP43/TPR/FLOT1/SETD2/SMG6/SARNP/TOMM20/TNKS/HNRNPA2B1/NUP133/NUP35/ATXN2/ALYREF/THOC7/ALKBH5/R…	150
GO:0002708	positive regulation of lymphocyte mediated immunity	122/14958	129/18870	9.57406e-07	1.98716e-05	1.32589e-05	IL18/IL23A/CLCF1/TP53BP1/TGFB1/TNFSF13/RAET1G/ZBTB1/GATA3/ULBP3/TRAF6/MALT1/KMT5B/CD81/STX7/MAP3K7/EXOSC6/CLNK/STAT5B/IL1R1/PMS2/CYRIB/KLRC2/KIR2DL4/AP1G1/EXOSC3/ULBP2/CD1E/CADM1/MICA/PAXIP1/STAT6/MLH1/NSD2/ARID5A/FADD/CD55/FBXO38/PRKCZ/MSH2/CD1C/CD1A/RIF1/RAET1L/KLRC3/KLRC4-KLRK1/SHLD1/TRAF2/KLRK1/CRTAM/SLAMF1/IL18R1/CD28/SHLD3/MR1/CD1B/CD40/ULBP1/HLA-DRA/PTPRC/KMT5C/NCR3/LTA/RASGRP1/CD1D/HLA-DR…	122
GO:0019827	stem cell population maintenance	169/14958	183/18870	1.02436e-06	2.11923e-05	1.41401e-05	SOX9/JAG1/WDR47/LBH/NFIB/ZFP36L2/FZD7/GATA2/MMP24/MED17/SFRP1/SINHCAF/TBX1/HNF1B/KIT/YAP1/BCL9L/LIF/SOX4/SAV1/HDAC2/BMPR1A/SKI/POU5F1/PHF19/WNT7A/LOXL2/SAP30/CTNNB1/LDB1/SMARCD1/SMC5/SS18/BRD9/MED15/ARID4B/ACTL6A/CNOT2/BICRAL/SMARCA4/EIF4ENIF1/OGT/ZHX2/BCL7C/DDX6/RBPJ/NOG/SUDS3/SMARCA2/ZNF322/BCL7A/DPF2/BCL9/BICRA/SIRT6/BRMS1L/DLL1/ELAVL1/VPS72/ING2/SMARCE1/ZNF706/PRRX1/TRIM8/METTL3/MCPH1/MTF2/RT…	169
GO:1902117	positive regulation of organelle assembly	81/14958	83/18870	1.03908e-06	2.13557e-05	1.42491e-05	DZIP1/MAPK15/CCP110/HAP1/ZMYND10/CROCC/KCTD17/SH3GLB1/SEPTIN7/CEP120/CNOT6/SRC/CEP135/CNOT2/WIPI1/MSN/PIP4K2C/RHOA/RAB3GAP1/PAN3/DYNC1H1/PIP4K2B/GPSM2/WRAP73/NUMA1/LRSAM1/MAPK9/STX18/CAPRIN1/RAB3GAP2/GSK3B/RALB/CENPJ/BBS4/PDCD6IP/FSCN1/ATMIN/G3BP2/SEPTIN9/UBAP2L/PIP4K2A/CNOT6L/SDCBP/VPS4B/SNX7/CEP295/MNS1/G3BP1/IFT20/FUZ/SNX18/MOAP1/BECN1/CNOT1/MARK4/IFT88/ENTR1/CCDC88A/HTT/TAPT1/WDR45/STIL/SNX30…	81
GO:0001510	RNA methylation	90/14958	93/18870	1.04567e-06	2.13557e-05	1.42491e-05	TRMT9B/FTSJ1/TRMT6/TRDMT1/DIMT1/METTL16/THUMPD2/CBLL1/DALRD3/FTSJ3/TRMT2B/TRMT10B/WTAP/METTL4/ALKBH8/PCIF1/METTL3/METTL6/NSUN4/THADA/LARP7/HENMT1/RBM15B/TRMT12/SNRPD2/WDR6/AKT1/BUD23/TARBP1/LCMT2/RNMT/TGS1/TRMT5/THUMPD3/TRMO/FBL/ZCCHC4/NSUN2/METTL8/NSUN3/NSUN5/TRMT61B/TRMT1/WDR4/MRM2/BCDIN3D/VIRMA/TFB1M/METTL15/TRMT61A/SNRPD1/METTL2B/TRMT2A/GTPBP3/SNRPD3/SNRPB/METTL2A/SNRPF/METTL5/TYW3/METTL14/TR…	90
GO:0032436	positive regulation of proteasomal ubiquitin-dependent protein catabolic process	90/14958	93/18870	1.04567e-06	2.13557e-05	1.42491e-05	CAV1/SH3RF3/AXIN2/TRIB2/BBS7/SH3RF1/PRICKLE1/CDC20B/NKD2/CSNK1A1/SOCS5/DDA1/AXIN1/RNF180/SOCS4/CSNK1E/SMAD7/CBFA2T3/TAF1/ANKIB1/RNF19B/SIRT6/PSEN1/PIAS1/RNF144A/ARIH1/CSNK1D/DNAJB2/MAPK9/SUMO2/GSK3B/CHFR/RNF217/GSK3A/AKT1/NOP53/ARIH2/UBQLN2/FBXW8/HSPBP1/NFE2L2/DAB2/UBQLN1/PABIR1/RACK1/ZER1/DET1/RBX1/PSMD10/PLK3/GABARAP/SGTA/STUB1/PRKN/NUB1/RNF19A/COP1/SUMO1/FZR1/RNF14/RAD23A/RCHY1/DVL1/RNF144B/KL…	90
GO:0045185	maintenance of protein location	90/14958	93/18870	1.04567e-06	2.13557e-05	1.42491e-05	PKD2/DZIP1/CAV1/TMSB15B/MDFI/DBN1/NBL1/MICOS10-NBL1/FLNA/TSPO/ARL2/LTBP1/TMSB10/YWHAB/FBN1/PTPRM/SUN1/ARL2BP/LATS1/ANKRD13C/KDELR3/PML/SUPT7L/BARD1/TMSB4X/HNRNPU/ANK3/CIZ1/TAF3/PKD1/BBS4/G3BP2/AKT1/CTNND1/TWF1/HK1/SP100/SKP1/PDIA2/KDELR1/PSMD10/TAF8/MORC3/VPS13D/TMSB15A/TOPORS/SUN2/KDELR2/FAF1/CDK5/PFN4/TWF2/GSN/CCDC22/TMED2/RER1/NFKBIE/VPS13C/IGSF11/SUFU/CCDC88A/GET4/NFKBIA/SORL1/PARK7/INSIG2/SY…	90
GO:0044380	protein localization to cytoskeleton	59/14958	59/18870	1.08811e-06	2.21516e-05	1.47802e-05	MAP1A/BICD1/KIAA0753/HTR2A/ABL1/GAS2L1/CEP131/MAPRE3/RAB11FIP3/MID2/C2CD3/MAPRE1/ABHD17C/RAB11A/TTBK2/HNRNPU/CSNK1D/NUMA1/PARD6A/PIBF1/MCPH1/CEP72/GSK3B/MAPRE2/BBS4/PPP1R9B/GOLGB1/DISC1/CCDC14/UBXN2B/NUDCD3/DCTN2/HOOK3/CEP83/APC/ABHD17B/PCM1/CEP250/FAM83H/NSFL1C/ABHD17A/CEP350/MARK4/CEP192/CHAMP1/STIL/DVL1/MID1/CRIPT/DIAPH1/SNX10/KLHL21/NUP62/KIF20B/GAS2L2/SPAG5/FAM83D/AURKA/TTK	59
GO:0030308	negative regulation of cell growth	174/14958	189/18870	1.25863e-06	2.55414e-05	1.70419e-05	RERG/SEMA3E/SEMA3B/CRYAB/SLIT2/TGFB2/SEMA7A/BCL2/FRZB/FGF13/SEMA4F/VGLL4/SERPINE2/SEMA3A/GJA1/SEMA6A/JADE1/SFRP1/RGS4/SPP1/DACT3/RYK/GREM1/SLIT3/MINAR1/MECP2/MAP2/DCBLD2/TGFB1/PLXNA3/CCN3/BMPR2/RGMA/WFDC1/INHBA/SMAD3/KIAA0319/PRDM11/SPART/SEMA3C/ADAM15/SERTAD3/NDRG3/TCHP/SERTAD2/CCDC85B/TNR/MSX1/CCAR2/SEMA3G/PML/FHL1/SMARCA4/SCGB3A1/ACVRL1/TSPYL2/CDKN2A/SEMA5A/SMARCA2/ST7L/SEMA5B/ULK2/NRP1/RNF6/F…	174
GO:0140747	regulation of ncRNA transcription	89/14958	92/18870	1.27982e-06	2.58889e-05	1.72738e-05	SOX9/PDGFB/TGFB2/NFATC4/NFIB/KLF5/MYOCD/GATA2/TWIST1/TGFB1/BMPR1A/POU5F1/SMAD3/ETS1/MRTFA/FGF2/MRTFB/GATA3/WDR82/SMARCA4/NCOR2/TEAD1/BMP4/GATA6/MACROH2A1/SMAD4/DEDD/SRF/SIRT7/LARP7/NOL11/ZNF143/RARA/REST/NOP53/PWP1/NR1H2/YY1/CC2D1A/SMARCB1/POU2F1/MARS1/NGFR/NR3C1/HIF1A/ZC3H4/MACROH2A2/NCOR1/FOXO3/DDX11/NCL/TP53/IPPK/MYCN/RELA/MYBL1/SMAD6/FOXA1/PPARD/PIH1D1/BMP2/ATOH8/MEPCE/SMAD1/MTOR/STAT3/EGR1/N…	89
GO:1902017	regulation of cilium assembly	70/14958	71/18870	1.30231e-06	2.62277e-05	1.74998e-05	DZIP1/DCDC2/ODF2L/MAPK15/CDKL5/IFT140/INTU/SDCCAG8/CCP110/HAP1/ZMYND10/YAP1/LPAR1/CROCC/SYNE2/WDR44/KCTD17/DYNLT2B/SEPTIN7/TCHP/ODF2/CEP120/CEP135/RAB11FIP3/MAP4/TESK1/WDPCP/RAB11A/WRAP73/CDKL1/GSK3B/CENPJ/BBS4/MAK/RABEP2/ATMIN/SEPTIN9/CNTROB/ARF4/AKT1/CYLD/LIMK2/EVI5L/DYNC2LI1/MNS1/ATG3/IFT20/CEP97/KIF24/FUZ/MCIDAS/ADAMTS16/MARK4/TBC1D7/GDI2/IFT88/ENTR1/CCDC88A/HTT/TAPT1/ATG5/SAXO1/TBC1D7-LOC100…	70
GO:0099173	postsynapse organization	180/14958	196/18870	1.3048e-06	2.62277e-05	1.74998e-05	PTPRD/ARHGAP44/ITGA3/NLGN2/LAMA5/MTMR2/DBN1/ARHGAP39/NRCAM/STK38L/PPFIA2/GRID1/SRCIN1/ROR2/ZDHHC15/EPHB2/CDKL5/TANC2/LRFN4/ZNF365/CHRDL1/CTNND2/SYNGAP1/NLGN3/NRXN2/EPHA4/EZR/FYN/LZTS1/EPHB3/CNTNAP1/STK38/NLGN4X/PAFAH1B1/GLRB/NPTX1/WNT7A/SHANK1/TANC1/IGF1R/CDK5R1/DLG5/CTTN/OPHN1/SSH1/HIP1R/LRP8/ARF6/ARHGEF9/ARC/ARHGEF15/ABHD17C/ZMYND8/FARP1/ZDHHC2/DNM3/PSEN1/LRP4/ASAP1/NRP1/ARHGAP22/ACTG1/MUSK/LZT…	180
GO:0001763	morphogenesis of a branching structure	186/14958	203/18870	1.33721e-06	2.66854e-05	1.78052e-05	GRHL2/PKD2/SEMA3E/TACSTD2/FGF1/EDN1/SLIT2/SOX9/NPNT/WNT2B/NFATC4/BCL2/SPINT1/LAMA5/DDR1/SULF1/FOXC2/LEF1/WNT4/FOXF1/GLI2/LAMA1/CELSR1/COL13A1/GLI3/SIX4/MMP14/TBX2/FGF13/NRARP/PBX1/PDGFA/SPINT2/PGR/VDR/SPRY1/TMEM59L/SFRP1/ABL1/HNF1B/EDNRA/GREM1/KDM5B/SNAI2/MECP2/CLIC4/COL4A1/YAP1/WNT6/ST14/FGF7/PKHD1/PTCH1/NTN4/DLG5/BTBD7/SEMA3C/MED1/CTNNB1/MDK/FGF2/SRC/RERE/ENG/PML/PLXNA1/STK4/NOG/TGFBR2/RASIP1/F…	186
GO:0061448	connective tissue development	256/14958	285/18870	1.34013e-06	2.66854e-05	1.78052e-05	PDGFD/MGP/EDN1/CTSK/SOX9/MATN3/PDGFB/BMP8B/WNT2B/ITGB8/RARG/FRZB/SULF1/FOXC2/OSR1/CSGALNACT1/AXIN2/EFEMP1/SMPD3/RUNX1/WNT7B/NFIB/SELENOM/GLI3/ACTA2/SLC26A2/CCN4/ZEB1/PDGFRB/CD34/BMP1/COMP/SH3PXD2B/LOX/SULF2/CRIP1/TWSG1/WNT9A/HAND2/CHSY1/RASAL2/CHRDL2/SNAI1/BBS1/COL5A1/RUNX2/COL3A1/GREM1/SNAI2/BMPR1B/THBS3/TGFB1/SLC39A13/CCN3/COL11A1/BMPR2/TGFBR1/FGF9/BMPR1A/HOXA3/CREB3L2/SERPINH1/RARB/WNT7A/PTHLH…	256
GO:0071900	regulation of protein serine/threonine kinase activity	256/14958	285/18870	1.34013e-06	2.66854e-05	1.78052e-05	PDGFD/PKD2/MST1R/FGF1/EDN1/CDKN1C/PDGFB/CCND2/NEK10/DIRAS3/TRIB2/MYOCD/PDGFRB/THY1/PDGFC/ADAM9/FGFR1/KSR1/PDGFA/MAPK8IP1/CCNI2/TNFRSF11A/SPRY4/HEXIM1/SPRY1/MAP3K5/DUSP7/CD24/ABL1/CALM1/KIT/GSTP1/STK38/CCND3/HTR2B/ADRA2A/TGFB1/PKIA/IL34/UCHL1/NTRK3/MAP3K10/FZD10/CDK5R1/LATS2/PKIG/LATS1/CCNI/FGF2/FGF18/NR2F2/HRAS/ADAM17/MAPRE3/IRAK3/SRC/DAB2IP/TRAF6/ATP2B4/CDKN2B/TESK1/SIRT1/CAB39/CCNO/DVL3/CCNH/MA…	256
GO:0035148	tube formation	141/14958	151/18870	1.36709e-06	2.71375e-05	1.81069e-05	GRHL2/OVOL2/VANGL2/SOX9/IFT57/TGFB2/SPINT1/RARG/FZD6/LMO4/WNT4/OSR1/FZD1/PTK7/PODXL/CTHRC1/FOLR1/CELSR1/FZD3/NFIB/EDAR/SIX4/CDK20/ITGB1BP1/SPINT2/TEAD2/LUZP1/CC2D2A/TWIST1/IFT172/PRICKLE1/SFRP1/ABL1/HNF1B/SDCCAG8/GREM1/IFT52/TGFB1/CLUAP1/TCTN1/RGMA/SKI/WNT6/ST14/PTCH1/BMP5/CTNNB1/CEP290/FGF2/BCL2L11/RET/FZD2/DEAF1/DAB2IP/GATA3/TRAF6/TULP3/DVL3/PLXNB2/BCL10/MTHFD1L/STK4/NOG/RALA/GRHL3/APAF1/VASP/B…	141
GO:1900180	regulation of protein localization to nucleus	134/14958	143/18870	1.40665e-06	2.78359e-05	1.85729e-05	WWTR1/FERMT1/DCLK1/RAB23/TMEM98/GLI3/PRKD1/FLNA/GLIS2/LZTS2/FYN/ANGPT1/DCLK2/TGFB1/PKIA/YAP1/PPP3CB/YWHAZ/SMAD3/EFCAB7/LATS2/MDFIC/PKIG/TRIM29/LATS1/RBM22/APOD/SRC/LMNA/TESK1/UBR5/MARK3/NVL/NUP54/SIRT6/PSEN1/CCT6A/BMP4/NUP58/EIF2AK3/PRKCD/CCT2/JUP/TRIM8/JAK1/GSK3B/ECT2/NF2/TARDBP/LARP7/CTNNA1/MCRS1/CACNB4/AKT1/CD2AP/NF1/HYAL2/TPR/LIMK2/IPO7/TCP1/SIN3A/ATP13A2/UFM1/CCT4/CREBBP/SUMO3/RAN/FERMT2/NGF…	134
GO:0031669	cellular response to nutrient levels	227/14958	251/18870	1.44688e-06	2.85434e-05	1.90449e-05	CTSK/MN1/WNT2B/BCL2/GAS6/WNT4/FOLR1/PRKD1/VDR/TNFRSF11A/MAP3K5/SFRP1/VPS41/SNAI2/TFEB/BMPR2/YWHAZ/OTUD3/IGF1R/NUAK2/SH3GLB1/CSNK1A1/GAS2L1/MED1/IFI16/TSSK2/SZT2/LARS1/ATG7/COL1A1/KANK2/DSC2/CDKN2B/MAPK3/RRAGB/WDR45B/PRKAA2/SIRT1/XPR1/WIPI1/OGT/MAP1LC3C/RRAGC/SP1/FAS/MAX/STK24/POSTN/MAP3K7/EIF2AK3/CBL/YWHAG/TTC5/MIOS/EHMT2/BMT2/MAPK1/ITFG2/WRN/RALB/RIPOR1/PHEX/SRF/NUAK1/TSC1/MTMR3/SNW1/PLD1/ATG14/…	227
GO:0002449	lymphocyte mediated immunity	326/14958	368/18870	1.46215e-06	2.87555e-05	1.91865e-05	FOXJ1/JAG1/UNC13D/IL18/IL23A/SWAP70/CLCF1/TP53BP1/IL7R/TGFB1/PPP3CB/TNFSF13/RFTN1/RAET1G/BATF/KIF5B/SVEP1/C7/PARP3/SANBR/ZBTB1/AHR/IL9R/SMAD7/GATA3/ULBP3/DUSP22/TRAF6/MALT1/KMT5B/CD81/STX7/RNF19B/ERCC1/BCL10/MAP3K7/EMP2/TRPM4/GNL1/HMGB1/EXOSC6/PRKCD/IL27RA/CLNK/STAT5B/IL1R1/PMS2/CTSC/CYRIB/AGER/KLRC2/INPP5D/KIR2DL4/AP1G1/FCER1A/EXOSC3/ULBP2/CD27/NCR3LG1/CD1E/CADM1/PLEKHM2/MICA/RNF168/PAXIP1/STAT6…	326
GO:0050657	nucleic acid transport	147/14958	158/18870	1.53423e-06	2.98963e-05	1.99477e-05	KIF5C/NCBP3/RFTN1/SIDT1/NCBP2/SRSF3/CETN2/CASC3/SRSF7/CPSF6/YTHDC1/KHDRBS1/RANBP2/ARC/NXF1/NUP205/ZC3H11A/BICD2/NUP54/TGFBR2/MVP/NUP188/RBM8A/CHTOP/NUP58/KPNB1/THOC2/DHX9/FYTTD1/SMG7/NPIPA1/SLBP/RTRAF/SSB/SRSF1/DDX39B/EIF4A3/NUP93/UPF3A/NUP160/G3BP2/RBM15B/TSC1/NUP107/PHAX/NCBP1/NUTF2/UPF3B/AGFG1/NUP43/TPR/FLOT1/SETD2/SMG6/SARNP/TOMM20/TNKS/HNRNPA2B1/NUP133/NUP35/ATXN2/ALYREF/THOC7/ALKBH5/RAN/MCM…	147
GO:0050658	RNA transport	147/14958	158/18870	1.53423e-06	2.98963e-05	1.99477e-05	KIF5C/NCBP3/RFTN1/SIDT1/NCBP2/SRSF3/CETN2/CASC3/SRSF7/CPSF6/YTHDC1/KHDRBS1/RANBP2/ARC/NXF1/NUP205/ZC3H11A/BICD2/NUP54/TGFBR2/MVP/NUP188/RBM8A/CHTOP/NUP58/KPNB1/THOC2/DHX9/FYTTD1/SMG7/NPIPA1/SLBP/RTRAF/SSB/SRSF1/DDX39B/EIF4A3/NUP93/UPF3A/NUP160/G3BP2/RBM15B/TSC1/NUP107/PHAX/NCBP1/NUTF2/UPF3B/AGFG1/NUP43/TPR/FLOT1/SETD2/SMG6/SARNP/TOMM20/TNKS/HNRNPA2B1/NUP133/NUP35/ATXN2/ALYREF/THOC7/ALKBH5/RAN/MCM…	147
GO:0090316	positive regulation of intracellular protein transport	147/14958	158/18870	1.53423e-06	2.98963e-05	1.99477e-05	MTCL1/GAS6/AKAP5/GLI3/PRKD1/ITGB1BP1/FLNA/FYN/RAPGEF3/TGFB1/MICALL2/SMAD3/EFCAB7/CDK5R1/HPCA/SH3GLB1/CEP290/RBM22/CEP131/HRAS/LEPROT/CD81/UBR5/ICE1/VAMP2/NPEPPS/ANK3/USP36/ZDHHC2/SIRT6/PSEN1/SAR1A/PRKCD/JUP/GSK3B/ECT2/RIPOR1/YWHAE/EMD/MYO1C/TARDBP/ITGAM/GSK3A/UBE2J2/C2CD5/MFF/ARIH2/HYAL2/TPR/KCNB1/VPS11/FBXW7/PCM1/PCNT/OAZ1/RAN/PDCD10/RUFY3/TMEM30B/XPO4/EP300/PRNP/ZFAND1/TRIM28/CTDSPL2/SAE1/HPS4/…	147
GO:0006497	protein lipidation	88/14958	91/18870	1.56587e-06	3.03275e-05	2.02353e-05	ZDHHC13/PGAP4/GOLGA7B/ZDHHC1/ZDHHC15/CLIP3/PORCN/PGAP1/ATG7/PIGF/PIGS/PIGZ/WDR45B/PIGG/WIPI1/ZDHHC7/RAB3GAP1/ZDHHC2/SLC30A5/ZDHHC8/ATG16L1/ZDHHC6/PIGC/RAB3GAP2/HHAT/NMT2/PIGK/UGCG/MPPE1/ZDHHC24/PIGN/PPM1B/ATG101/PIGU/PIGB/ZDHHC20/PIGW/ATG12/ZDHHC5/PIK3C3/SVIP/PIGT/PIGY/ATG13/GOLGA7/ZDHHC17/ATG10/PIGQ/PIGM/WIPI2/ZDHHC3/ZDHHC18/ZDHHC14/PIGH/RABL3/ZDHHC4/DPM1/SELENOK/MBOAT4/ZDHHC21/NMT1/PIGO/ATG5/WD…	88
GO:0097581	lamellipodium organization	88/14958	91/18870	1.56587e-06	3.03275e-05	2.02353e-05	SLIT2/ABLIM2/PLCE1/PDPN/NCK2/CARMIL1/KIT/PLXNB3/VCL/ITGB1/SRGAP2/ABLIM1/CDH13/PLEKHO1/CTTN/FER/SPEF1/SRC/ARHGEF7/WASF3/ARPC2/ARPIN/BIN3/ABI1/ACTR3/AUTS2/ARHGEF6/CAPZB/FSCN1/NCKAP1/CDC42/RAC1/WASF2/ATP7A/OCLN/ABI2/PIK3CA/BRK1/TWF1/ACTR2/NCK1/ARHGEF4/MIR214/MYO9B/CARMIL2/ARFIP2/WASF1/AVIL/NUP85/CYFIP1/WHAMM/CD44/CORO1C/SPATA13/SH2B1/PARVB/WNT1/TWF2/S1PR1/CORO1B/SNX2/VAV3/HSP90AA1/VAV2/SNX1/CCDC88A/…	88
GO:0010833	telomere maintenance via telomere lengthening	79/14958	81/18870	1.58127e-06	3.05328e-05	2.03724e-05	MAPK15/NAF1/CTNNB1/STN1/SRC/MAPK3/ACD/MRE11/EXOSC10/TERF2IP/XRCC5/HNRNPU/MAPKAPK5/CCT6A/SLX4/ZSCAN4/CCT2/TNKS1BP1/MAPK1/TINF2/DHX36/RAD50/WRAP53/MAP3K4/PARN/TERF1/GNL3L/DCLRE1B/TNKS2/ERCC4/CTC1/TCP1/SMG6/TERF2/TNKS/HNRNPA2B1/RPA1/CCT4/PNKP/HMBOX1/CCT5/TENT4B/FBXO4/CCT8/RTEL1/ATM/HNRNPC/MAP2K7/GAR1/SMG5/HSP90AB1/CCT7/TELO2/PRKCQ/NHP2/CCT3/NAT10/NEK7/HSP90AA1/PTGES3/HNRNPA1/POT1/RFC1/XRN1/ATR/PINX1…	79
GO:1901988	negative regulation of cell cycle phase transition	249/14958	277/18870	1.60541e-06	3.09053e-05	2.06209e-05	PKD2/NEK11/BCL2/DACT1/STK33/BRSK1/ZFP36L2/PLK2/MUC1/RBBP8/CTDSPL/JADE1/TP53BP1/GJC2/PRMT2/APBB2/APBB1/SUSD2/MAP3K20/CASP2/INHBA/MUS81/KANK2/RAD1/SLFN11/CDKN2B/UIMC1/WAC/ZNF830/MYO16/CCAR2/PML/BARD1/MRE11/CDK2/FHL1/GPR132/TIPIN/SETMAR/CCL2/ZNF207/CHMP4C/ACVR1/TAOK2/INTS3/DYNC1LI1/ZNF655/LCMT1/TOPBP1/TAOK1/MACROH2A1/TRIM39/GIGYF2/RFWD3/BRCC3/SPDL1/DLG1/NABP2/DDX39B/XRCC3/INIP/SYF2/HINFP/CHFR/BABAM2…	249
GO:0006414	translational elongation	69/14958	70/18870	1.62242e-06	3.10451e-05	2.07142e-05	EIF5A2/GRM5/TRNAU1AP/PTRH1/ABTB1/GIGYF2/EEF2K/TRIP4/EIF4A3/METTL18/NEMF/ALKBH1/SECISBP2L/RNF25/EEF1A2/TRNT1/ZNF598/CPEB2/RACK1/SKIC8/PELO/GCN1/SECISBP2/SKIC3/RPLP2/GTPBP1/RPLP1/TCF25/SELENOT/EEF1D/USP10/ANKZF1/EIF4E2/KLHDC10/C6orf52/EEF1G/EFTUD2/EEF2/USP16/EEF1B2/MTRFR/RNF14/HBS1L/RCHY1/GFM1/GTPBP2/ASCC2/ASCC3/EEF1A1/EFL1/EEFSEC/SARS1/ELAC1/EIF5A/LTN1/SKIC2/CPEB3/MRPL44/SRP9/SHFL/ABCE1/TUFM/MTRES…	69
GO:0071479	cellular response to ionizing radiation	69/14958	70/18870	1.62242e-06	3.10451e-05	2.07142e-05	ITGB6/CRYAB/CCND2/SFRP1/TP53BP1/SNAI2/MAP3K20/YAP1/IFI16/HRAS/GATA3/RAD1/TMEM109/SIRT1/BARD1/XRCC5/TLK2/INO80/BRCC3/TNKS1BP1/ECT2/WRN/BABAM2/BCL2L1/KDM1A/RHNO1/ZMPSTE24/RAD9A/CLOCK/NIPBL/RPL26/NUCKS1/FBXO4/FIGNL1/SFRP2/ATM/TANK/TP53/KDM4D/CHEK2/SPIDR/EEF1D/GRB2/NET1/GTF2H5/H2AX/ELK1/XRCC6/HSF1/INTS7/MAPK14/LIG4/ATR/RAD9B/TSPYL5/EGR1/BRCA1/HUS1/SWI5/MDM2/CDKN1A/TREX1/RHOB/RAD51AP1/RAD51/MIR21/GADD…	69
GO:0007029	endoplasmic reticulum organization	96/14958	100/18870	1.679e-06	3.19316e-05	2.13057e-05	ATL1/CAV2/SPTSSB/MAPK15/REEP2/ESYT2/RTN1/RNF112/ESYT3/TRAM1L1/ATL3/CAMLG/MMGT1/RAB3GAP1/STEEP1/REEP1/EIF2AK3/STX18/RAB3GAP2/POLR2M/RTN3/REEP4/ZFYVE27/RAB10/UBL4A/TOR1B/REEP5/SEC31A/TMEM147/TRAM2/VAPA/SEC61A1/TMCC1/SMPD4/GET3/EMC4/EMC2/REEP3/CERT1/EMC10/RTN4/EMC1/EMC8/ATL2/MYZAP/GAK/CASQ1/SGTA/GRAMD2A/CCDC47/TMED2/VAPB/NOMO3/GET1/SHTN1/ESYT1/TMEM170A/SEC31B/GET4/BNIP1/RAB18/NOMO1/NCLN/WDR83OS/MIA3…	96
GO:0031109	microtubule polymerization or depolymerization	126/14958	134/18870	1.68067e-06	3.19316e-05	2.13057e-05	CRYAB/NAV3/STMN3/WDR47/MAP1A/MAP1B/STMN2/TUBA1A/HDGFL3/TPPP3/CCDC57/FGF13/CLIP3/CAMSAP2/ABL1/NDE1/MECP2/MAP2/ARL2/MAP7D3/CDK5R1/CLASP2/GAS2L1/GIT1/KIF2A/HAUS2/CAMSAP1/SPEF1/MAPRE3/MAP4/ARHGEF7/NIN/ATXN7/DYRK1A/RANBP9/MAPT/NDEL1/MAPRE1/EML2/TTBK2/NEDD1/MAP1S/STMN1/ZNF207/HAUS7/TOGARAM1/PAK1/ARHGEF2/CSNK1D/TAOK1/NUMA1/CLASP1/TPPP/TUBG2/SLAIN2/MAPRE2/TUBGCP4/CENPJ/RAC1/HAUS1/GOLGA2/OCLN/TUBGCP6/NCKA…	126
GO:0002699	positive regulation of immune effector process	243/14958	270/18870	1.68378e-06	3.19316e-05	2.13057e-05	SEMA7A/FOXF1/INAVA/UNC13D/ADORA2B/IL18/EPHB2/STXBP1/IL23A/GATA2/NOD1/ANXA1/CLCF1/TP53BP1/TNFRSF4/GPRC5B/KIT/TGFB1/TNFSF13/RAET1G/COLEC11/MAPKAPK2/ZBTB1/NOS2/SOCS5/FER/GATA3/ULBP3/TRAF6/APPL2/MALT1/RABGEF1/KMT5B/CD81/SIRT1/STX7/BCL10/SPON2/MAP3K7/HLX/EXOSC6/CLNK/STAT5B/IL1R1/PMS2/DHX36/CYRIB/PYCARD/ITGAM/TICAM2/KLRC2/PTPN22/CCL19/RARA/GAB2/C12orf4/KIR2DL4/AP1G1/EXOSC3/ULBP2/PLA2G5/STX4/CD1E/CADM1/…	243
GO:0008361	regulation of cell size	172/14958	187/18870	1.71122e-06	3.226e-05	2.15248e-05	SEMA3E/EFNA5/SEMA3B/SCTR/AQP1/EDN1/RAP1GAP2/PRR16/SEMA7A/STK39/RARG/ISLR2/AKT3/MAP1B/NRCAM/PRKD1/CDKL5/FGF13/SEMA4F/GNB3/SEMA3A/SEMA6A/ABL1/SPP1/IL7R/RYK/BDNF/MAP2/PAFAH1B1/PLXNA3/BMPR2/RGMA/ADNP/PLXNA4/KIAA0319/SLC12A2/SPART/CTTN/SEMA3C/GDI1/TTL/RET/LARS1/LIMK1/TNR/MAPT/SEMA3G/MSN/SLC12A6/IST1/SEMA5A/EIF4G2/RHOA/MAP3K7/SEMA5B/MTPN/ULK2/CLCN3/NRP1/VEGFA/RNF6/CREB1/RAB21/SEMA4D/CRABP2/GSK3B/CXCL12…	172
GO:0098727	maintenance of cell number	172/14958	187/18870	1.71122e-06	3.226e-05	2.15248e-05	SOX9/JAG1/WDR47/LBH/NFIB/ZFP36L2/IGF1/FZD7/GATA2/MMP24/MED17/SFRP1/SINHCAF/TBX1/HNF1B/KIT/YAP1/BCL9L/LIF/SOX4/SAV1/HDAC2/BMPR1A/SKI/POU5F1/PHF19/WNT7A/LOXL2/SAP30/CTNNB1/LDB1/SMARCD1/SMC5/SS18/BRD9/MED15/ARID4B/ACTL6A/CNOT2/BICRAL/SMARCA4/EIF4ENIF1/OGT/ZHX2/BCL7C/DDX6/RBPJ/NOG/SUDS3/SMARCA2/ZNF322/BCL7A/DPF2/BCL9/BICRA/SIRT6/BRMS1L/DLL1/ELAVL1/VPS72/ING2/SMARCE1/ZNF706/PRRX1/TRIM8/METTL3/MCPH1/MT…	172
GO:0050770	regulation of axonogenesis	146/14958	157/18870	1.80778e-06	3.39799e-05	2.26723e-05	SEMA3E/EFNA5/SEMA3B/SLIT2/MAP6/SEMA7A/BRSK1/CHN1/ISLR2/MAP1B/EPHB2/CDKL5/THY1/FGF13/TIAM2/SEMA4F/SYNGAP1/EPHA4/SEMA3A/SEMA6A/EPHB3/SPP1/PLXNB3/RYK/BDNF/MAP2/PAFAH1B1/PLXNA3/BMPR2/RGMA/ADNP/PLXNA4/BRSK2/WNT7A/KIAA0319/SPART/SEMA3C/METRN/GDI1/RET/UST/NIN/LIMK1/TNR/TRAK1/MAPT/SEMA3G/LRRC4C/PLXNA1/PLXNB2/MAP2K1/MARK2/IST1/SEMA5A/EIF4G2/SEMA5B/PSEN1/LRP4/ULK2/NRP1/PAK1/EFNB3/VEGFA/RNF6/PLXNA2/SEMA4D/C…	146
GO:0060348	bone development	196/14958	215/18870	1.82241e-06	3.41541e-05	2.27886e-05	ITGB6/SOX9/BNC2/SPNS2/RARG/SULF1/CSGALNACT1/AXIN2/SMPD3/RAB23/TMEM119/COL13A1/GLI3/IGF1/MMP14/CCN4/FOXC1/PDGFC/COMP/SH3PXD2B/LOX/SULF2/GJA1/DDR2/TWIST1/IFT172/XYLT1/TGFB3/TRIM45/CHSY1/FREM1/MAPK11/SFRP4/RUNX2/COL3A1/GREM1/BMPR1B/THBS3/PAFAH1B1/TTC9/BMPR2/SKI/SERPINH1/RARB/MMP16/TFAP2A/ADAMTS12/ANXA2/FBN1/BGN/MEF2C/IFT80/FGF18/HOXB4/TMEM107/SRC/COL1A1/BBX/TULP3/MAP2K6/MSX1/FOSL2/ENG/BMP6/INPPL1/OG…	196
GO:0061640	cytoskeleton-dependent cytokinesis	111/14958	117/18870	1.84847e-06	3.45409e-05	2.30467e-05	SEPTIN8/EFHC1/SEPTIN2/SEPTIN5/LZTS2/PLEC/MAP9/ARL3/SPIRE1/CHMP3/SEPTIN4/SEPTIN7/EXOC6B/IQGAP1/EXOC1/TRIM36/BIN3/SEPTIN3/ROCK2/IST1/ANK3/RHOA/ACTR3/STMN1/CHMP4C/CHMP7/CHMP4B/ROCK1/SON/SEPTIN11/TTC19/ECT2/CFL1/SNX9/SNX33/BBS4/PDCD6IP/EXOC3/RASA1/EXOC7/EXOC8/CHMP1A/SEPTIN9/CNTROB/CHMP5/RHOC/ALKBH4/RAB35/MYH10/VPS4B/SEPTIN10/EXOC4/CHMP1B/APC/ACTR2/ANKRD53/VPS4A/ARF1/DCTN3/EXOC2/CUL7/SNX18/WASHC5/SEPT…	111
GO:0001578	microtubule bundle formation	118/14958	125/18870	1.96126e-06	3.65414e-05	2.43815e-05	FOXJ1/JHY/IFT56/MTCL1/HYDIN/RSPH1/DNAL1/DNAAF4/MAP1B/CCDC40/TPPP3/TEKT2/CCDC103/CFAP44/CFAP91/PIERCE2/TTLL3/CC2D2A/DNAH2/DNAH7/DNAI4/TTLL1/STK36/DNAJB13/DNAAF11/ZMYND10/DNAAF3/CLUAP1/IQCG/NAV1/GAS2L1/CEP131/NEURL1/SPEF1/NISCH/LRRC43/DNAH5/ARMC2/SPAG16/MAPRE1/PIERCE1/MAP1S/ZNF207/ODAD4/TOGARAM1/GAS8/NUMA1/CLASP1/TPPP/CCDC66/BBS2/SPACA9/TRIM46/CFAP206/CCDC65/DNAAF5/SPEF2/NCKAP5L/CAPN6/CFAP157/SPAG1…	118
GO:0048762	mesenchymal cell differentiation	236/14958	262/18870	2.01e-06	3.73403e-05	2.49145e-05	MARK1/WNT10A/SEMA3E/SEMA3B/OVOL2/EDN1/SOX9/NCAM1/PHLDB1/JAG1/TGFB2/SEMA7A/WWTR1/BCL2/LAMA5/EPHA3/TMEM100/FRZB/FOXC2/LEF1/WNT4/OSR1/TGFB1I1/AXIN2/FOXF2/FOLR1/IGF1/HEYL/FOXC1/FGFR1/SLC39A10/FLNA/SEMA4F/KITLG/PDPN/SLC39A6/GLIPR2/EPHA4/IL17RD/SPRY1/SEMA3A/SEMA6A/TWIST1/SPRED1/RADIL/SFRP1/HAND2/TGFB3/TBX1/SNAI1/SPRED3/ZNF703/EDNRA/DACT3/GREM1/SNAI2/HTR2B/TGFB1/BCL9L/TGFBR1/HDAC2/BMPR1A/DDX17/SMAD3/LOX…	236
GO:0060541	respiratory system development	195/14958	214/18870	2.10517e-06	3.89945e-05	2.60183e-05	GRHL2/FOXJ1/FGF1/ITGB6/HOPX/SOX9/ITGA3/WNT2B/STRA6/LAMA5/RARG/HYDIN/LEF1/FOXF1/PDGFRA/GLI2/CRISPLD2/PTK7/SMPD3/EDN2/LAMA1/CCDC40/CELSR1/WNT7B/NFIB/ABCA3/GLI3/SIX4/MMP14/GLI1/MYOCD/TBX2/RPGRIP1L/MSC/LOX/PDGFA/PGR/PDPN/SPRY1/IGFBP5/TGFB3/RCN3/COL3A1/MECP2/ADAMTSL2/YAP1/LIF/BMPR2/FGF9/SAV1/BMPR1A/SKI/FGF7/DLG5/ADAMTS2/CTNNB1/FGF2/FGF18/PKDCC/MAPK3/TULP3/SMAD2/MSX1/FOSL2/DISP1/WDPCP/CCN2/PHF14/MAP2K1…	195
GO:0045930	negative regulation of mitotic cell cycle	224/14958	248/18870	2.1759e-06	4.0188e-05	2.68145e-05	PKD2/CDKN1C/NEK11/BCL2/DACT1/STK33/BRSK1/FZD3/ZFP36L2/FOXC1/PLK2/MUC1/RBBP8/CTDSPL/JADE1/GJC2/PRMT2/ABL1/MAP3K20/CASP2/GAS1/INHBA/CTNNB1/MUS81/KANK2/SLFN11/CDKN2B/BTG3/UIMC1/WAC/ZNF830/MYO16/PML/BARD1/MRE11/CDK2/FHL1/GPR132/TIPIN/HECA/SETMAR/CCL2/ZNF207/CHMP4C/ANGEL2/BMP4/ACVR1/TAOK2/INTS3/DYNC1LI1/ZNF655/LCMT1/TOPBP1/TAOK1/TRIM39/GIGYF2/RFWD3/BRCC3/SPDL1/DLG1/NABP2/XRCC3/INIP/SYF2/CHFR/BABAM2/RA…	224
GO:0022407	regulation of cell-cell adhesion	430/14958	493/18870	2.22049e-06	4.0893e-05	2.7285e-05	CCL28/FOXJ1/EFNA5/CAV1/JAG1/VTCN1/SMARCD3/FUT3/CHST4/LEF1/WNT4/GLI2/PODXL/FUT4/PDE5A/RUNX1/EPCAM/CBLB/GLI3/IGF1/IL18/MDGA1/ILDR2/IL23A/THY1/CD9/NRARP/FSTL3/KITLG/SPINT2/CD47/SWAP70/PDPN/NCK2/SERPINE2/TWSG1/ANXA1/PRKG1/FYN/LRRC32/CD24/EPHB3/ABL1/CARD11/ZNF703/LRFN3/EFNB2/IL7R/ALOX5/TGFB1/LGALS1/TJP1/KIF26B/ABL2/SOX4/PKHD1/C1QTNF1/ETS1/DLG5/ZBTB1/WNT10B/CELSR2/MYO10/HHLA2/SOCS5/PTPRU/LGALS3/MDK/SMA…	430
GO:0008654	phospholipid biosynthetic process	229/14958	254/18870	2.39563e-06	4.39911e-05	2.93521e-05	LIPH/CDS1/PDGFB/CAPN2/DGKA/PGAP4/MTMR2/LPCAT4/INPP5J/PDGFA/EFR3B/PITPNM3/FAR1/HTR2A/LPCAT1/AGPAT4/MBOAT1/PITPNM1/INPP5E/SYNJ2/PIK3R3/HTR2B/PLSCR3/PIP5K1C/HYCC1/SERAC1/SAMD8/INPP4B/PCYT1B/SLC44A3/PGAP1/GPAT2/INPP5F/PLA2G4A/DGKH/SPTLC1/SOCS5/ISYNA1/FGF2/GGPS1/PIP5K1A/SOCS4/PIGF/ABCA2/SOCS7/SLC27A1/PIGS/PIGZ/SLC44A2/RAB38/PIGG/DGKD/INPPL1/SPTLC2/SH3YL1/ITPKB/PIP4K2C/TTC7A/PLD2/PGS1/PIP4K2B/PLSCR1/SY…	229
GO:0042147	retrograde transport, endosome to Golgi	94/14958	98/18870	2.47577e-06	4.53323e-05	3.0247e-05	RAB9B/RAB6B/TMEM87A/PHETA2/MAGEL2/DENND2A/STX6/TBC1D10B/YKT6/SGSM2/WASHC1/RAB7B/ATP9A/PREPL/GCC2/VAMP3/TMEM87B/ARFIP1/SPAG9/VPS35/RAB9A/VTI1A/ARL1/USP7/STX16/SNX32/HEATR5B/TRAPPC10/WASH3P/TBC1D5/DENND5A/RBSN/VPS26A/VPS53/PHETA1/RGP1/SNX12/ARFRP1/WIPF3/HEATR5A/WASHC2C/PIKFYVE/DCTN1/VPS52/GOSR1/TBC1D10A/WASHC2A/RAB6A/UBE2O/ERC1/TRIM27/BET1L/EVI5/GBF1/VTI1B/CLN5/RAB7A/STX5/GGA1/EIPR1/VPS51/TBC1D14/V…	94
GO:0045088	regulation of innate immune response	373/14958	425/18870	2.56424e-06	4.68175e-05	3.1238e-05	CAV1/SMPDL3B/INAVA/FBXL2/PRKD1/TYRO3/NOD1/HEXIM1/FYN/POLR3D/TGFB1/YWHAZ/STING1/RFTN1/RAET1G/NLRP1/POLR3F/PYDC5/COLEC11/MAPKAPK2/CSNK1A1/TRIM3/TLR5/SFPQ/MED1/IFI16/MATR3/TRIL/LRP8/LRCH4/IRAK3/SRC/DAB2IP/ALPK1/TRAF6/APPL2/MAP2K6/COLEC12/RAB7B/CGAS/IRAK4/IKBKB/ATAT1/RAB11FIP2/TRIM11/TRIM62/BCL10/DHX33/LSM14A/XRCC5/TRIM56/MAP3K7/ZNFX1/PAK1/HMGB1/PLSCR1/LRRC14/CLNK/PSPC1/DHX9/GIGYF2/METTL3/IRAK1/RBM14…	373
GO:0007272	ensheathment of neurons	137/14958	147/18870	2.66549e-06	4.8389e-05	3.22865e-05	ITGB4/ARHGEF10/PLLP/TENM4/RARG/CLDN11/JAM3/NCMAP/MTMR2/PMP22/FA2H/TMEM98/TSPAN2/JAM2/CD9/MARVELD1/ZNF488/BCAS1/PLEC/NFASC/CNTNAP1/MALL/DHH/B4GALT6/TMEM163/SH3TC2/ANK2/LPAR1/HYCC1/PRX/SKI/GPC1/RARB/MYRF/CTNNB1/ID4/TNFRSF21/ABCA2/POU3F1/DEGS1/WASF3/UGT8/NAB2/ACER3/EIF2AK3/NAB1/MIOS/TPPP/GPM6B/DLG1/CTSC/GALC/CNTN1/NTRK2/MAL/TSC1/ILK/AKT1/RARA/TG/FIG4/EIF2B2/NF1/SCN2A/CXCR4/B4GALT5/QKI/PIKFYVE/CNTN2/…	137
GO:0008366	axon ensheathment	137/14958	147/18870	2.66549e-06	4.8389e-05	3.22865e-05	ITGB4/ARHGEF10/PLLP/TENM4/RARG/CLDN11/JAM3/NCMAP/MTMR2/PMP22/FA2H/TMEM98/TSPAN2/JAM2/CD9/MARVELD1/ZNF488/BCAS1/PLEC/NFASC/CNTNAP1/MALL/DHH/B4GALT6/TMEM163/SH3TC2/ANK2/LPAR1/HYCC1/PRX/SKI/GPC1/RARB/MYRF/CTNNB1/ID4/TNFRSF21/ABCA2/POU3F1/DEGS1/WASF3/UGT8/NAB2/ACER3/EIF2AK3/NAB1/MIOS/TPPP/GPM6B/DLG1/CTSC/GALC/CNTN1/NTRK2/MAL/TSC1/ILK/AKT1/RARA/TG/FIG4/EIF2B2/NF1/SCN2A/CXCR4/B4GALT5/QKI/PIKFYVE/CNTN2/…	137
GO:0072698	protein localization to microtubule cytoskeleton	55/14958	55/18870	2.7646e-06	5.00455e-05	3.33917e-05	MAP1A/BICD1/KIAA0753/ABL1/GAS2L1/CEP131/MAPRE3/RAB11FIP3/MID2/C2CD3/MAPRE1/ABHD17C/RAB11A/TTBK2/HNRNPU/CSNK1D/NUMA1/PARD6A/PIBF1/MCPH1/CEP72/GSK3B/MAPRE2/BBS4/GOLGB1/DISC1/CCDC14/UBXN2B/NUDCD3/DCTN2/HOOK3/CEP83/APC/ABHD17B/PCM1/CEP250/NSFL1C/ABHD17A/CEP350/MARK4/CEP192/CHAMP1/STIL/DVL1/MID1/CRIPT/DIAPH1/SNX10/NUP62/KIF20B/GAS2L2/SPAG5/FAM83D/AURKA/TTK	55
GO:0099504	synaptic vesicle cycle	181/14958	198/18870	2.80672e-06	5.06641e-05	3.38045e-05	SCRN1/PFN2/SV2A/NLGN2/DNM1/BRSK1/SNPH/SYT8/STX2/SYT11/UNC13A/PPFIA2/STON1/AP3M2/CADPS/CTBP2/STXBP1/STX1A/RAB27B/NLGN3/SEPTIN5/CASK/PCLO/SNAP25/DNAJC6/NLGN4X/SYNDIG1/SYNJ2/PIP5K1C/LPAR1/PPP3CB/NAPB/BRSK2/WNT7A/CDK5R1/SNCG/CADPS2/PRRT2/OPHN1/ERC2/CTNNB1/GIT1/SV2B/SYP/ARF6/FBXO45/PICALM/PREPL/VAMP2/PPP3CC/RAB3GAP1/SV2C/DNM3/AP2B1/PLD2/PSEN1/SLC4A8/AMPH/CLCN3/RIMS2/ATP2A2/ACTG1/ATP6V1G2/SYNJ1/GIT2/RO…	181
GO:0000281	mitotic cytokinesis	85/14958	88/18870	2.86189e-06	5.13688e-05	3.42747e-05	EFHC1/LZTS2/MAP9/ARL3/CHMP3/EXOC6B/IQGAP1/EXOC1/TRIM36/ROCK2/ANK3/RHOA/STMN1/CHMP4C/CHMP7/CHMP4B/ROCK1/SON/TTC19/ECT2/CFL1/SNX9/SNX33/BBS4/PDCD6IP/EXOC3/RASA1/EXOC7/EXOC8/CHMP1A/CNTROB/CHMP5/RHOC/RAB35/MYH10/VPS4B/EXOC4/CHMP1B/APC/ANKRD53/VPS4A/ARF1/EXOC2/CUL7/SNX18/EXOC6/STAMBP/USP8/CEP55/CIT/EXOC5/MITD1/SEPTIN6/JTB/CHMP4A/SPAST/SPTBN1/CHMP2A/KLHDC8B/CHMP6/ZFYVE26/INCENP/IQGAP3/RACGAP1/UNC119/WN…	85
GO:0048864	stem cell development	85/14958	88/18870	2.86189e-06	5.13688e-05	3.42747e-05	SEMA3E/SEMA3B/OVOL2/EDN1/SOX9/JAG1/SEMA7A/BCL2/LAMA5/FOXC2/MSI2/FOLR1/FOXC1/SEMA4F/KITLG/SEMA3A/SEMA6A/TWIST1/RADIL/HAND2/TBX1/EDNRA/SNAI2/HTR2B/BMPR1A/WNT7A/SEMA3C/FGF2/RET/ARB2A/MAPK3/SEMA3G/SEMA5A/SEMA5B/BMP4/NRP1/EFNB1/ACVR1/SEMA4D/MAPK1/EDNRB/TCOF1/SEMA3F/SEMA4A/CDC42/PDCD6/SETD2/KLHL12/PHACTR4/SEMA4C/HIF1A/ERBB4/BMP7/NRP2/SOX10/CORO1C/ISL1/CDH2/SEMA3D/SOX8/PEF1/PHOX2B/TAPT1/PTPRC/HES1/ANXA6…	85
GO:0072001	renal system development	288/14958	324/18870	2.96682e-06	5.31027e-05	3.54316e-05	PDGFD/PROM1/FOXJ1/PKD2/TACSTD2/FGF1/AQP1/SLIT2/VANGL2/SOX9/CDKN1C/JAG1/NPNT/PDGFB/ITGA3/TGFB2/WNT2B/WWTR1/BCL2/BICC1/STRA6/LAMA5/FREM2/SULF1/FOXC2/WNT4/FOXF1/PDGFRA/OSR1/GLI2/PTK7/PODXL/PRKX/COL4A3/FRAS1/EPCAM/WNT7B/NOTCH3/PCSK5/GLI3/HEYL/SIX4/ACTA2/MYOCD/RPGRIP1L/DCHS2/PDGFRB/PYGO1/CD34/FOXC1/PLCE1/MAGI2/PBX1/PDGFA/GLIS2/GDF11/EPHA4/SULF2/CC2D2A/SPRY1/MMP17/LZTS2/TMEM59L/PRICKLE1/SFRP1/ITGA8/ANG…	288
GO:0014020	primary neural tube formation	93/14958	97/18870	3.00455e-06	5.36275e-05	3.57818e-05	GRHL2/OVOL2/VANGL2/IFT57/TGFB2/SPINT1/RARG/FZD6/LMO4/FZD1/PTK7/CTHRC1/FOLR1/CELSR1/FZD3/CDK20/SPINT2/TEAD2/LUZP1/CC2D2A/TWIST1/IFT172/PRICKLE1/SFRP1/ABL1/TGFB1/CLUAP1/RGMA/SKI/ST14/PTCH1/BMP5/FZD2/DEAF1/TRAF6/TULP3/DVL3/PLXNB2/BCL10/MTHFD1L/NOG/RALA/GRHL3/APAF1/VASP/BMP4/BRD2/PRKACB/BBS4/MKS1/TSC1/DVL2/RARA/SCRIB/SETD2/TSC2/MED12/PHACTR4/KDM2B/SEMA4C/WNT5A/NPHP3/HIF1A/FUZ/KAT2A/BMP7/SFRP2/MTHFR/I…	93
GO:0009895	negative regulation of catabolic process	309/14958	349/18870	3.07802e-06	5.47854e-05	3.65544e-05	BCL2/AXIN2/MAP1A/MTMR2/STK38L/TENT5B/PKP1/TRAF5/TMEM132A/TIMP2/FLNA/ADORA1/AZIN2/PKP3/SERPINE2/QSOX1/FYN/RUBCN/LZTS1/TIMP3/TSPO/ADRA2A/CRTC3/NAF1/TMEM39A/SMAD3/GRIN2A/TIMP1/ANXA2/MAPKAPK2/NOS2/OPHN1/GIT1/BSCL2/LARP4B/BAG5/IRAK3/DAB2IP/TRDMT1/ATP2B4/WASHC1/HCAR1/MTMR9/WAC/RRAGB/HNRNPD/CBFA2T3/BANP/CCAR2/TAF1/SYNCRIP/PML/AGAP2/TIGAR/METTL16/DDIT4/DFFB/ZDHHC7/CAMLG/RNF41/EIF4ENIF1/PHF20L1/OGT/RRAGC/…	309
GO:0006650	glycerophospholipid metabolic process	266/14958	298/18870	3.09359e-06	5.4909e-05	3.66368e-05	LIPH/CDS1/PDGFB/CAPN2/DGKA/PLA2G4F/PGAP4/MTMR2/LPCAT4/INPP5J/OSBPL5/ABCA3/PDGFRB/PDGFA/EFR3B/PITPNM3/FAR1/PLAAT5/HTR2A/LPCAT1/AGPAT4/MBOAT1/OSBPL10/PITPNM1/INPP5E/PIP4P2/MECP2/SYNJ2/PIK3R3/HTR2B/PAFAH1B1/PLSCR3/PIP5K1C/HYCC1/SERAC1/INPP4B/PCYT1B/SLC44A3/PGAP1/GPAT2/INPP5F/PLA2G4A/DGKH/PLCG1/THEM5/SOCS5/FGF2/PIP5K1A/SOCS4/PIGF/SOCS7/SLC27A1/PIGS/MTMR9/PIGZ/SLC44A2/RAB38/PIGG/DGKD/INPPL1/SH3YL1/ITP…	266
GO:0009060	aerobic respiration	180/14958	197/18870	3.25103e-06	5.75431e-05	3.83944e-05	ME3/COX7A1/NIPSNAP2/ARL2/PANK2/MDH1B/COX4I2/SLC25A14/COX6B2/CBFA2T3/RHOA/MACROH2A1/ACLY/NOP53/ATP7A/DNAJC15/IDH3G/C2orf69/TEFM/ISCU/HIF1A/TAFAZZIN/SLC25A51/MSH2/IDE/DGUOK/NDP/ATPSCKMT/CS/SDHAF2/NDUFB4/NDUFS5/IDH3B/OGDH/SUCLA2/SLC25A23/PARK7/IREB2/COX15/IDH3A/ADSL/ATP5MG/NDUFA10/VCP/NDUFV3/DLD/PDHB/NDUFA12/SIRT3/COX7A2L/UQCRH/NDUFA9/NDUFB5/MTFR1L/NDUFA5/TRPV4/NDUFAF1/DLAT/ABCD1/NDUFC1/MDH1/NDUFS1/…	180
GO:0044774	mitotic DNA integrity checkpoint signaling	84/14958	87/18870	3.49648e-06	6.17163e-05	4.11789e-05	NEK11/STK33/BRSK1/PLK2/MUC1/MAP3K20/CASP2/MUS81/UIMC1/WAC/ZNF830/PML/MRE11/CDK2/TIPIN/SETMAR/TAOK2/TOPBP1/TAOK1/TRIM39/GIGYF2/RFWD3/BRCC3/SYF2/BABAM2/MBTPS1/NOP53/MDC1/RINT1/ATF2/DONSON/RAD9A/RPL26/RPA2/PRKDC/FOXO4/RAD17/XPC/TAOK3/ATM/MSH2/CCND1/FANCD2/TP53/NBN/PLK3/ABRAXAS1/CHEK2/CDK5RAP3/PPP1R10/RPS27L/IER3/CDKN1B/NAE1/FZR1/FOXN3/BABAM1/CHEK1/EME1/EME2/RAD9B/SDE2/BRCA1/PIDD1/MBTPS2/CDC14B/HUS1/…	84
GO:0051310	metaphase chromosome alignment	92/14958	96/18870	3.64476e-06	6.41559e-05	4.28066e-05	GEM/CHMP3/TTL/RCC2/MAPRE1/RAB11A/HNRNPU/MAP1S/SPICE1/ZNF207/CHMP4C/DYNC1H1/KPNB1/CHMP7/MIS12/CHMP4B/NUMA1/EML3/PIBF1/SPDL1/CUL3/ECT2/ABRAXAS2/CHMP1A/CDC42/CHMP5/BUB3/KAT5/CENPC/DCTN2/VPS4B/ZWILCH/CHMP1B/APC/RB1/ANKRD53/MLH1/VPS4A/BOD1/ZW10/SEPTIN1/EML4/ABRAXAS1/TRAPPC12/BECN1/NSL1/KNTC1/DSN1/CHAMP1/SEH1L/CHMP4A/NUDC/CDC23/MAD1L1/CHMP2A/CHMP6/SIRT2/KNSTRN/KAT2B/PINX1/INCENP/CENPQ/TEX14/PMF1/RACGAP…	92
GO:0050821	protein stabilization	197/14958	217/18870	3.67478e-06	6.45061e-05	4.30403e-05	CRYAB/PFN2/TESC/PARVA/IGF1/STXBP1/FLNA/EPHA4/HIP1/ANK2/SOX4/SAV1/OTUD3/ATP1B3/CRTAP/SMAD3/WNT10B/IFT46/HIP1R/BAG5/CREBL2/SMAD7/MTMR9/TRIM44/MSX1/PRKRA/TAF1/STX12/CAMLG/DVL3/CCNH/TRIM37/STK4/AAK1/RASSF2/USP36/ATP1B1/ZNF207/TBRG1/PDCL3/CCT6A/WIZ/PRKCD/STK3/MCM8/CREB1/CDK7/CCT2/HOXB-AS3/IP6K2/CSNK2A1/TRIM39/RAB21/SOX17/BAG2/COG7/CDC37/NLK/USP7/RPL5/TSC1/VHL/NOP53/GPIHBP1/STXBP4/URI1/MDM4/NAPG/RPAP3/…	197
GO:0003007	heart morphogenesis	237/14958	264/18870	3.68785e-06	6.45577e-05	4.30747e-05	GRHL2/PKD2/OVOL2/EDN1/SLIT2/VANGL2/FHL2/SOX9/JAG1/NDRG4/IFT57/TGFB2/SMARCD3/TMEM100/FOXC2/FOXF1/FZD1/AXIN2/FOLR1/CCDC40/PARVA/FLRT2/HEYL/TPM1/TBX2/FOXC1/RYR2/CCDC103/MICAL2/BBS7/PPP1R13L/FLNA/TEAD2/SPRY1/TWIST1/IFT172/PRICKLE1/HAND2/TBX1/SNAI1/EDNRA/COL5A1/SLIT3/SNAI2/IFT52/HTR2B/TGFB1/YAP1/ARL13B/CLUAP1/COL11A1/BMPR2/SOX18/TGFBR1/SOX4/SAV1/BMPR1A/CPE/SMAD3/PTCH1/GJA5/ELN/HEY1/BMP5/SEMA3C/ADAM15/…	237
GO:0042552	myelination	135/14958	145/18870	3.7116e-06	6.47954e-05	4.32333e-05	ITGB4/ARHGEF10/PLLP/TENM4/RARG/JAM3/NCMAP/MTMR2/PMP22/FA2H/TMEM98/TSPAN2/JAM2/CD9/MARVELD1/ZNF488/BCAS1/PLEC/NFASC/CNTNAP1/MALL/DHH/B4GALT6/TMEM163/SH3TC2/ANK2/LPAR1/HYCC1/PRX/SKI/GPC1/RARB/MYRF/CTNNB1/ID4/TNFRSF21/ABCA2/POU3F1/DEGS1/WASF3/UGT8/NAB2/ACER3/EIF2AK3/NAB1/MIOS/TPPP/GPM6B/DLG1/CTSC/GALC/CNTN1/NTRK2/MAL/TSC1/ILK/AKT1/RARA/TG/FIG4/EIF2B2/NF1/SCN2A/CXCR4/B4GALT5/QKI/PIKFYVE/CNTN2/SBF2/NS…	135
GO:0050807	regulation of synapse organization	220/14958	244/18870	3.7273e-06	6.48916e-05	4.32975e-05	TPBG/LRRN1/EFNA5/PTPRD/GPC4/PTPN13/ARHGAP44/NFATC4/SRPX2/NLGN2/AMIGO2/FZD1/DBN1/NRCAM/PPFIA2/FLRT2/TUBA1A/GRID1/SRCIN1/ROR2/SIX4/ZDHHC15/MDGA1/EPHB2/CDKL5/AGRN/TANC2/LRFN4/APP/ADGRL1/ADGRB3/DMPK/IGSF9/NLGN3/EPHA4/FYN/SNAP25/OXTR/LZTS1/CLSTN1/CLSTN2/EPHB3/ABL1/THBS2/LRFN3/CNTNAP1/SYNDIG1/MECP2/BDNF/PAFAH1B1/ITGB1/YWHAZ/CTTNBP2/ADNP/WNT7A/TANC1/CDK5R1/DLG5/LINGO2/MEF2C/FLRT3/CTNNB1/ST8SIA2/NEURL1/L…	220
GO:0022409	positive regulation of cell-cell adhesion	286/14958	322/18870	3.76658e-06	6.53969e-05	4.36347e-05	CAV1/VTCN1/SMARCD3/FUT3/CHST4/LEF1/GLI2/PODXL/FUT4/RUNX1/GLI3/IGF1/IL18/IL23A/THY1/FSTL3/KITLG/CD47/PDPN/NCK2/ANXA1/FYN/CD24/ABL1/CARD11/EFNB2/IL7R/ALOX5/LGALS1/TJP1/KIF26B/ABL2/SOX4/ETS1/ZBTB1/WNT10B/MYO10/HHLA2/SOCS5/PTPRU/MDK/SMARCD1/CCR7/SRC/AFDN/SMAD7/GATA3/CBFB/PIEZO1/TRAF6/KIFAP3/MALT1/DENND6A/CD81/CCL21/CX3CL1/ACTL6A/TESPA1/IL15/SMARCA4/BCL10/ITPKB/EMILIN1/VSIR/ANK3/MAGI1/RHOA/SMARCA2/ARI…	286
GO:0006986	response to unfolded protein	128/14958	137/18870	3.89801e-06	6.71664e-05	4.48153e-05	HSPB7/HSPB8/COMP/PARP6/CREB3L1/NCK2/HSPB2/DNAJC10/HSPA2/CREB3L2/SERPINH1/DNAJB5/PARP8/BCL2L11/DAB2IP/SERP2/THBS4/THBS1/EIF2AK3/DNAJB2/QRICH1/ERLEC1/UBE2J2/CREB3L4/DERL2/MBTPS1/TBL2/DAXX/SELENOS/TOR1B/TMTC4/STC2/NFE2L2/RHBDD2/EIF2S1/PTPN2/FAF2/ERN2/RHBDD1/CREB3/NCK1/ERO1A/AGR2/UBXN4/RACK1/HSPA4/ATF6B/CCND1/DERL1/HSP90AB1/WFS1/KBTBD6/DNAJC3/CDK5RAP3/BAX/ATF4/PACRG/JKAMP/PTPN1/ERP44/HSPB1/TM7SF3/EDE…	128
GO:1904375	regulation of protein localization to cell periphery	128/14958	137/18870	3.89801e-06	6.71664e-05	4.48153e-05	GPC4/ARHGAP44/ITGA3/EPHA3/MISP/AKAP5/MMP14/EPHB2/LYPD1/CLIP3/EZR/NETO2/ITGB1/TGFB1/CNPY4/MRAP2/NKD2/KIF5B/EFCAB7/IQSEC2/RHOQ/ATP2C1/PRKCH/LGALS3/PRKCI/ARHGEF16/HRAS/GNAI1/ABCA2/PKDCC/ATP2B4/ARF6/EPB41L2/PTPN9/RAB38/ZDHHC7/RAB11FIP2/PICALM/STX7/OGT/LZTFL1/TAMALIN/ZDHHC2/SIRT6/PLS1/STAC2/PIAS1/GPSM2/NUMA1/ZDHHC8/VPS35/DLG1/PPFIA1/PPP1R9B/ACTB/CNST/APPL1/ADAM10/AKT1/BCL2L1/STX3/STX4/DAB2/AP2M1/AGR2/…	128
GO:0061180	mammary gland epithelium development	65/14958	66/18870	3.90012e-06	6.71664e-05	4.48153e-05	DDR1/WNT4/FOXF1/LBH/WNT7B/PGR/VDR/ZNF703/SOSTDC1/KDM5B/PTCH1/MED1/LATS1/FGF2/DEAF1/SRC/GATA3/MSX1/PML/AREG/MAPK1/IRF6/NTN1/MSX2/ATP2C2/AKT1/TNFSF11/SCRIB/PYGO2/STAT6/NR3C1/WNT5A/CSF1/HIF1A/ERBB4/ROBO1/RTN4/CCND1/WNT3/BTRC/ORAI1/BAX/JAK2/CEBPB/FGF10/TBX3/FGFR2/IQGAP3/CSF1R/PHB2/LRP5/SMO/GPX1/ESR1/RREB1/HOXA5/AKT2/FOXB1/AR/EPHA2/ID2/CSMD1/WNT2/BRCA2/PRLR	65
GO:1905037	autophagosome organization	114/14958	121/18870	3.98916e-06	6.85147e-05	4.57149e-05	RAB23/EPHB2/STING1/TMEM39A/PACS2/SH3GLB1/AP4M1/ATG7/TRAF6/WDR45B/STX12/WIPI1/PIP4K2C/MAP1LC3C/RAB3GAP1/PSEN1/UBXN2A/ULK2/EFNB1/PIP4K2B/ATP2A2/LRSAM1/EHMT2/ATG16L1/FEZ2/RAB5A/RAB3GAP2/RALB/SMURF1/MTMR3/UBXN2B/ATG9B/PIP4K2A/ATG14/GABARAPL2/UBQLN2/TBC1D12/RAB19/ATP13A2/ATG101/SNX7/UBQLN1/PHF23/ATG3/ATG12/PIKFYVE/IFT20/SCFD1/RAB33B/PIK3C2B/PIK3C3/ARFIP2/SPG11/ATG4B/SNX18/RAB1B/ATG13/ATG16L2/MOAP1/RAB…	114
GO:0009411	response to UV	141/14958	152/18870	4.07779e-06	6.9475e-05	4.63557e-05	AQP1/NFATC4/BCL2/MMP2/BRSK1/MFAP4/CRIP1/MAPK11/CERS1/MAP3K20/NLRP1/TIMP1/TRIM32/ZBTB1/ACTR5/SPRTN/UBE2A/REV1/PTPRK/CCAR2/TAF1/PML/SIRT1/ERCC1/NSMCE3/TIPIN/PIERCE1/POLD3/H2AC25/UVSSA/SIRT6/PRIMPOL/PRKCD/INO80/METTL3/CIRBP/ERCC3/WRN/DHX36/HMGN1/MAP4K3/CASP9/MAP3K4/AKT1/ERCC5/KDM1A/HYAL2/MC1R/YY1/ERCC4/CUL4B/EIF2S1/OPN3/CREBBP/RHNO1/RHBDD1/EP300/RPL26/POLK/RBX1/XPC/UBE4B/MSH2/N4BP1/CCND1/MAP2K7/TP53…	141
GO:0010821	regulation of mitochondrion organization	141/14958	152/18870	4.07779e-06	6.9475e-05	4.63557e-05	BIK/DCN/IGF1/TSPO/NOL3/MLLT11/SPIRE1/CERS1/PLSCR3/DDHD2/MCU/CTTN/BCL2L11/TMEM102/HIP1R/LMNA/MAPT/TIGAR/RNF41/DDHD1/DNM1L/USP36/RALA/BNIP3L/VAT1/BCL2L2/VPS35/ZDHHC6/INF2/GSK3B/RAP1GDS1/CYRIB/SLC25A6/SIRT7/PYCARD/GSK3A/SLC30A9/ZNF205/MGARP/AKT1/BCL2L1/MFF/PISD/TSC2/ATP13A2/RHOT1/MYO19/FBXW7/EP300/HIF1A/RALBP1/PSMD10/VPS13D/PMAIP1/BBC3/CSNK2A2/BAD/TP53/PRMT6/FLCN/PLAUR/MOAP1/BAX/MAPK8/MUL1/HUWE1/SSB…	141
GO:0016331	morphogenesis of embryonic epithelium	141/14958	152/18870	4.07779e-06	6.9475e-05	4.63557e-05	GRHL2/OVOL2/VANGL2/SOX9/IFT57/TGFB2/WNT2B/SPINT1/LAMA5/JAG2/RARG/FZD6/SULF1/LMO4/WNT4/OSR1/FZD1/PTK7/TGFB1I1/CTHRC1/FOLR1/CELSR1/WNT7B/FZD3/SIX4/CDK20/SPINT2/TEAD2/LUZP1/CC2D2A/TWIST1/IFT172/PRICKLE1/SFRP1/ABL1/HNF1B/GREM1/IFT52/VEGFC/TGFB1/CLUAP1/TCTN1/RGMA/SKI/WNT6/ST14/TFAP2A/PTCH1/BMP5/CTNNB1/KDF1/RET/FZD2/DEAF1/GATA3/TRAF6/TULP3/DVL3/PLXNB2/BCL10/MTHFD1L/STK4/NOG/RALA/GRHL3/APAF1/VASP/BMP4/S…	141
GO:0001841	neural tube formation	99/14958	104/18870	4.22832e-06	7.15288e-05	4.7726e-05	GRHL2/OVOL2/VANGL2/IFT57/TGFB2/SPINT1/RARG/FZD6/LMO4/FZD1/PTK7/CTHRC1/FOLR1/CELSR1/FZD3/CDK20/SPINT2/TEAD2/LUZP1/CC2D2A/TWIST1/IFT172/PRICKLE1/SFRP1/ABL1/IFT52/TGFB1/CLUAP1/TCTN1/RGMA/SKI/ST14/PTCH1/BMP5/FZD2/DEAF1/TRAF6/TULP3/DVL3/PLXNB2/BCL10/MTHFD1L/STK4/NOG/RALA/GRHL3/APAF1/VASP/BMP4/STK3/BRD2/PRKACB/BBS4/MKS1/TSC1/DVL2/RARA/SCRIB/SETD2/TSC2/MED12/PHACTR4/KDM2B/SEMA4C/WNT5A/NPHP3/HIF1A/FUZ/KA…	99
GO:0033045	regulation of sister chromatid segregation	99/14958	104/18870	4.22832e-06	7.15288e-05	4.7726e-05	SMARCD3/MAPK15/MAP3K20/SMARCD1/ACTL6A/ANAPC7/SMARCA4/BCL7C/HNRNPU/SMARCA2/BCL7A/ARID1B/DPF2/ZNF207/SMARCE1/SMARCC2/DYNC1LI1/LCMT1/ARID2/NUMA1/SPDL1/CUL3/XRCC3/ACTB/ANAPC5/CHFR/BRD7/BUB3/CDC16/HECW2/SMARCC1/IK/KAT5/TPR/SMARCB1/PHF10/ZWILCH/SMARCD2/ANAPC4/PSMG2/APC/RB1/PBRM1/ARID1A/ZW10/BCL7B/USP44/ATM/RIOK2/ANAPC15/NSMCE2/RAD21/BECN1/KLHL22/ANAPC1/KNTC1/ANAPC2/CDC27/CDC23/MAD1L1/NEK6/TRIP13/KAT2B/…	99
GO:1902105	regulation of leukocyte differentiation	285/14958	321/18870	4.24161e-06	7.15288e-05	4.7726e-05	FOXJ1/SMARCD3/TESC/GAS6/LEF1/GLI2/RUNX1/ZFP36L2/GLI3/ROR2/IL18/PIAS3/MMP14/CD101/ZEB1/IL23A/NRARP/FSTL3/KITLG/GATA2/SH3RF1/ANXA1/SFRP1/ABL1/CARD11/IL7R/MITF/TGFB1/IL34/LIF/SOX4/BATF/INHBA/FBN1/ZBTB1/WNT10B/SOCS5/CTNNB1/MDK/SMARCD1/CDK6/ZBTB46/TOB2/AXL/SMAD7/GATA3/CBFB/TRAF6/DROSHA/MALT1/ACTL6A/TESPA1/IL15/RNF41/SMARCA4/ITPKB/UBASH3B/VSIR/RHOA/RASSF2/GPR68/SMARCA2/ARID1B/TGFBR2/ZMIZ1/HLX/BMP4/JAK3…	285
GO:0043484	regulation of RNA splicing	166/14958	181/18870	4.25446e-06	7.15288e-05	4.7726e-05	ESRP1/ILDR2/HNRNPLL/NOVA1/PRX/HNRNPH3/DDX17/RBM5/SRPK2/SFSWAP/DDX5/ILDR1/AHNAK2/RBM22/SRSF3/ARB2A/AHNAK/SRSF7/RBM25/HABP4/YTHDC1/SUPT20H/NSRP1/ATXN7/DYRK1A/CWC22/RBM4/KHDRBS1/HNRNPH1/SUPT7L/METTL16/RBM12/RBMX/MBNL1/TRA2B/SUPT3H/HNRNPU/SRRM1/RBM3/FUS/RBM8A/PTBP3/CELF2/RBM11/WTAP/ZBTB7A/METTL4/SRSF10/SF3B4/HOXB-AS3/U2AF2/SON/PCBP4/CLK2/CIRBP/RBM39/ATXN7L3/RBM23/SRSF1/RBFOX2/RNPS1/HNRNPH2/SMU1/LARP7…	166
GO:1905475	regulation of protein localization to membrane	166/14958	181/18870	4.25446e-06	7.15288e-05	4.7726e-05	GPC4/ARHGAP44/ITGA3/NLGN2/MTCL1/EPHA3/AKAP5/MMP14/EPHB2/LYPD1/CLIP3/ITGB1BP1/EZR/FYN/NETO2/ITGB1/TGFB1/CNPY4/MRAP2/NKD2/GPC1/KIF5B/EFCAB7/CDK5R1/IQSEC2/HPCA/RHOQ/ATP2C1/PRKCH/LGALS3/GDI1/SSH1/PRKCI/ARHGEF16/HRAS/PKDCC/ATP2B4/SLC1A1/ARF6/CD81/PTPN9/ZDHHC7/RAB11FIP2/PICALM/STX7/OGT/LZTFL1/ZMYND8/ANK3/TAMALIN/ZDHHC2/SIRT6/GPC2/PLS1/STAC2/LRP4/ZDHHC8/DLG1/PPFIA1/PPP1R9B/ACTB/CNST/APPL1/MYO1C/ITGAM/C2…	166
GO:0000910	cytokinesis	172/14958	188/18870	4.32685e-06	7.21746e-05	4.81569e-05	SEPTIN8/EFHC1/SVIL/SEPTIN2/SEPTIN5/CSPP1/LZTS2/CXCR5/PLEC/CALM1/MAP9/ARL3/SPIRE1/CCP110/CHMP3/IGF1R/SEPTIN4/SH3GLB1/SEPTIN7/GIT1/EXOC6B/IQGAP1/MYH9/ANXA11/CETN2/RAB11FIP3/EXOC1/TRIM36/KLHL9/RAB11A/CDC14A/BIN3/SEPTIN3/ROCK2/IST1/ANK3/RHOA/ACTR3/STMN1/CHMP4C/PKP4/CHMP7/CHMP4B/CALM2/ROCK1/SON/SEPTIN11/CUL3/TTC19/ECT2/CFL1/SNX9/SNX33/KIF3B/BBS4/PDCD6IP/EXOC3/RASA1/EXOC7/EXOC8/KIF13A/CHMP1A/SEPTIN9/CN…	172
GO:0002706	regulation of lymphocyte mediated immunity	172/14958	188/18870	4.32685e-06	7.21746e-05	4.81569e-05	FOXJ1/IL18/IL23A/CLCF1/TP53BP1/IL7R/TGFB1/PPP3CB/TNFSF13/RAET1G/SVEP1/PARP3/ZBTB1/AHR/SMAD7/GATA3/ULBP3/DUSP22/TRAF6/MALT1/KMT5B/CD81/STX7/MAP3K7/TRPM4/HMGB1/EXOSC6/IL27RA/CLNK/STAT5B/IL1R1/PMS2/CYRIB/AGER/KLRC2/KIR2DL4/AP1G1/EXOSC3/ULBP2/CD1E/CADM1/MICA/PAXIP1/STAT6/CRK/MLH1/NSD2/ARID5A/RIPK3/FADD/CD55/FBXO38/PRKCZ/MSH2/NDFIP1/SUPT6H/CD1C/CD1A/RIF1/RAET1L/SLC15A4/LGALS9/THOC1/KLRB1/KLRC3/KLRC4-K…	172
GO:0044000	movement in host	172/14958	188/18870	4.32685e-06	7.21746e-05	4.81569e-05	ITGB6/NCAM1/CAV1/NECTIN4/GAS6/CLDN6/CAV2/TYRO3/CLDN9/HTR2A/TNFRSF4/EFNB2/ITGA2/CHMP3/ITGB1/LGALS1/CLEC5A/CXCL8/SLC52A2/CH25H/VPS37B/ITGAV/ILF3/AXL/SRC/ZNF502/MID2/CD81/JPT2/XPR1/TRIM11/TRIM62/AVPR1B/IST1/TRIM38/ZNF639/ITGB5/CHMP4C/NRP1/CBL/EFNB3/HMGB1/PLSCR1/CHMP7/CHMP4B/TRIM8/EPS15/DYNLT1/EXOC7/HAVCR1/SLC7A1/CHMP1A/TPCN1/CHMP5/UVRAG/HYAL2/WWP2/HS3ST5/CIITA/VPS4B/CXCR4/CHMP1B/VAPA/VPS18/VPS4A/KPN…	172
GO:0007018	microtubule-based movement	368/14958	420/18870	4.3653e-06	7.26258e-05	4.8458e-05	CFAP221/DZIP1/BICDL2/JHY/WDR35/IFT57/IFT56/CDR2L/KIF3A/HYDIN/DNAAF4/MAP1A/MAP1B/BICD1/NEK10/LCA5/CCDC40/TUBA1A/AP3M2/SPA17/TUB/BICDL1/KLC2/NME5/IFT140/TEKT2/RAB27B/DEFB1/CCDC103/CLIP3/APP/IFT22/CFAP44/INTU/CFAP91/KIF9/PIERCE2/TTLL3/DYNC2I1/KIF3C/STARD9/DYNC1LI2/DNAH2/IFT172/DNAH7/CFAP251/DNAI4/TTLL1/TTC21A/STK36/KIF7/ARL3/KIF5C/BBS1/NDE1/TTLL9/DPCD/DNAAF11/MECP2/IFT52/MAP2/HAP1/ZMYND10/PAFAH1B1/A…	368
GO:0051222	positive regulation of protein transport	274/14958	308/18870	4.38006e-06	7.26815e-05	4.84952e-05	CFTR/WLS/TGFB2/NLGN2/MTCL1/GAS6/AKAP5/GLI3/IGF1/PRKD1/TMEM132A/ADAM9/ITGB1BP1/FLNA/FYN/SNAP25/TGFB3/OR51E2/RAPGEF3/GIPR/F2RL2/APBB1/PFKM/ADCY8/VEGFC/TGFB1/PPP3CB/SOX4/MICALL2/SMAD3/EFCAB7/CDK5R1/MCU/HPCA/AACS/SH3GLB1/ATP2C1/CEP290/RBM22/SRI/CAPN10/CEP131/ANO1/EXPH5/HRAS/SYTL4/SRC/LEPROT/ITPR1/GOLPH3L/ARF6/CD81/UBR5/BMP6/ICE1/VAMP2/NPEPPS/DNM1L/CHRM3/ANK3/USP36/GPR68/ZDHHC2/SIRT6/PSEN1/SAR1A/TRPM4…	274
GO:0032210	regulation of telomere maintenance via telomerase	53/14958	53/18870	4.4063e-06	7.27383e-05	4.8533e-05	MAPK15/NAF1/CTNNB1/STN1/SRC/MAPK3/ACD/EXOSC10/XRCC5/HNRNPU/MAPKAPK5/CCT6A/CCT2/MAPK1/TINF2/MAP3K4/PARN/TERF1/GNL3L/TNKS2/CTC1/TCP1/SMG6/TERF2/TNKS/CCT4/PNKP/HMBOX1/CCT5/TENT4B/FBXO4/CCT8/ATM/HNRNPC/MAP2K7/SMG5/CCT7/PRKCQ/CCT3/NAT10/NEK7/HNRNPA1/POT1/XRN1/ATR/PINX1/TEN1/DKC1/DCP2/PIF1/AURKB/NEK2/PKIB	53
GO:0045058	T cell selection	53/14958	53/18870	4.4063e-06	7.27383e-05	4.8533e-05	BCL2/JAG2/GLI3/IL23A/CARD11/BATF/CCR7/GATA3/IL15/ITPKB/RHOA/JAK1/SRF/BCL11B/BRAF/LOXL3/TOX/PTPN2/STAT6/ZAP70/CD28/SYK/ATG5/CD3E/PTPRC/CD3D/MTOR/CD1D/ZFPM1/CD74/STK11/STAT3/DOCK2/SHH/LY9/SLAMF6/TBX21/IL12RB1/SPN/SOCS3/CD3G/CD4/THEMIS/AIRE/TNFSF18/FOXP3/IRF4/FOXN1/CTSL/IL23R/IL6/IL6R/IL12B	53
GO:0016570	histone modification	113/14958	120/18870	4.75842e-06	7.83479e-05	5.2276e-05	GATA2/PHF20/MECP2/MSL3/HDAC2/TADA2A/PCGF3/SETBP1/UBE2A/MSL1/MSL2/KANSL2/YEATS2/ACTL6A/SIRT1/SF3B1/MTA2/KMT2A/MIER2/SET/PHF20L1/OGT/SUPT3H/ASH2L/EP400/MAP3K7/KANSL1/SMYD3/NELFA/AUTS2/SMARCA5/UBE2N/NFYA/NELFE/EHMT2/SMYD2/BAZ1B/ATXN7L3/HDAC1/MORF4L1/MSL3P1/RBBP4/RBBP5/MTA1/SIRT7/MCRS1/RBBP7/EHMT1/ASH1L/BAZ2A/BRD8/WDR5/PRMT5/MORF4L2/HDAC4/RNF40/SETD1A/SETD2/TAF5L/KAT8/HDAC11/KANSL3/MIER1/TAF10/DOT1L/…	113
GO:0030178	negative regulation of Wnt signaling pathway	159/14958	173/18870	4.817e-06	7.91081e-05	5.27832e-05	TPBG/SOX9/CAV1/MLLT3/NFATC4/WWTR1/IGFBP6/NXN/BICC1/FERMT1/DACT1/DKK3/FRZB/FZD6/FZD1/AXIN2/MDFI/CTHRC1/NKD1/APCDD1/GLI3/SFRP5/GLI1/SHISA2/VGLL4/GRB10/JADE1/LZTS2/PRICKLE1/SFRP1/ANKRD6/DACT3/TLE2/SOSTDC1/SFRP4/GREM1/HECW1/SNAI2/TLE4/FGF9/NKD2/HIC1/TAX1BP3/TRABD2B/LATS2/CSNK1A1/IFT80/CTNNB1/DKKL1/PTPRU/MDK/LATS1/AXIN1/HMGXB4/CSNK1E/DAB2IP/RBMS3/FRMD8/STK4/NOG/TLE5/DKK1/LRP4/ALPK2/STK3/CHD8/SOX17/GSK…	159
GO:0098930	axonal transport	64/14958	65/18870	4.85373e-06	7.95063e-05	5.30489e-05	KIF3A/MAP1A/AP3M2/RAB27B/KIF5C/MECP2/MAP2/HAP1/PAFAH1B1/UCHL1/KIF5B/DLG2/TRAK1/MAPT/NDEL1/FBXW11/HSBP1/DYNC1H1/KIF1B/AGTPBP1/ARL8A/BORCS5/RAB21/CALY/TRIM46/KIF3B/TMEM108/ACTR10/KIF1A/BLOC1S4/MGARP/MAPK8IP3/AP3M1/ARMCX3/TERF2/AP3B1/TRAK2/HIF1A/KIF5A/BLOC1S3/DTNBP1/SNAPIN/NEFL/AP3S1/ARL8B/HSPB1/AP3D1/BLOC1S5/BLOC1S6/SPAST/AP3B2/OPA1/SPG7/KIF1C/BLOC1S2/DST/AP3S2/AGBL4/BLOC1S1/HDAC6/KIF4A/SOD1/FEZ1/S…	64
GO:0002819	regulation of adaptive immune response	189/14958	208/18870	4.95577e-06	8.09696e-05	5.40252e-05	FOXJ1/IL18/EPHB2/IL23A/ANXA1/CLCF1/TP53BP1/IL7R/TGFB1/PPP3CB/TNFSF13/RAET1G/BATF/SVEP1/PARP3/PLA2G4A/ZBTB1/MEF2C/SOCS5/AHR/SMAD7/GATA3/ULBP3/DUSP22/TRAF6/MALT1/KMT5B/CD81/SIRT1/STX7/MAP3K7/HLX/TRPM4/JAK3/HMGB1/EXOSC6/IL27RA/IL1R1/PMS2/CYRIB/PYCARD/AGER/LOXL3/CCL19/EXOSC3/ULBP2/RC3H2/CD1E/MICA/PAXIP1/STAT6/MLH1/NSD2/ARID5A/RIPK3/FADD/CD55/RC3H1/JUNB/AKIRIN2/FBXO38/PRKCZ/PKN1/MSH2/TRIM27/TYK2/NDFIP…	189
GO:0010976	positive regulation of neuron projection development	146/14958	158/18870	5.136e-06	8.36998e-05	5.58469e-05	NDRG4/ATP8A2/ITGA3/EPHA3/DDR1/DPYSL3/FZD1/PTK7/ALKAL2/DBN1/STMN2/ROR2/PRKD1/ZDHHC15/EPHB2/MAGI2/FLNA/ENC1/ALKAL1/TRIM67/DDR2/FYN/ROBO3/ABL1/PLXNB3/BDNF/PAFAH1B1/RGMA/ABL2/ROR1/NTRK3/VLDLR/ADNP/CAMK1D/PPP2R5B/IGF1R/BMP5/MDK/PRKCI/ANKRD27/RET/LRP8/DAB2IP/CFLAR/NPTN/ITGA6/CX3CL1/NTRK1/NDNF/PLXNB2/NEGR1/MARK2/STK24/GPC2/EHD1/NRP1/VEGFA/ATF1/MUSK/EEF2K/KIDINS220/TUBB2B/CAPRIN1/DHX36/ZNF804A/GPRASP3/CN…	146
GO:0030433	ubiquitin-dependent ERAD pathway	82/14958	85/18870	5.21304e-06	8.47385e-05	5.65399e-05	CAV1/TMEM67/DNAJC10/TRIM13/UBE2J1/DNAJB2/UBE2G2/ERLEC1/UBE2J2/TMUB2/DERL2/RNF121/SELENOS/UBQLN2/NFE2L2/RHBDD2/UBE4A/USP14/FAF2/UBQLN1/ECPAS/MARCHF6/UBXN4/PSMC6/SVIP/UBE4B/RNF103/DERL1/FAF1/WFS1/MAN1B1/RNF175/MAN1C1/MAN1A2/JKAMP/HSP90B1/ANKZF1/SGTA/EDEM2/STUB1/CCDC47/UFD1/STT3B/RNF185/NPLOC4/FBXO44/USP19/CANX/CALR/DERL3/UBXN10/BAG6/OS9/BCAP31/ERLIN2/VCP/SEL1L/AMFR/AUP1/SYVN1/TMEM129/UBXN8/TMUB1/ED…	82
GO:0007091	metaphase/anaphase transition of mitotic cell cycle	90/14958	94/18870	5.35671e-06	8.68522e-05	5.79503e-05	SMARCD3/MAP3K20/SMARCD1/ACTL6A/ANAPC7/SMARCA4/BCL7C/SMARCA2/BCL7A/ARID1B/DPF2/ZNF207/SMARCE1/SMARCC2/DYNC1LI1/LCMT1/ARID2/SPDL1/CUL3/XRCC3/ACTB/ANAPC5/BRD7/BUB3/CDC16/HECW2/SMARCC1/IK/TPR/SMARCB1/PHF10/ZWILCH/SMARCD2/ANAPC4/PSMG2/APC/RB1/PBRM1/ARID1A/ZW10/BCL7B/USP44/ATM/RIOK2/ANAPC15/NSMCE2/RAD21/KLHL22/ANAPC1/KNTC1/ANAPC2/CDC27/CDC23/MAD1L1/NEK6/TRIP13/CDK5RAP2/MAD2L1BP/MAD2L2/INCENP/TEX14/TACC…	90
GO:1904263	positive regulation of TORC1 signaling	52/14958	52/18870	5.56271e-06	8.99635e-05	6.00262e-05	CSNK1A1/LARS1/SRC/WAC/RRAGB/RRAGC/GPR137B/MIOS/CUL3/BMT2/PIP4P1/TBK1/USP4/AKT1/LAMTOR3/RHEB/OTUD5/CLEC16A/RRAGA/GPR155/EP300/CASTOR1/RBX1/SEC13/OTUB1/GPR137/RPS6KB1/FLCN/TELO2/KLHL22/SIK3/LAMTOR5/RNF167/PIH1D1/SEH1L/SYK/CTNS/WDR24/FNIP2/LAMTOR1/LAMTOR4/USP32/FNIP1/LAMTOR2/STAMBPL1/SESN2/SLC38A9/PIM1/RRAGD/WDR59/GPR137C/SRMS	52
GO:0010508	positive regulation of autophagy	139/14958	150/18870	5.62717e-06	9.07694e-05	6.05639e-05	DCN/HSPB8/PRKD1/PLK2/NOD1/CERS1/TFEB/STING1/TRIM32/SH3GLB1/SPTLC1/TRIM65/MAPK3/MID2/WAC/PRKAA2/SIRT1/WIPI1/TRIM13/SPTLC2/PIP4K2C/RAB3GAP1/TRIM38/PAFAH1B2/MAP3K7/ULK2/PIP4K2B/HMGB1/SH3BP4/BNIP3L/ROCK1/TRIM8/LRSAM1/USP20/ATG16L1/RAB3GAP2/CDK16/GSK3B/RALB/TBK1/GSK3A/GNAI3/TPCN1/PIP4K2A/UVRAG/PIK3CB/CCNY/KAT5/SETD2/TSC2/TICAM1/ATG101/SNX7/DAPK1/FYCO1/MTDH/TLR9/PIK3C2A/GPSM1/DEPTOR/HIF1A/TRIM68/SVIP/F…	139
GO:1903305	regulation of regulated secretory pathway	119/14958	127/18870	5.64104e-06	9.07694e-05	6.05639e-05	SYT13/PFN2/SYT8/FOXF1/UNC13D/SYT11/TRPV6/ADORA2B/PPFIA2/STXBP1/STX1A/GATA2/SEPTIN5/CASK/SYT3/ADRA2A/MICAL1/WNT7A/GIT1/FER/SV2B/SYP/RABGEF1/FBXO45/PREPL/RAB3GAP1/SV2C/CBARP/SLC4A8/STXBP3/RIMS2/SYT6/ATP2A2/GNAI2/RAB5A/P2RY1/STXBP5/DOC2B/ITGAM/BRAF/NOTCH1/CACNB4/KLRC2/REST/GAB2/C12orf4/AP1G1/KCNB1/STX4/HTR1B/RIMS4/P2RX1/VPS18/RAB3A/SYT1/FBXL20/RAP1B/RIMS3/SYT5/RAB15/NLGN1/DOC2A/VAMP7/DTNBP1/F2RL1/SY…	119
GO:0002822	regulation of adaptive immune response based on somatic recombination of immune receptors built from immunoglobulin superfamily domains	176/14958	193/18870	5.82523e-06	9.32621e-05	6.22271e-05	FOXJ1/IL18/EPHB2/IL23A/ANXA1/CLCF1/TP53BP1/IL7R/TGFB1/PPP3CB/TNFSF13/RAET1G/BATF/SVEP1/PARP3/PLA2G4A/ZBTB1/MEF2C/SOCS5/AHR/SMAD7/GATA3/ULBP3/DUSP22/TRAF6/MALT1/KMT5B/CD81/STX7/MAP3K7/HLX/TRPM4/JAK3/HMGB1/EXOSC6/IL27RA/IL1R1/PMS2/CYRIB/AGER/LOXL3/CCL19/EXOSC3/ULBP2/RC3H2/CD1E/MICA/PAXIP1/STAT6/MLH1/NSD2/ARID5A/RIPK3/FADD/CD55/RC3H1/JUNB/FBXO38/PRKCZ/PKN1/MSH2/TYK2/NDFIP1/SUPT6H/CD1C/CD1A/RIF1/RAET…	176
GO:0033673	negative regulation of kinase activity	176/14958	193/18870	5.82523e-06	9.32621e-05	6.22271e-05	CAV1/CDKN1C/WWTR1/DBNDD2/PTPRQ/CBLB/SRCIN1/TRIB2/EPHB2/MYOCD/THY1/ITGB1BP1/ADARB1/MAPK8IP1/SPRY4/HEXIM1/SPRY1/SPRED1/DUSP7/RUBCN/ABL1/GSTP1/STK38/PKIA/UCHL1/LATS2/GPRC5A/PKIG/SOCS5/LATS1/NR2F2/SOCS4/IRAK3/DAB2IP/DUSP22/WASHC1/TESK1/MAPT/SIRT1/CAMK2N1/PRKRIP1/UBASH3B/CDKN2A/HNRNPU/MVP/RASIP1/PTPRT/SPRY3/CBL/YWHAG/PRKCD/HEG1/AIDA/MACROH2A1/TAF7/PIK3IP1/HIPK3/RTRAF/PYCARD/PTPN22/AKT1/PIK3CB/NF1/HYAL…	176
GO:0048278	vesicle docking	63/14958	64/18870	6.03914e-06	9.64446e-05	6.43505e-05	NDRG4/CFTR/CAV2/SNPH/STX2/UNC13A/BVES/CTBP2/STXBP1/STX1A/SNAP25/SYTL2/STX6/YKT6/EXOC6B/EXOC1/STX12/STX7/RAB8B/STXBP3/VAMP3/TSNARE1/RALB/EXOC3/EXOC7/EXOC8/STX16/STX3/KCNB1/STX4/CEP83/EXOC4/VPS11/VPS18/RAB12/RAB3A/SYT1/EXOC2/STX8/RAB13/EXOC6/RAB3C/VTI1B/STX19/STX5/PPFIA3/RAB8A/EXOC5/STX10/BLOC1S6/UNC13B/CPLX2/STXBP2/RAB3D/STX17/UNC13C/CLN3/USO1/TPRG1L/STX11/STX1B/PLEK/RABEPK	63
GO:0006900	vesicle budding from membrane	81/14958	84/18870	6.36156e-06	0.00010134	6.76167e-05	DNM1/MAPK15/AP3M2/S100A10/FNBP1L/ANXA2/PRKCI/GOLPH3L/PICALM/TBC1D20/CHMP4C/SAR1A/CHMP7/CSNK1D/CHMP4B/CUL3/TMED10/CHMP5/PDCD6/TRAPPC10/AP1G1/KLHL12/SEC31A/PPP6C/VAPA/AP2M1/VPS4A/TRAPPC9/WASL/TRAPPC2/TRAPPC11/SEC13/GBF1/TRAPPC13/SEC23B/TRAPPC12/RAB7A/AP3S1/ARFGAP3/TRAPPC2B/TRAPPC3/TRAPPC4/TRAPPC2L/AP3D1/TMED2/TRAPPC1/PEF1/VAPB/PRKN/SNAP91/TFG/SEC31B/RAB1A/CHMP4A/AP3B2/TRAPPC6B/TMED9/MIA3/SNX3/SEC24…	81
GO:2001233	regulation of apoptotic signaling pathway	349/14958	398/18870	6.47737e-06	0.000102927	6.86759e-05	CTSK/CAV1/NFATC4/BCL2/MEIS3/WNT4/FZD1/IGF1/TRAF1/NME5/SRPX/FAIM/MUC1/FGFR1/MAPK8IP1/CREB3L1/NCK2/MIR198/UNC5B/SH3RF1/SFRP1/FYN/TIMP3/NOL3/SNAI1/PEA15/GSTP1/IL20RA/PAK5/SNAI2/BDNF/BMPR1B/NANOS3/YAP1/CASP2/ZMYND11/TGFBR1/PCGF2/TNFSF12/INHBA/TRIM32/PYCR1/BMP5/CTTN/SEPTIN4/SFPQ/CTNNB1/ITGAV/LGALS3/MAPK7/BCL2L11/PTTG1IP/RET/BAG5/SRC/DAB2IP/CFLAR/LMNA/RNF34/MSX1/PRKRA/PELI3/CCAR2/ITGA6/MAPK8IP2/CX3CL1/…	349
GO:0009314	response to radiation	374/14958	428/18870	6.70787e-06	0.000106171	7.08405e-05	CDS1/NPHP1/AQP1/ITGB6/MAPK10/CRYAB/NDRG4/ATP8A2/NFATC4/BCL2/MMP2/B3GAT1/BRSK1/CCND2/PLEKHB1/ELOVL4/TUBA1A/LRRN4/MFAP4/APP/SYNGAP1/CRIP1/SCN11A/ANXA1/SFRP1/MEIS2/TP53BP1/MAPK11/KIT/PPP1R1B/CERS1/PITPNM1/COL3A1/SNAI2/MECP2/ITGB1/MAP3K20/YAP1/DDHD2/NLRP1/TANC1/GRIN2A/TIMP1/TRIM32/PRPH2/ZBTB1/ACTR5/SPRTN/IFI16/UBE2A/HRAS/REV1/GATA3/HRH1/PPP1CB/RAD1/PDE8B/PTPRK/TMEM109/UIMC1/GRK4/RBM4/CCAR2/TAF1/RBM4B…	374
GO:1902107	positive regulation of leukocyte differentiation	169/14958	185/18870	6.73151e-06	0.000106171	7.08405e-05	SMARCD3/TESC/GAS6/LEF1/GLI2/RUNX1/GLI3/ROR2/IL18/MMP14/CD101/IL23A/KITLG/ANXA1/IL7R/TGFB1/IL34/LIF/SOX4/ZBTB1/WNT10B/SOCS5/MDK/SMARCD1/ZBTB46/AXL/GATA3/CBFB/TRAF6/MALT1/ACTL6A/TESPA1/IL15/SMARCA4/ITPKB/VSIR/RHOA/GPR68/SMARCA2/ARID1B/TGFBR2/ZMIZ1/HLX/ACIN1/SMARCE1/SMARCC2/HMGB1/PRKCA/CREB1/ARID2/STAT5B/NOTCH2/RUNX3/EGR3/ACTB/RIPK1/AGER/BRD7/BTN2A2/CCL19/RARA/PPP3CA/SMARCC1/INPP5D/RHOH/KAT5/TNFSF11…	169
GO:1903708	positive regulation of hemopoiesis	169/14958	185/18870	6.73151e-06	0.000106171	7.08405e-05	SMARCD3/TESC/GAS6/LEF1/GLI2/RUNX1/GLI3/ROR2/IL18/MMP14/CD101/IL23A/KITLG/ANXA1/IL7R/TGFB1/IL34/LIF/SOX4/ZBTB1/WNT10B/SOCS5/MDK/SMARCD1/ZBTB46/AXL/GATA3/CBFB/TRAF6/MALT1/ACTL6A/TESPA1/IL15/SMARCA4/ITPKB/VSIR/RHOA/GPR68/SMARCA2/ARID1B/TGFBR2/ZMIZ1/HLX/ACIN1/SMARCE1/SMARCC2/HMGB1/PRKCA/CREB1/ARID2/STAT5B/NOTCH2/RUNX3/EGR3/ACTB/RIPK1/AGER/BRD7/BTN2A2/CCL19/RARA/PPP3CA/SMARCC1/INPP5D/RHOH/KAT5/TNFSF11…	169
GO:0048754	branching morphogenesis of an epithelial tube	144/14958	156/18870	7.03456e-06	0.000110677	7.38468e-05	PKD2/SEMA3E/TACSTD2/FGF1/EDN1/SLIT2/SOX9/NPNT/WNT2B/NFATC4/BCL2/LAMA5/DDR1/FOXC2/LEF1/WNT4/FOXF1/GLI2/LAMA1/CELSR1/GLI3/SIX4/MMP14/TBX2/NRARP/PBX1/PGR/VDR/SPRY1/TMEM59L/ABL1/HNF1B/EDNRA/GREM1/KDM5B/CLIC4/COL4A1/YAP1/WNT6/PKHD1/PTCH1/DLG5/MED1/CTNNB1/MDK/FGF2/SRC/ENG/PML/STK4/NOG/TGFBR2/RASIP1/SIRT6/GZF1/BMP4/AREG/NRP1/PAK1/ACVR1/VEGFA/SMAD4/NOTCH4/DLG1/PKD1/SRF/MKS1/PLXND1/NOTCH1/MSX2/ILK/TCF21/E…	144
GO:0033059	cellular pigmentation	62/14958	63/18870	7.51232e-06	0.000117903	7.8668e-05	BACE2/TYRP1/BCL2/AP1S3/CDH3/BBS7/ARL6/ANKRD27/RAB38/RAB11A/MYO5A/BBS2/BBS5/SHROOM3/MKKS/KIF13A/BLOC1S4/AP1G1/AP3M1/DCTN2/HPS6/CD63/AP3B1/GPR143/PIKFYVE/ZEB2/DCTN1/LYST/BLOC1S3/HPS4/DTNBP1/SNAPIN/AP1S1/VPS33B/AP3S1/AP1S2/AP3D1/BLOC1S5/BLOC1S6/MLPH/RAB11B/RAB1A/RAB29/BLOC1S2/AP3S2/HPS1/AP1B1/AP1M1/SHROOM2/MREG/VPS33A/RAB32/BLOC1S1/ASIP/RAB27A/POMC/HPS5/PMEL/MYO7A/ABCB6/RAB17/HPS3	62
GO:0007224	smoothened signaling pathway	137/14958	148/18870	7.74992e-06	0.000121193	8.08631e-05	DZIP1/IFT57/IFT56/TCTN2/ARMC9/FOXF1/GLI2/DCDC2/GPR161/DZIP1L/TUBA1A/TMEM231/GLI3/GLI1/RPGRIP1L/CDK20/IFT140/BBS7/INTU/RAB34/GLIS2/CC2D2A/SERPINE2/SEPTIN2/IFT172/SFRP1/DYRK2/CHSY1/STK36/KIF7/ARL3/DHH/RUNX2/IFT52/IQUB/ARL13B/CLUAP1/DYNC2H1/TCTN1/GAS1/FGF9/PTCH2/TEDC1/MAP3K10/PTCH1/DLG5/WNT10B/TXNDC15/IFT80/HSPG2/TULP3/EVC2/WDR19/C2CD3/DISP1/PDCL/WDPCP/TTBK2/NOG/IFT81/TGFBR2/GPR37L1/GPC2/GAS8/HIPK1/…	137
GO:0044773	mitotic DNA damage checkpoint signaling	80/14958	83/18870	7.75998e-06	0.000121193	8.08631e-05	NEK11/STK33/BRSK1/PLK2/MUC1/MAP3K20/CASP2/MUS81/UIMC1/WAC/ZNF830/PML/MRE11/CDK2/TIPIN/TAOK2/TOPBP1/TAOK1/TRIM39/GIGYF2/RFWD3/BRCC3/SYF2/BABAM2/MBTPS1/NOP53/MDC1/RINT1/ATF2/DONSON/RAD9A/RPL26/RPA2/PRKDC/FOXO4/RAD17/XPC/TAOK3/ATM/MSH2/CCND1/FANCD2/TP53/NBN/PLK3/ABRAXAS1/CHEK2/CDK5RAP3/PPP1R10/RPS27L/IER3/CDKN1B/FZR1/FOXN3/BABAM1/CHEK1/EME1/EME2/RAD9B/SDE2/BRCA1/PIDD1/MBTPS2/CDC14B/HUS1/FBXO31/MDM2/…	80
GO:0060606	tube closure	88/14958	92/18870	7.859e-06	0.000121733	8.12236e-05	GRHL2/VANGL2/IFT57/TGFB2/SPINT1/RARG/FZD6/LMO4/FZD1/PTK7/CTHRC1/FOLR1/CELSR1/FZD3/CDK20/SPINT2/TEAD2/CC2D2A/TWIST1/IFT172/PRICKLE1/SFRP1/ABL1/TGFB1/CLUAP1/RGMA/SKI/ST14/PTCH1/FZD2/DEAF1/TRAF6/TULP3/DVL3/PLXNB2/BCL10/MTHFD1L/NOG/RALA/GRHL3/APAF1/VASP/BMP4/BRD2/PRKACB/BBS4/MKS1/TSC1/DVL2/RARA/SCRIB/SETD2/TSC2/MED12/PHACTR4/KDM2B/SEMA4C/WNT5A/NPHP3/FUZ/KAT2A/SFRP2/MTHFR/IFT122/DLC1/TMED2/SUFU/PFN1/C…	88
GO:0007040	lysosome organization	103/14958	109/18870	7.89009e-06	0.000121733	8.12236e-05	SRPX/RAB34/TMEM165/TFEB/CHMP3/PPP3CB/RAB7B/CHMP4C/CCDC115/CHMP7/CHMP4B/VPS35/ATP6V1D/PPT1/CHMP1A/CHMP5/ATP6V1H/ATP6AP2/MBTPS1/RAB14/PLA2G5/HOOK3/GNPTAB/CHMP1B/AP3B1/VPS18/TMEM199/ATP10B/PIKFYVE/AKTIP/PI4KB/SCARB2/TFE3/SPG11/RAB20/HPS4/LYSET/WASHC5/SNAPIN/FLCN/ACP3/CLN5/VPS33B/ATP6AP1/ARSB/RAB7A/BECN1/ATP6V1F/ARL8B/VIPAS39/ATP6V0C/LAPTM4B/TASL/LAPTM5/CHMP4A/HEXB/SPNS1/HEXA/CORO1A/TMEM9/CHMP2A/FHIP…	103
GO:0035967	cellular response to topologically incorrect protein	103/14958	109/18870	7.89009e-06	0.000121733	8.12236e-05	HSPB8/DNAJC18/PARP6/CREB3L1/NCK2/DNAJC10/PARP8/BCL2L11/DAB2IP/SERP2/EIF2AK3/UGGT2/CUL3/QRICH1/ERLEC1/DERL2/MBTPS1/TBL2/DAXX/SELENOS/TMTC4/STC2/TOR1A/NFE2L2/RHBDD2/EIF2S1/PTPN2/ERN2/RHBDD1/CREB3/NCK1/ERO1A/AGR2/ATXN3/NGLY1/RACK1/ATF6B/AKIRIN2/CCND1/UGGT1/DERL1/DNAJB12/WFS1/CDK5RAP3/BAX/ATF4/PACRG/PTPN1/TM7SF3/STUB1/UFD1/TMED2/HERPUD2/CREBZF/VAPB/PRKN/COPS5/RNF185/HSF1/UFL1/ERMP1/PPP1R15A/DERL3/BFA…	103
GO:0046822	regulation of nucleocytoplasmic transport	103/14958	109/18870	7.89009e-06	0.000121733	8.12236e-05	FERMT1/GAS6/RAB23/PTPN14/GLI3/PRKD1/FLNA/ANGPT1/RAPGEF3/TGFB1/PKIA/SMAD3/PPP1R12A/EFCAB7/MDFIC/PKIG/NCBP2/RBM22/APOD/CPSF6/RBM4/KHDRBS1/UBR5/BARD1/NUP54/SIRT6/PSEN1/BMP4/NUP58/PRKCD/JUP/DHX9/GSK3B/ECT2/YWHAE/EMD/SIRT7/TARDBP/PPP1CC/DNAJC27/NF1/HYAL2/TPR/SETD2/UFM1/RAN/AKAP8L/NSUN2/XPO4/SP100/EP300/TRIM28/PTPN11/CTDSPL2/RIOK2/SUPT6H/HCLS1/NUP214/IWS1/CABP1/MAVS/NUP153/CDK5/CDH1/JAK2/IER3/AAAS/IPO5…	103
GO:0080171	lytic vacuole organization	103/14958	109/18870	7.89009e-06	0.000121733	8.12236e-05	SRPX/RAB34/TMEM165/TFEB/CHMP3/PPP3CB/RAB7B/CHMP4C/CCDC115/CHMP7/CHMP4B/VPS35/ATP6V1D/PPT1/CHMP1A/CHMP5/ATP6V1H/ATP6AP2/MBTPS1/RAB14/PLA2G5/HOOK3/GNPTAB/CHMP1B/AP3B1/VPS18/TMEM199/ATP10B/PIKFYVE/AKTIP/PI4KB/SCARB2/TFE3/SPG11/RAB20/HPS4/LYSET/WASHC5/SNAPIN/FLCN/ACP3/CLN5/VPS33B/ATP6AP1/ARSB/RAB7A/BECN1/ATP6V1F/ARL8B/VIPAS39/ATP6V0C/LAPTM4B/TASL/LAPTM5/CHMP4A/HEXB/SPNS1/HEXA/CORO1A/TMEM9/CHMP2A/FHIP…	103
GO:0001838	embryonic epithelial tube formation	117/14958	125/18870	7.93833e-06	0.000121887	8.13263e-05	GRHL2/OVOL2/VANGL2/SOX9/IFT57/TGFB2/SPINT1/RARG/FZD6/LMO4/WNT4/OSR1/FZD1/PTK7/CTHRC1/FOLR1/CELSR1/FZD3/SIX4/CDK20/SPINT2/TEAD2/LUZP1/CC2D2A/TWIST1/IFT172/PRICKLE1/SFRP1/ABL1/HNF1B/GREM1/IFT52/TGFB1/CLUAP1/TCTN1/RGMA/SKI/WNT6/ST14/PTCH1/BMP5/CTNNB1/RET/FZD2/DEAF1/GATA3/TRAF6/TULP3/DVL3/PLXNB2/BCL10/MTHFD1L/STK4/NOG/RALA/GRHL3/APAF1/VASP/BMP4/STK3/BRD2/PRKACB/BBS4/MKS1/TSC1/DVL2/RARA/SCRIB/SETD2/TS…	117
GO:0001952	regulation of cell-matrix adhesion	117/14958	125/18870	7.93833e-06	0.000121887	8.13263e-05	CCL28/SEMA3E/EFNA5/JAG1/BCL2/FERMT1/EPHA3/DDR1/WNT4/LIMCH1/ARHGAP6/MMP14/THY1/ITGB1BP1/S100A10/SLC9A1/EFEMP2/CASK/AJAP1/SFRP1/ABL1/GREM1/VCL/COL16A1/PLAU/PKHD1/CDH13/SMAD3/CLASP2/ADAM15/LDB1/APOD/CDK6/FUT1/RIN2/CCR7/PEAK1/SRC/DUSP22/RCC2/RRAS/CCL21/WDPCP/CX3CL1/PLEKHA2/SLK/PTPRA/ROCK2/ACVRL1/LIMS1/PHLDB2/CDKN2A/RHOA/POSTN/EMP2/THBS1/NRP1/VEGFA/ACTG1/ROCK1/JUP/CLASP1/DAPK3/GPM6B/MAP4K4/GSK3B/RASA1…	117
GO:0030330	DNA damage response, signal transduction by p53 class mediator	71/14958	73/18870	8.37706e-06	0.000128314	8.56147e-05	PLA2R1/PLK2/MUC1/MYO6/DYRK3/TWIST1/SPRED1/SNAI1/SNAI2/CASP2/SOX4/BATF/HIC1/DDX5/PTTG1IP/DYRK1A/MSX1/PML/SIRT1/SMYD2/ATRX/KDM1A/MDM4/KAT5/KMT5A/SPRED2/PPM1D/RPS6KA6/PAXIP1/ZMPSTE24/COPS3/SP100/RPL26/PSMD10/ATM/PMAIP1/TP53/CD44/NBN/PLK3/CHEK2/NDRG1/USP10/ING4/MARCHF7/EEF1E1/RPS27L/CDKN1B/YJU2/ACER2/NPM1/MIF/ATR/CD74/ZNF385A/TFAP4/HIPK2/PIDD1/SESN2/MDM2/CDKN1A/ANKRD1/FOXM1/TRIAP1/E2F7/GTSE1/BCL3/PYH…	71
GO:0002697	regulation of immune effector process	341/14958	389/18870	8.81774e-06	0.00013474	8.99024e-05	FOXJ1/CXCL6/TGFB2/SEMA7A/FOXF1/INAVA/UNC13D/ADORA2B/IL18/EPHB2/STXBP1/IL23A/GATA2/CD47/NOD1/ANXA1/TWIST1/CLCF1/TP53BP1/TGFB3/ANGPT1/TNFRSF4/GPRC5B/KIT/IL7R/CD59/TGFB1/PPP3CB/TNFSF13/RAET1G/BATF/SVEP1/PARP3/COLEC11/MAPKAPK2/ZBTB1/NOS2/SOCS5/LGALS3/FER/AHR/TRIL/AXL/IRAK3/SMAD7/GATA3/ULBP3/DUSP22/TRAF6/APPL2/MALT1/RABGEF1/KMT5B/CD81/CGAS/SIRT1/STX7/BCL10/LITAF/SPON2/MAP3K7/HLX/UBE2J1/TRPM4/JAK3/HMGB…	341
GO:0030865	cortical cytoskeleton organization	50/14958	50/18870	8.8653e-06	0.0001351	9.01425e-05	EHD2/CAVIN3/FHOD3/FHOD1/EZR/PLEC/FMNL3/PAFAH1B1/FMNL2/RHOQ/FMNL1/IQGAP1/ARF6/EPB41L2/IKBKB/ROCK2/STRIP1/PLS1/LLGL2/LLGL1/ROCK1/DLG1/ECT2/PDCD6IP/EPB41L1/NCKAP1/WDR1/RAC1/AKAP11/VPS4A/PPP2R3C/NLGN1/RHOG/RAB13/EPB41L3/CALR/TLN1/VIL1/IQGAP3/RACGAP1/TRPV4/ANLN/NCKAP1L/IQGAP2/RAC3/LCP1/RTKN/PLEK/EPB41/TNF	50
GO:0034446	substrate adhesion-dependent cell spreading	95/14958	100/18870	8.88369e-06	0.0001351	9.01425e-05	TACSTD2/EFNA5/ANTXR1/MELTF/LAMA5/UNC13D/BVES/PARVA/SRCIN1/FZD7/ITGB1BP1/LAMB1/FLNA/TYRO3/PDPN/S100A10/SPRY4/CARMIL1/RADIL/ITGA8/EPHB3/ABL1/LAMC1/DOCK1/SRGAP2/MICALL2/FBLN1/NTN4/ITGAV/DOCK5/MDK/FER/TRIOBP/AXL/PEAK1/SRC/ARHGEF7/RCC2/TESK1/ARPC2/LIMS1/RHOA/POSTN/NRP1/VAMP3/ACTN4/MYADM/PXN/BRAF/CDC42/ILK/PARVG/RAC1/PTK2/DAB2/FERMT2/CRK/WASHC2C/AKIP1/LPXN/CORO1C/CASS4/CRKL/PARVB/LIMS2/PREX1/MERTK/ITGB…	95
GO:0017157	regulation of exocytosis	173/14958	190/18870	8.97709e-06	0.000135824	9.06255e-05	SYT13/PFN2/CFTR/SYT8/FOXF1/STXBP6/UNC13D/SYT11/SMPD3/TRPV6/ADORA2B/PPFIA2/CADPS/STXBP1/STX1A/RAB27B/GATA2/S100A10/SEPTIN2/SEPTIN5/ANXA1/CASK/PCLO/SYT3/HAP1/ADRA2A/MICAL1/WNT7A/ANXA2/CLASP2/CADPS2/SEPTIN4/GIT1/FER/SV2B/RAB2B/EXPH5/SYP/SYTL4/RABGEF1/FBXO45/ATP9A/PREPL/VAMP2/RAB8B/RALA/RAB3GAP1/SV2C/CBARP/SLC4A8/WDR41/STXBP3/RIMS2/SYT6/ATP2A2/STAM/CLASP1/GNAI2/RAB21/RAB5A/RAB9A/P2RY1/STXBP5/PDCD6IP/…	173
GO:0006888	endoplasmic reticulum to Golgi vesicle-mediated transport	123/14958	132/18870	8.99524e-06	0.000135824	9.06255e-05	MAPK15/GAS1/CREB3L2/PGAP1/YKT6/CNIH4/SEC22C/KDELR3/TBC1D20/STEEP1/SAR1A/CSNK1D/YIPF5/STX18/CUL3/TMED10/GOPC/VTI1A/TMED3/COPG2/ARF4/PDCD6/GOLGA2/TRAPPC10/ARCN1/SEC23IP/MPPE1/KLHL12/SEC31A/TMED4/PPP6C/RINT1/VAPA/TRIP11/SEC22A/TRAPPC9/SCFD1/RNF139/ZW10/GOSR1/TRAPPC2/TRAPPC11/LMAN2L/KDELR1/SEC13/NRBP1/VAMP7/COPB2/WHAMM/RAB1B/TEX261/COPB1/COPG1/GBF1/TRAPPC13/SEC23B/KDELR2/TRAPPC12/COPA/RANGRF/STX5/TRA…	123
GO:0046328	regulation of JNK cascade	123/14958	132/18870	8.99524e-06	0.000135824	9.06255e-05	TNFRSF19/DACT1/SH3RF3/MTURN/WNT7B/EDAR/FZD7/APP/MAPK8IP1/NOD1/SH3RF1/SEMA3A/MAP3K5/ANKRD6/GSTP1/PAFAH1B1/ZMYND11/MAP3K10/WNT7A/MAPKBP1/IGF1R/MDFIC/TNIK/EDA2R/AXIN1/HRAS/CCR7/DAB2IP/DUSP22/CCL21/MAPK8IP2/CCN2/MECOM/RASSF2/TAOK2/HMGB1/TAOK1/STK3/AIDA/HIPK3/MAP4K4/EPHB1/RIPK1/ULK4/PYCARD/AGER/PTPN22/CCL19/PLCB1/MAP4K2/CYLD/TNFSF11/MAPK8IP3/SDCBP/PJA2/FKTN/CD27/PRMT1/PDCD4/ZNF675/CRK/WNT5A/TLR9/NAIP/…	123
GO:0060485	mesenchyme development	289/14958	327/18870	9.13643e-06	0.00013763	9.18304e-05	MARK1/WNT10A/PKD2/SEMA3E/SEMA3B/OVOL2/EDN1/SOX9/NCAM1/PHLDB1/JAG1/TGFB2/SEMA7A/BNC2/WWTR1/BCL2/LAMA5/EPHA3/TMEM100/FRZB/FOXC2/LEF1/WNT4/FOXF1/OSR1/PTK7/TGFB1I1/AXIN2/FOXF2/FOLR1/IGF1/HEYL/SIX4/ACTA2/TBX2/FOXC1/FGFR1/SLC39A10/FLNA/SEMA4F/KITLG/TEAD2/PDPN/SLC39A6/GLIPR2/EPHA4/IL17RD/SPRY1/SEMA3A/SEMA6A/TWIST1/SPRED1/RADIL/PRICKLE1/SFRP1/HAND2/TGFB3/TBX1/SNAI1/SPRED3/ZNF703/EDNRA/DACT3/GREM1/SNAI2/H…	289
GO:0032786	positive regulation of DNA-templated transcription, elongation	61/14958	62/18870	9.34264e-06	0.000140404	9.36815e-05	MED17/PWWP2A/TCERG1/MED1/CTNNB1/LDB1/NCBP2/MED22/MED15/ZMYND8/MED19/CDK13/CDK9/SCAF8/SUPT16H/PWWP2B/MED23/DDX39B/MED25/GTF2F1/MED14/MED10/HMGN1/MED4/NCBP1/MED21/MED31/MED26/CCNT1/MED27/CCNK/CDC73/ALYREF/BRD4/MED29/KAT7/EAPP/MED7/SUPT4H1/MED28/MED24/SUPT6H/SUPT5H/MED20/MED6/ELL3/CDK12/CCNT2/THOC1/THOC5/ERCC6/MED18/MED16/MED30/LEO1/ELL/MED8/MED9/PARP1/MED11/ELL2	61
GO:0002824	positive regulation of adaptive immune response based on somatic recombination of immune receptors built from immunoglobulin superfamily domains	116/14958	124/18870	9.4099e-06	0.000141082	9.41339e-05	IL18/IL23A/CLCF1/TP53BP1/TGFB1/TNFSF13/RAET1G/PLA2G4A/ZBTB1/GATA3/ULBP3/TRAF6/MALT1/KMT5B/CD81/STX7/MAP3K7/EXOSC6/IL27RA/IL1R1/PMS2/CYRIB/EXOSC3/ULBP2/CD1E/MICA/PAXIP1/STAT6/MLH1/NSD2/ARID5A/FADD/CD55/FBXO38/PRKCZ/MSH2/TYK2/CD1C/CD1A/RIF1/RAET1L/PRKCQ/SHLD1/TRAF2/JAK2/ADA/NFKBID/SLAMF1/CARD9/IL18R1/CD28/SHLD3/MR1/CD1B/CD40/ULBP1/HLA-DRA/PTPRC/KMT5C/RIPK2/LTA/CD1D/NFKBIZ/CLEC7A/HLA-DRB1/HFE/HLA-E/…	116
GO:0014032	neural crest cell development	79/14958	82/18870	9.46186e-06	0.000141197	9.42105e-05	SEMA3E/SEMA3B/OVOL2/EDN1/SOX9/JAG1/SEMA7A/LAMA5/FOXC2/FOLR1/FOXC1/SEMA4F/KITLG/SEMA3A/SEMA6A/TWIST1/RADIL/HAND2/TBX1/EDNRA/SNAI2/HTR2B/BMPR1A/SEMA3C/RET/ARB2A/MAPK3/SEMA3G/SEMA5A/SEMA5B/BMP4/NRP1/EFNB1/ACVR1/SEMA4D/MAPK1/EDNRB/TCOF1/SEMA3F/SEMA4A/CDC42/PDCD6/KLHL12/PHACTR4/SEMA4C/HIF1A/ERBB4/BMP7/NRP2/SOX10/CORO1C/ISL1/CDH2/SEMA3D/SOX8/PEF1/PHOX2B/TAPT1/HES1/ANXA6/SEMA4B/SHH/PAX6/GDNF/SEMA6D/SEMA…	79
GO:1905897	regulation of response to endoplasmic reticulum stress	79/14958	82/18870	9.46186e-06	0.000141197	9.42105e-05	CAV1/CREB3L1/NCK2/ALOX5/BCL2L11/DAB2IP/SIRT1/EIF2AK3/BCL2L1/USP25/RNF183/NR1H2/SELENOS/UBQLN2/NFE2L2/USP13/PTPN2/USP14/UBQLN1/CREB3/NCK1/AGR2/ATXN3/RACK1/UBXN1/ATF6B/SVIP/PMAIP1/WFS1/SERINC3/BAX/PTPN1/SGTA/TXNDC12/PRKN/COPS5/RNF185/UFL1/MANF/PPP1R15A/USP19/OPA1/BFAR/PARK7/TMEM259/BAG6/PIGBOS1/TMEM33/ATF6/HYOU1/BCAP31/BAK1/BOK/FICD/ABCA7/GRINA/MBTPS2/LRRK2/ERP29/SYVN1/FCGR2B/DDRGK1/DDIT3/PPP1R15B/…	79
GO:0001843	neural tube closure	87/14958	91/18870	9.5128e-06	0.000141625	9.44963e-05	GRHL2/VANGL2/IFT57/TGFB2/SPINT1/RARG/FZD6/LMO4/FZD1/PTK7/CTHRC1/FOLR1/CELSR1/FZD3/CDK20/SPINT2/TEAD2/CC2D2A/TWIST1/IFT172/PRICKLE1/SFRP1/ABL1/TGFB1/CLUAP1/RGMA/SKI/ST14/PTCH1/FZD2/DEAF1/TRAF6/TULP3/DVL3/PLXNB2/BCL10/MTHFD1L/NOG/RALA/GRHL3/APAF1/VASP/BMP4/BRD2/PRKACB/BBS4/MKS1/TSC1/DVL2/RARA/SCRIB/SETD2/TSC2/MED12/PHACTR4/KDM2B/SEMA4C/WNT5A/NPHP3/FUZ/KAT2A/SFRP2/MTHFR/IFT122/DLC1/TMED2/SUFU/PFN1/C…	87
GO:0050803	regulation of synapse structure or activity	224/14958	250/18870	9.5906e-06	0.000142451	9.50471e-05	TPBG/LRRN1/EFNA5/PTPRD/GPC4/PTPN13/ARHGAP44/NFATC4/SRPX2/NLGN2/AMIGO2/FZD1/DBN1/NRCAM/PPFIA2/FLRT2/TUBA1A/GRID1/SRCIN1/ROR2/SIX4/ZDHHC15/MDGA1/EPHB2/CDKL5/AGRN/TANC2/LRFN4/APP/ADGRL1/ADGRB3/DMPK/IGSF9/SYNGAP1/NLGN3/EPHA4/FYN/SNAP25/OXTR/LZTS1/CLSTN1/CLSTN2/EPHB3/ABL1/THBS2/LRFN3/CNTNAP1/SYNDIG1/MECP2/BDNF/PAFAH1B1/ITGB1/YWHAZ/CTTNBP2/ADNP/WNT7A/TANC1/CDK5R1/DLG5/LINGO2/MEF2C/FLRT3/CTNNB1/ST8SIA2/…	224
GO:0001822	kidney development	278/14958	314/18870	9.63725e-06	0.000142479	9.50662e-05	PDGFD/PROM1/FOXJ1/PKD2/TACSTD2/FGF1/AQP1/SLIT2/VANGL2/SOX9/CDKN1C/JAG1/NPNT/PDGFB/ITGA3/TGFB2/WNT2B/WWTR1/BCL2/BICC1/STRA6/LAMA5/FREM2/SULF1/FOXC2/WNT4/PDGFRA/OSR1/GLI2/PTK7/PODXL/PRKX/COL4A3/FRAS1/EPCAM/WNT7B/NOTCH3/PCSK5/GLI3/HEYL/SIX4/ACTA2/RPGRIP1L/DCHS2/PDGFRB/PYGO1/CD34/FOXC1/PLCE1/MAGI2/PBX1/PDGFA/GLIS2/GDF11/EPHA4/SULF2/CC2D2A/SPRY1/MMP17/LZTS2/TMEM59L/SFRP1/ITGA8/ANGPT1/CD24/ARL3/EFNB2/H…	278
GO:0002440	production of molecular mediator of immune response	278/14958	314/18870	9.63725e-06	0.000142479	9.50662e-05	TGFB2/SEMA7A/INAVA/IL18/EPHB2/SWAP70/NOD1/TWIST1/CLCF1/TP53BP1/TGFB3/ANGPT1/TNFRSF4/GPRC5B/KIT/TGFB1/TNFSF13/RAET1G/BATF/PARP3/MAPKAPK2/SANBR/TRIL/AXL/IRAK3/SMAD7/GATA3/TRAF6/TCF3/MALT1/RABGEF1/KMT5B/CD81/CGAS/SIRT1/LGALS4/ERCC1/BCL10/LITAF/SPON2/MAP3K7/UBE2J1/TRPM4/JAK3/EXOSC6/IL27RA/CLNK/IL1R1/PMS2/DHX36/XRCC4/PYCARD/TICAM2/PTPN22/CUEDC2/KIR2DL4/YY1/EXOSC3/STX4/EVPL/RNF168/PAXIP1/TICAM1/STAT6/H…	278
GO:0002377	immunoglobulin production	178/14958	196/18870	1.02086e-05	0.000150229	0.000100237	EPHB2/SWAP70/CLCF1/TP53BP1/TNFRSF4/TGFB1/TNFSF13/BATF/PARP3/SANBR/TRAF6/TCF3/KMT5B/CGAS/ERCC1/EXOSC6/IL27RA/PMS2/XRCC4/YY1/EXOSC3/STX4/RNF168/PAXIP1/STAT6/MCM3AP/MLH1/NSD2/TLR9/PRKDC/IGKV2D-30/PKN1/MSH2/NDFIP1/SUPT6H/TRAF3IP2/RIF1/NBN/GAPT/SLC15A4/CD40LG/IGKV2-30/THOC1/RNF8/CYREN/SHLD1/TRAF2/APLF/CD86/IGLV2-8/IGLV5-45/IGLV5-52/SAMHD1/CD28/CCR6/MSH3/TRDV1/SHLD3/IGLV7-46/IGLV2-11/LIG4/CD40/POLB/MSH…	178
GO:0008154	actin polymerization or depolymerization	178/14958	196/18870	1.02086e-05	0.000150229	0.000100237	SLIT2/PFN2/ENAH/PLEKHH2/TMSB15B/DSTN/ARHGAP6/LMOD1/CDC42EP5/FHOD3/MICAL2/EPS8/SWAP70/FCHSD1/KIRREL1/PLEKHG2/CDC42EP3/NCK2/SVIL/CARMIL1/LIMA1/ARHGAP18/ABL1/CRACD/TMOD2/SPIRE1/GAS7/MICAL1/MICALL2/TMSB10/ELN/VILL/CTTN/ARHGAP40/FER/LATS1/SSH1/HIP1R/TRIOBP/CCR7/KANK2/ARF6/WASF3/CCL21/ARPC2/ARPC5/CDC42EP2/SSH3/TMSB4X/SEMA5A/ABI1/EVL/TMOD4/VASP/MTPN/ADD1/FCHSD2/ADD3/SPTAN1/PRKCD/WIPF1/MYADM/ESAM/ABITRAM…	178
GO:0007156	homophilic cell adhesion via plasma membrane adhesion molecules	154/14958	168/18870	1.02629e-05	0.00015068	0.000100538	PALLD/CDH24/NECTIN4/SDK1/PCDHB16/AMIGO2/CDH11/PTK7/PCDHB14/CADM4/CELSR1/PCDHB10/DSC3/PCDHB6/DSG2/PCDHB2/CDH3/PCDHB15/DCHS2/PCDHB9/PCDHB13/CDH6/PCDHB7/PCDHGA2/IGSF9/PCDHGA8/PCDHGA5/ROBO3/CLSTN1/CLSTN2/PCDHB5/PCDHGA7/PCDHGA3/PCDHGC4/PLXNB3/PCDHGC5/PCDH10/PCDHB18P/NEXN/PCDHB4/CNTN4/PCDHGB1/PCDHGA1/PCDHGB3/PCDHGA4/ITGB1/PCDHGB2/PCDHGA9/PCDHGA6/PCDHGB6/CDH13/DSCAML1/PECAM1/CELSR2/PTPRM/PCDHGA11/PCDHB1…	154
GO:0006360	transcription by RNA polymerase I	70/14958	72/18870	1.03026e-05	0.000150916	0.000100695	CAVIN1/FLNA/TTF1/TAF1/SF3B1/SMARCA4/DHX33/EIF2AK3/SMARCA5/TAF1A/MACROH2A1/SPTY2D1/UBTF/BEND3/DEDD/BAZ1B/POLR1G/TCOF1/TAF1C/SIRT7/WDR75/GTF2H1/BAZ2A/NOL11/POLR1C/NOP53/PWP1/HEATR1/SMARCB1/PRR7/UTP15/CREBBP/ZMPSTE24/MARS1/CARM1/MACROH2A2/LYAR/POLR2H/POLR2K/DDX11/NCL/IPPK/MAF1/POLR1D/POLR1H/ATF4/GTF2H5/DEK/POLR1A/MYBBP1A/PIH1D1/ERCC6/ERCC2/TAF1B/RRN3P1/ERBB2/POLR2F/MTOR/ACTR6/RRN3/POLR1B/WDR43/PHF8/…	70
GO:0070302	regulation of stress-activated protein kinase signaling cascade	172/14958	189/18870	1.03591e-05	0.000151395	0.000101015	TNFRSF19/TGFB2/IGFBP6/STK39/DACT1/SH3RF3/INAVA/MTURN/WNT7B/EDAR/FZD7/APP/MAPK8IP1/NOD1/SH3RF1/SEMA3A/EZR/MAP3K5/HAND2/ANKRD6/GSTP1/PAFAH1B1/ZMYND11/MAP3K10/WNT7A/MAPKBP1/IGF1R/MDFIC/TNIK/EDA2R/RELL2/AXIN1/HRAS/ARL6IP5/CCR7/DAB2IP/DUSP22/MAPK3/CCL21/MAPK8IP2/CCN2/MECOM/MAP2K1/GDF6/FAS/RASSF2/MAP3K3/RELL1/BMP4/TAOK2/HMGB1/VEGFA/TAOK1/STK3/AIDA/IGBP1/HIPK3/MAPK1/DLG1/MAP4K4/EPHB1/RIPK1/ULK4/PYCARD/A…	172
GO:0032479	regulation of type I interferon production	115/14958	123/18870	1.11485e-05	0.00016134	0.00010765	POLR3D/STING1/POLR3F/TRIM65/RAB2B/TRAF3IP1/ARRDC4/TRAF6/CGAS/DHX33/TRIM56/TRIM38/ZC3HAV1/DHX9/IRAK1/CUL3/CACTIN/DHX36/TBK1/PYCARD/TICAM2/PTPN22/DDX3X/TRAF3/IRF3/YY1/CYLD/FLOT1/SETD2/POLR3C/POLA1/OTUD5/LILRA4/PTPRS/PPM1B/IKBKE/TICAM1/G3BP1/RNF216/ATG12/TLR9/NMB/TRAF3IP3/XIAP/PTPN11/RBX1/TLR2/MORC3/RELB/TANK/TRIM27/IRF5/MAVS/TRIM21/KLHL22/SIRPA/CHUK/RIOK3/POLR3A/NLRC3/UFD1/ZCCHC3/BANF1/DDX56/RNF135…	115
GO:0032606	type I interferon production	115/14958	123/18870	1.11485e-05	0.00016134	0.00010765	POLR3D/STING1/POLR3F/TRIM65/RAB2B/TRAF3IP1/ARRDC4/TRAF6/CGAS/DHX33/TRIM56/TRIM38/ZC3HAV1/DHX9/IRAK1/CUL3/CACTIN/DHX36/TBK1/PYCARD/TICAM2/PTPN22/DDX3X/TRAF3/IRF3/YY1/CYLD/FLOT1/SETD2/POLR3C/POLA1/OTUD5/LILRA4/PTPRS/PPM1B/IKBKE/TICAM1/G3BP1/RNF216/ATG12/TLR9/NMB/TRAF3IP3/XIAP/PTPN11/RBX1/TLR2/MORC3/RELB/TANK/TRIM27/IRF5/MAVS/TRIM21/KLHL22/SIRPA/CHUK/RIOK3/POLR3A/NLRC3/UFD1/ZCCHC3/BANF1/DDX56/RNF135…	115
GO:0043244	regulation of protein-containing complex disassembly	115/14958	123/18870	1.11485e-05	0.00016134	0.00010765	NAV3/PLEKHH2/WDR47/MAP1A/MAP1B/DSTN/LMOD1/STMN2/HDGFL3/FGF13/EPS8/NES/SWAP70/EIF5A2/SVIL/CARMIL1/LIMA1/RUBCN/CAMSAP2/CRACD/TMOD2/TMEM39A/IGF1R/CLASP2/VILL/SPEF1/TRIOBP/IRAK3/ATXN7/TTBK2/SEMA5A/MAP1S/TMOD4/MTPN/ADD1/ARHGEF2/ADD3/SPTAN1/TAOK1/SCAF8/CLASP1/CAPZB/TMOD3/WDR1/UVRAG/PIK3CA/TWF1/FLII/CLEC16A/APC/SPTBN4/FYCO1/ZMPSTE24/ASPH/PHF23/CAPZA1/ETF1/ATG12/WASHC2C/GSPT1/SETX/OGFOD1/CARMIL2/AVIL/SCA…	115
GO:0042073	intraciliary transport	49/14958	49/18870	1.11915e-05	0.00016134	0.00010765	WDR35/IFT57/IFT56/LCA5/TUB/IFT140/IFT22/INTU/DYNC2I1/IFT172/TTC21A/ARL3/IFT52/CLUAP1/DYNC2H1/IFT46/DYNLT2B/IFT80/TRAF3IP1/CEP131/WDR19/WDPCP/RABL2B/BBS12/DYNC2I2/IFT81/KIF3B/MAK/DYNLL1/CILK1/IFT70B/PCM1/DYNC2LI1/IFT20/IFT27/FUZ/IFT74/IFT70A/IFT122/SSNA1/LCA5L/IFT88/IFT25/IFT43/TTC21B/SSX2IP/RPGR/DAW1/CCDC38	49
GO:0061028	establishment of endothelial barrier	49/14958	49/18870	1.11915e-05	0.00016134	0.00010765	EZR/RAPGEF3/EDNRA/S1PR3/VCL/TJP1/SOX18/PECAM1/AFDN/IKBKB/MSN/ROCK2/ADD1/VEGFA/ROCK1/MYADM/EDNRB/PPP1R16B/PLCB1/PTPRS/RAP1B/TJP3/CLDN3/CLDN5/F2RL1/RAPGEF1/RDX/RAP1A/S1PR2/HPSE/ZDHHC21/TJP2/TNFRSF1A/CLDN1/CDH5/MARVELD2/RAPGEF2/PDE4D/MYD88/F11R/PDE2A/ROBO4/RAP2C/FOXP3/FASN/ICAM1/TNF/IL1B/PROC	49
GO:0098927	vesicle-mediated transport between endosomal compartments	49/14958	49/18870	1.11915e-05	0.00016134	0.00010765	MTMR2/FLNA/EZR/WDR91/CHMP3/ANKRD27/SRC/RAB11FIP3/MAPK3/RAB11A/MSN/MAP2K1/EMP2/RAB21/MAPK1/RAB5A/MYO1D/NF2/ATG14/WASH3P/PXK/HOOK3/VPS11/DAB2/SNX12/AKTIP/PIK3C3/STX8/PTPN23/DNAJC13/RDX/RAB7A/BECN1/LMTK2/EEA1/SNF8/SNX16/MAP2K2/SORL1/PIK3R4/CORO1A/SNX3/FHIP1B/HOOK2/KIF16B/WDR81/DENND10/HOOK1/RILP	49
GO:0043473	pigmentation	108/14958	115/18870	1.1407e-05	0.000163706	0.000109229	BACE2/TYRP1/BCL2/SPNS2/AP1S3/GLI3/CDH3/EDAR/TBX2/BBS7/KITLG/ARL6/OR51E2/EDNRA/KIT/MITF/SNAI2/MEF2C/ANKRD27/SZT2/BCL2L11/RAB38/SLC24A5/RAB11A/MYO5A/ADAMTS9/BBS2/VANGL1/BBS5/EDNRB/GNA11/SHROOM3/MKKS/KIF13A/BLOC1S4/VHL/ATP6AP2/ATP7A/FIG4/NF1/ARCN1/AP1G1/MC1R/AP3M1/DCTN2/HPS6/CD63/USP13/DRD2/AP3B1/GPR143/PIKFYVE/ZEB2/DCTN1/RACK1/LYST/BLOC1S3/HPS4/DTNBP1/SNAPIN/AP1S1/SOX10/VPS33B/AP3S1/BAX/AP1S2/KRT76…	108
GO:0051261	protein depolymerization	108/14958	115/18870	1.1407e-05	0.000163706	0.000109229	NAV3/PLEKHH2/STMN3/WDR47/MAP1A/MAP1B/DSTN/LMOD1/STMN2/HDGFL3/FGF13/MICAL2/EPS8/NES/SWAP70/SVIL/CARMIL1/LIMA1/CAMSAP2/CRACD/DNAJC6/TMOD2/MICAL1/CLASP2/VILL/KIF2A/SPEF1/TRIOBP/ATXN7/TTBK2/SEMA5A/MAP1S/STMN1/TMOD4/MTPN/ADD1/ARHGEF2/ADD3/SPTAN1/TAOK1/SYNJ1/CLASP1/CFL1/CAPZB/PPP1R9B/TMOD3/WDR1/NCKAP5L/PIK3CA/VPS4B/CCSAP/TWF1/FLII/MICAL3/SH3GL3/APC/SPTBN4/ASPH/CAPZA1/VPS4A/WASHC2C/KIF24/CARMIL2/SH3GL1/…	108
GO:0030071	regulation of mitotic metaphase/anaphase transition	86/14958	90/18870	1.15093e-05	0.000164391	0.000109686	SMARCD3/MAP3K20/SMARCD1/ACTL6A/ANAPC7/SMARCA4/BCL7C/SMARCA2/BCL7A/ARID1B/DPF2/ZNF207/SMARCE1/SMARCC2/DYNC1LI1/LCMT1/ARID2/SPDL1/CUL3/XRCC3/ACTB/ANAPC5/BRD7/BUB3/CDC16/HECW2/SMARCC1/IK/TPR/SMARCB1/PHF10/ZWILCH/SMARCD2/ANAPC4/PSMG2/APC/RB1/PBRM1/ARID1A/ZW10/BCL7B/USP44/ATM/RIOK2/ANAPC15/NSMCE2/RAD21/KLHL22/KNTC1/CDC23/MAD1L1/NEK6/TRIP13/CDK5RAP2/MAD2L1BP/MAD2L2/INCENP/TEX14/FBXO5/ZWINT/ANAPC11/BUB1…	86
GO:0006970	response to osmotic stress	78/14958	81/18870	1.15321e-05	0.000164391	0.000109686	PKD2/AQP1/SLC4A11/STK39/ABCB1/TSPO/ITGA2/TSC22D3/SLC12A2/MYLK/LRRC8C/CAB39/SLC12A6/XRCC5/YBX3/ARHGEF2/AKR1B1/SERPINB6/NLK/PYCARD/OXSR1/DDX3X/TSC22D4/SCN2A/ATF2/NFAT5/CASP1/LRRC8E/PKN1/RELB/RPTOR/AQP5/MAP2K7/BAD/TP53/KCNMA1/PLK3/PAPPA2/PDPK1/BAX/TH/MAPK13/PTK2B/XRCC6/SST/BDKRB2/HSP90AA1/LRRC8A/MLST8/EFHD1/USP15/SLC25A23/CASP3/ICOSLG/MICU1/LETM1/MTOR/TLR3/MAP7/CAPN3/MARVELD3/SLC2A4/ZFP36L1/RCSD1/TI…	78
GO:0051304	chromosome separation	78/14958	81/18870	1.15321e-05	0.000164391	0.000109686	MAPK15/ANAPC7/ZNF207/DYNC1LI1/LCMT1/PLSCR1/NCAPD3/NUMA1/CSNK2A1/SPDL1/CUL3/XRCC3/ANAPC5/CHFR/BUB3/CDC16/DIS3L2/IK/TPR/ZWILCH/PSMG2/APC/CENATAC/RB1/NCAPH2/ZW10/USP44/PPP2R1A/ATM/CSNK2A2/ANAPC15/SMARCAD1/NSMCE2/RECQL5/NCAPD2/RAD21/KLHL22/KNTC1/TOP3A/SMC4/NCAPG2/CDC23/MAD1L1/M1AP/NCAPH/TRIP13/CDK5RAP2/MAD2L1BP/MAD2L2/INCENP/SMC2/TEX14/FBXO5/ZWINT/ANAPC11/BUB1B/DUSP1/HASPIN/PCID2/MAD2L1/SPC25/KNL1/BU…	78
GO:0003179	heart valve morphogenesis	60/14958	61/18870	1.16161e-05	0.000164483	0.000109748	SLIT2/SOX9/JAG1/TGFB2/STRA6/CDH11/AXIN2/HEYL/NFATC1/TWIST1/SNAI1/SLIT3/SNAI2/TGFB1/BMPR2/SOX4/BMPR1A/GJA5/ELN/HEY1/MEF2C/GATA3/SMAD2/ROCK2/EMILIN1/RHOA/TGFBR2/BMP4/ACVR1/ADAMTS9/CCN1/ROCK1/SMAD4/NOTCH2/NOTCH1/MDM4/TIE1/TBX20/RB1/ADAMTS5/NOS3/GATA5/ROBO1/OLFM1/HEY2/ROBO2/SMAD6/DLL4/BMP2/MTOR/ZFPM1/DCHS1/MDM2/NAGLU/EFNA1/SCX/FGFRL1/GATA4/NPPA/NKX2-5	60
GO:0006383	transcription by RNA polymerase III	60/14958	61/18870	1.16161e-05	0.000164483	0.000109748	BRF2/POLR3D/POLR3F/INHBA/GTF3C4/SF3B1/IVNS1ABP/ICE1/SETD5/NAB2/SNAPC3/SNAPC1/SMARCA5/BRF1/CHD8/BAZ1B/GTF3C2/DHX36/TBP/POLR1C/ZNF143/GTF3C3/POLR3K/GTF3C1/POLR3C/ICE2/SNAPC5/SNAPC2/GTF3C6/BDP1/POLR3E/POLR2H/POLR2K/RPTOR/GTF3C5/ZNF76/MAF1/POLR1D/ZNF345/POLR3A/DEK/MYBBP1A/ERCC6/ELL/SNAPC4/POLR2F/MTOR/ZC3H8/POLR3H/GTF3A/POLR3B/POLR3G/CRCP/PRDX5/POLR3GL/POLR2E/DDX21/RO60/POLR2L/AR	60
GO:0090497	mesenchymal cell migration	60/14958	61/18870	1.16161e-05	0.000164483	0.000109748	TPBG/SEMA3E/SEMA3B/OVOL2/EDN1/SEMA7A/LAMA5/FOLR1/SEMA4F/KITLG/SEMA3A/SEMA6A/TWIST1/RADIL/HAND2/TBX1/EDNRA/HTR2B/SEMA3C/RET/SEMA3G/SEMA5A/SEMA5B/BMP4/NRP1/EFNB1/ACVR1/SEMA4D/EDNRB/SEMA3F/SEMA4A/CDC42/PHACTR4/SEMA4C/HIF1A/ERBB4/BMP7/NRP2/SOX10/CORO1C/ISL1/CDH2/SEMA3D/SOX8/PHOX2B/ANXA6/SEMA4B/SHH/PAX6/GDNF/SEMA6D/SEMA6B/SMO/GBX2/FN1/FGF19/SEMA6C/SEMA4G/NRTN/EDN3	60
GO:0043401	steroid hormone mediated signaling pathway	128/14958	138/18870	1.16441e-05	0.000164515	0.000109769	PMEPA1/DNAAF4/LBH/HEYL/GHRHR/PGR/SFRP1/PADI2/PRMT2/OR51E2/YWHAH/YAP1/PDE3A/DDX17/PAQR8/MED1/DDX5/LATS1/SRC/KANK2/TMF1/UBR5/CNOT2/SIRT1/ZDHHC7/SMARCA4/NCOR2/RHOA/ZMIZ1/TRERF1/PAK1/ZBTB7A/RNF6/FOXP1/PAGR1/TAF7/SAFB/MAPK1/RWDD1/TRIP4/HDAC1/RBFOX2/SAFB2/ESR2/UFSP2/TCF21/KDM1A/UBE3A/DAXX/CRY1/VPS11/UFM1/KDM3A/DAB2/VPS18/NR4A3/NR3C1/CLOCK/PLPP1/EP300/ARID1A/CARM1/TADA3/TRIM68/KDM4C/PAQR7/NCOR1/UBA5/PKN…	128
GO:0046390	ribose phosphate biosynthetic process	211/14958	235/18870	1.22001e-05	0.000171989	0.000114756	ELOVL4/ELOVL7/NME5/PAPSS1/HACD1/GUCY1B1/AK5/ADCY8/TGFB1/ADCY3/PANK2/GUCY1A1/ADCY4/TMSB4X/PRPS2/ADCY6/IMPDH1/DIP2A/PPT2/ACSS1/ACLY/AMPD3/ADCY2/NME3/ADCY1/NME9/NME2/CAD/PPT1/CTPS2/ADCY5/ADSS2/ELOVL1/IMPDH2/G6PD/GMPS/ALDOA/TAFAZZIN/UPRT/DMAC2L/AK1/ADCY9/ATIC/FLCN/PFAS/PANK4/PRPSAP2/UCK2/PDK3/ADCY7/PPCDC/NME6/ATP6V0C/ATPSCKMT/DCAKD/PDK1/ADA/UCKL1/NDUFB4/NDUFS5/HTD2/GART/PRKAG2/PPCS/NME1/AMPD2/HPRT1/A…	211
GO:0070482	response to oxygen levels	302/14958	343/18870	1.22865e-05	0.000172825	0.000115313	AQP1/CRYAB/EDN1/CAV1/WTIP/CAPN2/TGFB2/PLAT/BCL2/MMP2/SOD3/MMP14/MYOCD/ARNT2/KCND2/RYR2/ADORA1/PDPN/PTGIS/EPHA4/SLC9A1/PLEKHN1/HIF3A/DDR2/TWIST1/SFRP1/OXTR/TGFB3/CD24/KCNA5/NOL3/DIO3/CA9/ITGA2/EDNRA/GUCY1B1/MECP2/VEGFC/TGFB1/PLAU/ADO/LPAR1/LIF/CYGB/SOX4/HDAC2/SMAD3/LOXL2/ADAM15/NOS2/GUCY1A1/HSPG2/ATG7/ADAM17/SRC/UCP3/COL1A1/ITPR1/CFLAR/LMNA/EGLN3/SLC1A1/FOSL2/CBFA2T3/PML/NDNF/SIRT1/TIGAR/DDIT4/ATP…	302
GO:0002821	positive regulation of adaptive immune response	121/14958	130/18870	1.25238e-05	0.000175389	0.000117024	IL18/IL23A/CLCF1/TP53BP1/TGFB1/TNFSF13/RAET1G/PLA2G4A/ZBTB1/GATA3/ULBP3/TRAF6/MALT1/KMT5B/CD81/SIRT1/STX7/MAP3K7/EXOSC6/IL27RA/IL1R1/PMS2/CYRIB/PYCARD/EXOSC3/ULBP2/CD1E/MICA/PAXIP1/STAT6/MLH1/NSD2/ARID5A/FADD/CD55/AKIRIN2/FBXO38/PRKCZ/MSH2/TYK2/CD1C/CD1A/RIF1/EIF2AK4/RAET1L/PRKCQ/SHLD1/TRAF2/JAK2/ADA/NFKBID/SLAMF1/CARD9/IL18R1/CD28/SHLD3/MR1/CD1B/CD40/ULBP1/HLA-DRA/PTPRC/KMT5C/RIPK2/LTA/CD1D/NFKB…	121
GO:0045621	positive regulation of lymphocyte differentiation	121/14958	130/18870	1.25238e-05	0.000175389	0.000117024	SMARCD3/GAS6/LEF1/GLI2/RUNX1/GLI3/IL18/MMP14/IL23A/ANXA1/IL7R/SOX4/ZBTB1/WNT10B/SOCS5/MDK/SMARCD1/AXL/GATA3/CBFB/MALT1/ACTL6A/TESPA1/IL15/SMARCA4/ITPKB/VSIR/RHOA/SMARCA2/ARID1B/TGFBR2/ZMIZ1/HLX/SMARCE1/SMARCC2/ARID2/STAT5B/RUNX3/EGR3/ACTB/BRD7/BTN2A2/CCL19/RARA/SMARCC1/INPP5D/RHOH/KAT5/TOX/SMARCB1/PHF10/CD27/SMARCD2/ADAM8/AP3B1/PBRM1/PPP2R3C/ARID1A/PRKDC/FOXO3/PRKCZ/SART1/BAD/NKAP/IL1RL2/LGALS9/C…	121
GO:0061614	miRNA transcription	69/14958	71/18870	1.26662e-05	0.000176993	0.000118095	SOX9/PDGFB/TGFB2/NFATC4/NFIB/KLF5/MYOCD/GATA2/TWIST1/TGFB1/BMPR1A/POU5F1/SMAD3/ETS1/MRTFA/DDX5/FGF2/MRTFB/GATA3/SMARCA4/NCOR2/TEAD1/BMP4/GATA6/SMAD4/SRF/RARA/REST/NR1H2/YY1/POU2F1/NGFR/NR3C1/HIF1A/NCOR1/FOXO3/TP53/MYCN/RELA/SMAD6/FOXA1/PPARD/BMP2/ATOH8/SMAD1/STAT3/EGR1/NFATC3/FOSL1/SPI1/KLF4/EGFR/WT1/SREBF2/FOS/GNL3/ESR1/ZNF512B/LILRB4/MYC/AR/APLN/SREBF1/JUN/PRL/PPARG/PPARA/TNF/IL10	69
GO:0031032	actomyosin structure organization	188/14958	208/18870	1.2767e-05	0.000178012	0.000118774	TACSTD2/ARHGEF10/EDN1/PFN2/KRT19/EPB41L4A/NEBL/WNT4/LIMCH1/PDGFRA/OBSCN/ARHGAP6/CDC42BPG/LMOD1/MYL9/PRKD1/SIX4/TPM1/FAM171A1/PDGFRB/FRMD5/FHOD3/FHOD1/ITGB1BP1/CD47/RHPN1/CNN2/S100A10/SLC9A1/CARMIL1/SFRP1/TGFB3/PLEC/ABL1/RAPGEF3/TMOD2/MYOZ1/CSRP2/MYH11/ITGB1/LPAR1/TJP1/TGFBR1/LDB3/SMAD3/ELN/ARHGEF18/KCTD13/CNN1/CLASP2/TNNT2/IQGAP1/CNN3/MYH9/SRC/CFLAR/TESK1/LIMK1/EPB41L2/ARHGEF15/CCN2/ROCK2/PHLDB2/…	188
GO:0009260	ribonucleotide biosynthetic process	205/14958	228/18870	1.28456e-05	0.000178716	0.000119245	ELOVL4/ELOVL7/NME5/PAPSS1/HACD1/GUCY1B1/AK5/ADCY8/TGFB1/ADCY3/PANK2/GUCY1A1/ADCY4/TMSB4X/ADCY6/IMPDH1/DIP2A/PPT2/ACSS1/ACLY/AMPD3/ADCY2/NME3/ADCY1/NME9/NME2/CAD/PPT1/CTPS2/ADCY5/ADSS2/ELOVL1/IMPDH2/GMPS/ALDOA/TAFAZZIN/UPRT/DMAC2L/AK1/ADCY9/ATIC/FLCN/PFAS/PANK4/UCK2/PDK3/ADCY7/PPCDC/NME6/ATP6V0C/ATPSCKMT/DCAKD/PDK1/ADA/UCKL1/NDUFB4/NDUFS5/HTD2/GART/PRKAG2/PPCS/NME1/AMPD2/HPRT1/ADSL/NPPC/VPS9D1/ENO…	205
GO:0048545	response to steroid hormone	291/14958	330/18870	1.31605e-05	0.000182699	0.000121902	ANXA3/AQP1/EDN1/SLIT2/PMEPA1/CAV1/IGFBP7/TGFB2/CLDN4/BCL2/STK39/DNAAF4/AXIN2/LBH/WNT7B/FIBIN/SCNN1A/DSG2/ZFP36L2/ABCA3/HEYL/GHRHR/ADAM9/LOX/PGR/SH3RF1/ANXA1/FBXO32/SFRP1/PADI2/OXTR/TGFB3/PRMT2/TSPO/OR51E2/SPP1/SLIT3/YWHAH/TGFB1/YAP1/PAPPA/PDE3A/DDX17/INHBA/IGF1R/PAQR8/PTGDS/MED1/PTPRU/DDX5/LATS1/ATP1A1/BCL2L11/ABCA2/SRC/UCP3/COL1A1/KANK2/CFLAR/TMF1/FOSL2/UBR5/CNOT2/SIRT1/BMP6/ATP1A2/DDIT4/ZDHHC7/…	291
GO:0000045	autophagosome assembly	107/14958	114/18870	1.35659e-05	0.000187918	0.000125384	RAB23/EPHB2/STING1/TMEM39A/PACS2/SH3GLB1/AP4M1/ATG7/TRAF6/WDR45B/STX12/WIPI1/PIP4K2C/MAP1LC3C/RAB3GAP1/PSEN1/UBXN2A/ULK2/EFNB1/PIP4K2B/ATP2A2/LRSAM1/EHMT2/ATG16L1/FEZ2/RAB5A/RAB3GAP2/RALB/SMURF1/MTMR3/UBXN2B/ATG9B/PIP4K2A/ATG14/GABARAPL2/UBQLN2/TBC1D12/RAB19/ATG101/SNX7/UBQLN1/PHF23/ATG3/ATG12/PIKFYVE/IFT20/SCFD1/RAB33B/PIK3C3/ARFIP2/ATG4B/SNX18/RAB1B/ATG13/ATG16L2/MOAP1/RAB7A/BECN1/NSFL1C/ATG10/…	107
GO:0072175	epithelial tube formation	127/14958	137/18870	1.3682e-05	0.000189115	0.000126183	GRHL2/OVOL2/VANGL2/SOX9/IFT57/TGFB2/SPINT1/RARG/FZD6/LMO4/WNT4/OSR1/FZD1/PTK7/PODXL/CTHRC1/FOLR1/CELSR1/FZD3/SIX4/CDK20/SPINT2/TEAD2/LUZP1/CC2D2A/TWIST1/IFT172/PRICKLE1/SFRP1/ABL1/HNF1B/GREM1/IFT52/TGFB1/CLUAP1/TCTN1/RGMA/SKI/WNT6/ST14/PTCH1/BMP5/CTNNB1/CEP290/FGF2/RET/FZD2/DEAF1/GATA3/TRAF6/TULP3/DVL3/PLXNB2/BCL10/MTHFD1L/STK4/NOG/RALA/GRHL3/APAF1/VASP/BMP4/STK3/BRD2/PRKACB/BBS4/MKS1/TSC1/DVL2/R…	127
GO:0061138	morphogenesis of a branching epithelium	170/14958	187/18870	1.37739e-05	0.000189973	0.000126755	GRHL2/PKD2/SEMA3E/TACSTD2/FGF1/EDN1/SLIT2/SOX9/NPNT/WNT2B/NFATC4/BCL2/SPINT1/LAMA5/DDR1/SULF1/FOXC2/LEF1/WNT4/FOXF1/GLI2/LAMA1/CELSR1/GLI3/SIX4/MMP14/TBX2/NRARP/PBX1/PDGFA/SPINT2/PGR/VDR/SPRY1/TMEM59L/SFRP1/ABL1/HNF1B/EDNRA/GREM1/KDM5B/SNAI2/CLIC4/COL4A1/YAP1/WNT6/ST14/FGF7/PKHD1/PTCH1/NTN4/DLG5/BTBD7/SEMA3C/MED1/CTNNB1/MDK/FGF2/SRC/ENG/PML/PLXNA1/STK4/NOG/TGFBR2/RASIP1/FRS2/SIRT6/GZF1/BMP4/AREG/…	170
GO:0062197	cellular response to chemical stress	280/14958	317/18870	1.40122e-05	0.000192842	0.000128669	PDGFD/PKD2/AQP1/EDN1/CAV1/SLC4A11/MMP2/STK39/SOD3/PLA2R1/PDGFRA/GPX8/STX2/SMPD3/PRKD1/TPM1/BRF2/ANXA1/DDR2/MAP3K5/FYN/TSPO/PLEC/FBLN5/ABL1/FUT8/EDNRA/ALOX5/ABCC1/PCGF2/SLC25A24/HDAC2/PYCR1/SLC25A14/FER/MAPK7/ARL6IP5/ZNF580/ATG7/AXL/SRC/MYLK/MAPK3/PTPRK/LRRC8C/SLC1A1/MAPT/TOP2B/PRKRA/PRKAA2/SIRT1/CAB39/AGAP3/SLC12A6/GAS5/XRCC5/FAS/CYP1B1/YBX3/GPR37L1/MEAK7/EIF2AK3/RBM11/ARHGEF2/ATP2A2/FOXP1/PRKCD/…	280
GO:0006997	nucleus organization	133/14958	144/18870	1.461e-05	0.000199775	0.000133296	TMEM43/PYGO1/DMPK/DYRK3/PLEC/CHMP3/PAFAH1B1/WDR73/GOLM1/SRPK2/ETS1/SUN1/PHF2/TOR1AIP1/USPL1/HABP4/EPC1/LMNA/ATXN7/TMF1/LMNB2/PML/SIRT1/NUP205/NUP54/UBE2I/MFSD14A/USP36/CTDNEP1/CHMP4C/ANKLE2/H3-3B/UBXN2A/PRKCA/CHMP7/SMARCA5/CHMP4B/NUMA1/BEND3/LEMD2/EMD/NUP93/TARDBP/BAZ2A/CHMP1A/NUP107/CHMP5/WRAP53/UBXN2B/SF1/REEP4/AGFG1/KAT5/TPR/TOR1B/TOR1A/VPS4B/PYGO2/NUP133/CELF3/KDM3A/CHMP1B/NUP35/NEMP1/ZMPSTE2…	133
GO:0007269	neurotransmitter secretion	133/14958	144/18870	1.461e-05	0.000199775	0.000133296	PFN2/SV2A/BRSK1/SNPH/MCTP2/SYT8/STX2/SYT11/UNC13A/FER1L4/PPFIA2/MYOF/CADPS/CTBP2/STXBP1/STX1A/NRXN2/SEPTIN5/CASK/PCLO/SNAP25/KCNMB4/PIP5K1C/NAPB/ASIC1/WNT7A/SNCG/CADPS2/PRRT2/MEF2C/ERC2/MCTP1/GIT1/SV2B/SYP/FBXO45/PREPL/VAMP2/SNCAIP/RAB3GAP1/SV2C/PSEN1/SLC4A8/STXBP3/RIMS2/ATP2A2/SYNJ1/RAB5A/P2RY1/STXBP5/DOC2B/BRAF/SNAP23/CACNB4/PPT1/STX3/NF1/SCRIB/HTR1B/PTPRN2/RIMS4/P2RX1/VPS18/RAB3A/SYT1/FBXL20/G…	133
GO:0099643	signal release from synapse	133/14958	144/18870	1.461e-05	0.000199775	0.000133296	PFN2/SV2A/BRSK1/SNPH/MCTP2/SYT8/STX2/SYT11/UNC13A/FER1L4/PPFIA2/MYOF/CADPS/CTBP2/STXBP1/STX1A/NRXN2/SEPTIN5/CASK/PCLO/SNAP25/KCNMB4/PIP5K1C/NAPB/ASIC1/WNT7A/SNCG/CADPS2/PRRT2/MEF2C/ERC2/MCTP1/GIT1/SV2B/SYP/FBXO45/PREPL/VAMP2/SNCAIP/RAB3GAP1/SV2C/PSEN1/SLC4A8/STXBP3/RIMS2/ATP2A2/SYNJ1/RAB5A/P2RY1/STXBP5/DOC2B/BRAF/SNAP23/CACNB4/PPT1/STX3/NF1/SCRIB/HTR1B/PTPRN2/RIMS4/P2RX1/VPS18/RAB3A/SYT1/FBXL20/G…	133
GO:0007416	synapse assembly	181/14958	200/18870	1.51242e-05	0.000206363	0.000137691	TPBG/LRRN1/EFNA5/PTPRD/GPC4/PTPN13/SRPX2/NLGN2/SDK1/PCDHB16/AMIGO2/FZD1/PCDHB14/MAP1B/LGI2/NRCAM/PCDHB10/FLRT2/PCDHB6/PCDHB2/SIX4/MDGA1/EPHB2/AGRN/LRFN4/FGF13/APP/ADGRB3/PCDHB9/PCDHB13/NLGN3/NRXN2/PCLO/SNAP25/OXTR/LZTS1/CLSTN1/CLSTN2/PCDHB5/EPHB3/THBS2/SPOCK2/LRFN3/NLGN4X/RYK/SYNDIG1/PCDHB4/MECP2/BDNF/NRG3/SRGAP2/NPTX1/ADNP/WNT7A/DLG5/LINGO2/MEF2C/PCDHB11/FLRT3/CTNNB1/ST8SIA2/SRGAP2C/KIRREL3/VSTM…	181
GO:0044784	metaphase/anaphase transition of cell cycle	92/14958	97/18870	1.54247e-05	0.000210013	0.000140126	SMARCD3/MAPK15/MAP3K20/SMARCD1/ACTL6A/ANAPC7/SMARCA4/BCL7C/SMARCA2/BCL7A/ARID1B/DPF2/ZNF207/SMARCE1/SMARCC2/DYNC1LI1/LCMT1/ARID2/SPDL1/CUL3/XRCC3/ACTB/ANAPC5/CHFR/BRD7/BUB3/CDC16/HECW2/SMARCC1/IK/TPR/SMARCB1/PHF10/ZWILCH/SMARCD2/ANAPC4/PSMG2/APC/RB1/PBRM1/ARID1A/ZW10/BCL7B/USP44/ATM/RIOK2/ANAPC15/NSMCE2/RAD21/KLHL22/ANAPC1/KNTC1/ANAPC2/CDC27/CDC23/MAD1L1/NEK6/TRIP13/CDK5RAP2/MAD2L1BP/MAD2L2/INCEN…	92
GO:0001736	establishment of planar polarity	68/14958	70/18870	1.55662e-05	0.000210144	0.000140214	NPHP1/JHY/VANGL2/MLLT3/DACT1/BRSK1/FZD6/FZD1/PTK7/FOXF2/CTHRC1/NKD1/CELSR1/FZD3/SMURF2/ARHGEF19/RPGRIP1L/FZD7/MAGI2/INTU/PRICKLE1/DLG3/SFRP1/ABL1/ANKRD6/PRICKLE2/RYK/PAFAH1B1/PKHD1/BRSK2/WNT7A/CELSR2/PLEKHA4/CELSR3/FZD2/SPEF1/WDPCP/DAAM1/DVL3/RHOA/DKK1/GRHL3/VANGL1/MKS1/SMURF1/WDR1/CDC42/DVL2/RAC1/MED12/DAB2/WNT5A/IFT20/NPHP3/FUZ/ERBB4/TIAM1/SFRP2/ZNRF3/EXOC5/TTC8/SAPCD2/DVL1/ASTN2/TP63/SEC24B/RS…	68
GO:0007164	establishment of tissue polarity	68/14958	70/18870	1.55662e-05	0.000210144	0.000140214	NPHP1/JHY/VANGL2/MLLT3/DACT1/BRSK1/FZD6/FZD1/PTK7/FOXF2/CTHRC1/NKD1/CELSR1/FZD3/SMURF2/ARHGEF19/RPGRIP1L/FZD7/MAGI2/INTU/PRICKLE1/DLG3/SFRP1/ABL1/ANKRD6/PRICKLE2/RYK/PAFAH1B1/PKHD1/BRSK2/WNT7A/CELSR2/PLEKHA4/CELSR3/FZD2/SPEF1/WDPCP/DAAM1/DVL3/RHOA/DKK1/GRHL3/VANGL1/MKS1/SMURF1/WDR1/CDC42/DVL2/RAC1/MED12/DAB2/WNT5A/IFT20/NPHP3/FUZ/ERBB4/TIAM1/SFRP2/ZNRF3/EXOC5/TTC8/SAPCD2/DVL1/ASTN2/TP63/SEC24B/RS…	68
GO:0046847	filopodium assembly	68/14958	70/18870	1.55662e-05	0.000210144	0.000140214	ITGB4/TTYH1/MYO3A/ARHGAP44/DPYSL3/EPHB2/AGRN/RAB3IP/EZR/FNBP1L/TGFB3/FMNL3/SRGAP2/TGFBR1/RHOQ/MYO10/SRGAP2C/FGD6/NEURL1/SPEF1/CCR7/VSTM5/ARF6/CCL21/PALM/ZMYND8/FGD1/RALA/DNM3/NRP1/PRKCD/ABITRAM/FGD3/RAB5A/TRPM2/CAPZB/SRF/PPP1R9B/FSCN1/MYO3B/CDC42/FGD4/PPP1R16B/GAP43/FGD5/DOCK11/STAU2/ARHGEF4/NLGN1/WASL/FXR2/FXR1/SPATA13/S1PR2/DAAM2/MIEN1/ARAP1/CLN3/FMR1/SPAG6/SH3BP1/FGD2/RIPOR2/TENM2/DMTN/PIK3R1/…	68
GO:1902893	regulation of miRNA transcription	68/14958	70/18870	1.55662e-05	0.000210144	0.000140214	SOX9/PDGFB/TGFB2/NFATC4/NFIB/KLF5/MYOCD/GATA2/TWIST1/TGFB1/BMPR1A/POU5F1/SMAD3/ETS1/MRTFA/FGF2/MRTFB/GATA3/SMARCA4/NCOR2/TEAD1/BMP4/GATA6/SMAD4/SRF/RARA/REST/NR1H2/YY1/POU2F1/NGFR/NR3C1/HIF1A/NCOR1/FOXO3/TP53/MYCN/RELA/SMAD6/FOXA1/PPARD/BMP2/ATOH8/SMAD1/STAT3/EGR1/NFATC3/FOSL1/SPI1/KLF4/EGFR/WT1/SREBF2/FOS/GNL3/ESR1/ZNF512B/LILRB4/MYC/AR/APLN/SREBF1/JUN/PRL/PPARG/PPARA/TNF/IL10	68
GO:0048675	axon extension	113/14958	121/18870	1.56241e-05	0.00021048	0.000140438	SEMA3E/SEMA3B/EDN1/SLIT2/SEMA7A/DCLK1/ISLR2/MAP1B/EDN2/NRCAM/CDKL5/SEMA4F/NLGN3/SEMA3A/SEMA6A/ABL1/EDNRA/RYK/SLIT3/ALCAM/MAP2/VCL/PAFAH1B1/ITGB1/PLXNA3/PPP3CB/BMPR2/ADNP/PLXNA4/KIAA0319/CTTN/SEMA3C/GDI1/TTL/NDN/LIMK1/TNR/MAPT/SEMA3G/SLC9A6/SEMA5A/EIF4G2/SEMA5B/ULK2/NRP1/AUTS2/VEGFA/RNF6/RAB21/SEMA4D/GSK3B/CXCL12/TRIM46/SRF/SMURF1/NTN1/DISC1/CDKL3/SEMA3F/SEMA4A/MACF1/ZFYVE27/ARHGAP4/SIN3A/PTPRS/L1…	113
GO:0032872	regulation of stress-activated MAPK cascade	169/14958	186/18870	1.58708e-05	0.000213352	0.000142354	TNFRSF19/TGFB2/IGFBP6/STK39/DACT1/SH3RF3/INAVA/MTURN/WNT7B/EDAR/FZD7/APP/MAPK8IP1/NOD1/SH3RF1/SEMA3A/EZR/MAP3K5/HAND2/ANKRD6/GSTP1/PAFAH1B1/ZMYND11/MAP3K10/WNT7A/MAPKBP1/IGF1R/MDFIC/TNIK/EDA2R/RELL2/AXIN1/HRAS/ARL6IP5/CCR7/DAB2IP/DUSP22/MAPK3/CCL21/MAPK8IP2/CCN2/MECOM/MAP2K1/GDF6/FAS/RASSF2/MAP3K3/RELL1/BMP4/TAOK2/HMGB1/VEGFA/TAOK1/STK3/AIDA/IGBP1/HIPK3/MAPK1/DLG1/MAP4K4/EPHB1/RIPK1/ULK4/PYCARD/A…	169
GO:0006469	negative regulation of protein kinase activity	163/14958	179/18870	1.60801e-05	0.000214909	0.000143393	CAV1/CDKN1C/WWTR1/DBNDD2/PTPRQ/CBLB/SRCIN1/TRIB2/EPHB2/MYOCD/THY1/ITGB1BP1/ADARB1/MAPK8IP1/SPRY4/HEXIM1/SPRY1/SPRED1/DUSP7/ABL1/GSTP1/STK38/PKIA/UCHL1/LATS2/GPRC5A/PKIG/SOCS5/LATS1/NR2F2/SOCS4/IRAK3/DAB2IP/DUSP22/TESK1/SIRT1/CAMK2N1/PRKRIP1/UBASH3B/CDKN2A/MVP/RASIP1/PTPRT/SPRY3/CBL/YWHAG/PRKCD/HEG1/AIDA/MACROH2A1/TAF7/HIPK3/RTRAF/PYCARD/PTPN22/AKT1/PIK3CB/NF1/HYAL2/IPO7/SPRY2/GNAQ/PRKAR1A/TSC2/PD…	163
GO:0009152	purine ribonucleotide biosynthetic process	192/14958	213/18870	1.60878e-05	0.000214909	0.000143393	ELOVL4/ELOVL7/NME5/PAPSS1/HACD1/GUCY1B1/AK5/ADCY8/TGFB1/ADCY3/PANK2/GUCY1A1/ADCY4/TMSB4X/ADCY6/IMPDH1/DIP2A/PPT2/ACSS1/ACLY/AMPD3/ADCY2/NME3/ADCY1/NME9/NME2/PPT1/ADCY5/ADSS2/ELOVL1/IMPDH2/GMPS/ALDOA/TAFAZZIN/DMAC2L/AK1/ADCY9/ATIC/FLCN/PFAS/PANK4/PDK3/ADCY7/PPCDC/NME6/ATP6V0C/ATPSCKMT/DCAKD/PDK1/ADA/NDUFB4/NDUFS5/HTD2/GART/PRKAG2/PPCS/NME1/AMPD2/HPRT1/ADSL/NPPC/VPS9D1/ENO1/NME7/ATP5MG/AK2/PAPSS2/N…	192
GO:0009612	response to mechanical stimulus	192/14958	213/18870	1.60878e-05	0.000214909	0.000143393	PKD2/AQP1/KCNQ3/EDN1/SOX9/ATP8A2/SCEL/CAPN2/MMP2/STRA6/MAP1B/PPL/TUBA1A/MMP14/RYR2/TMEM87A/NRXN2/CNN2/TNFRSF11A/ETV1/SERPINE2/SLC9A1/SCN11A/DDR2/HTR2A/MEIS2/FYN/PLEC/KCNA5/CNTNAP2/ITGA2/KIT/PDZD7/COL11A1/KCNQ1/CASP2/PTCH1/KIAA0319/IGF1R/TLR5/SUN1/CTNNB1/MDK/FGF2/SRC/HABP4/COL1A1/PIEZO1/PKD2L2/MAPK3/LRP11/WHRN/PIEZO2/ENG/NTRK1/BMP6/ATP1A2/ATAT1/TNFRSF10A/BCL10/MBD2/FAS/KCNK2/POSTN/THBS1/USP53/MTPN…	192
GO:0042177	negative regulation of protein catabolic process	106/14958	113/18870	1.6125e-05	0.000214954	0.000143424	MAP1A/TMEM132A/TIMP2/FLNA/AZIN2/SERPINE2/FYN/TIMP3/SMAD3/GRIN2A/TIMP1/ANXA2/NOS2/OPHN1/BAG5/IRAK3/DAB2IP/WAC/BANP/CCAR2/AGAP2/CAMLG/PHF20L1/OGT/TLK2/PSME3IP1/ROCK1/SMAD4/TRIM39/EIF3H/DEDD/VPS35/ATRAID/LRIG2/USP7/USP25/SMARCC1/NOP53/GABARAPL2/MDM4/ATP13A2/USP14/RGP1/SNX12/SF3B3/GIPC1/TIMP4/MYCBP2/PIN1/UBXN1/SVIP/RYBP/RPL11/N4BP1/HSP90AB1/ADGRB1/USP8/RELA/CDK5RAP3/CST3/AZIN1/MARCHF7/SGTA/F8A1/GRIN2…	106
GO:0051402	neuron apoptotic process	247/14958	278/18870	1.61656e-05	0.000215047	0.000143485	SEMA3E/KCNQ3/TGFB2/NFATC4/BCL2/FZD1/TUBA1A/VSTM2L/SIX4/STXBP1/F2R/APP/TYRO3/ADARB1/NES/SYNGAP1/ATN1/UNC5B/HTR2A/CLCF1/MAP3K5/TGFB3/ANGPT1/ABL1/DIO3/PCDHGC4/PCDHGC5/MECP2/BDNF/CASP2/NLRP1/ADNP/TFAP2A/SRPK2/CDK5R1/PYCR1/MEF2C/CTNNB1/ST8SIA2/MDK/PRKCI/BCL2L11/TNFRSF21/HRAS/AXL/GATA3/EGLN3/TRIM2/SLC1A1/CX3CL1/NTRK1/NDNF/SIRT1/AGAP2/MIR200A/CRLF1/SET/PCDHGC3/FAS/MAX/RHOA/DKK1/CCL2/FAIM2/PSEN1/USP53/AP…	247
GO:0071214	cellular response to abiotic stimulus	294/14958	334/18870	1.67827e-05	0.000222327	0.000148343	PKD2/AQP1/ITGB6/CRYAB/SOX9/SLC4A11/NFATC4/MMP2/STK39/CCND2/SCNN1A/MFAP4/TMEM87A/RAB11FIP5/CNN2/CRIP1/SLC9A1/SFRP1/TP53BP1/TSPO/PLEC/MAPK11/ITGA2/CERS1/SNAI2/MAP3K20/YAP1/CASP2/ASIC1/NLRP1/IGF1R/TIMP1/HPCA/ZBTB1/ACTR5/TLR5/IFI16/FGF2/HRAS/HABP4/COL1A1/GATA3/PIEZO1/RAD1/MYLK/MAPK3/PTPRK/TMEM109/LRRC8C/GRK4/PIEZO2/TAF1/ENG/SIRT1/BARD1/CAB39/BMP6/ATP1A2/TNFRSF10A/ERCC1/NSMCE3/BCL10/INSRR/SLC12A6/PIER…	294
GO:0104004	cellular response to environmental stimulus	294/14958	334/18870	1.67827e-05	0.000222327	0.000148343	PKD2/AQP1/ITGB6/CRYAB/SOX9/SLC4A11/NFATC4/MMP2/STK39/CCND2/SCNN1A/MFAP4/TMEM87A/RAB11FIP5/CNN2/CRIP1/SLC9A1/SFRP1/TP53BP1/TSPO/PLEC/MAPK11/ITGA2/CERS1/SNAI2/MAP3K20/YAP1/CASP2/ASIC1/NLRP1/IGF1R/TIMP1/HPCA/ZBTB1/ACTR5/TLR5/IFI16/FGF2/HRAS/HABP4/COL1A1/GATA3/PIEZO1/RAD1/MYLK/MAPK3/PTPRK/TMEM109/LRRC8C/GRK4/PIEZO2/TAF1/ENG/SIRT1/BARD1/CAB39/BMP6/ATP1A2/TNFRSF10A/ERCC1/NSMCE3/BCL10/INSRR/SLC12A6/PIER…	294
GO:1904262	negative regulation of TORC1 signaling	47/14958	47/18870	1.78344e-05	0.000235219	0.000156945	CASTOR3P/YWHAZ/CASTOR2/SZT2/MAPK3/PRKAA2/YWHAG/UBE2N/MIOS/BMT2/PRKACB/ITFG2/TBK1/NLK/USP7/TSC1/VHL/UBE3A/TSC2/ATXN3/DEPTOR/CASTOR1/SEC13/ATM/PRKAA1/NPRL3/TBC1D7/NPRL2/RNF167/KPTN/SEH1L/WDR24/NPC1/UBE2W/SESN1/PRKACA/AKT1S1/STK11/TBC1D7-LOC100130357/SESN2/KICS2/SESN3/DEPDC5/WDR59/SPAAR/UBE2D1/RNF152	47
GO:1905314	semi-lunar valve development	47/14958	47/18870	1.78344e-05	0.000235219	0.000156945	SLIT2/SOX9/JAG1/TGFB2/STRA6/CDH11/AXIN2/HEYL/NFATC1/TWIST1/SNAI1/SLIT3/SNAI2/TGFB1/BMPR2/GJA5/ELN/HEY1/GATA3/SMAD2/ROCK2/EMILIN1/RBPJ/RHOA/TGFBR2/BMP4/ROCK1/NOTCH2/NOTCH1/TIE1/TBX20/RB1/ADAMTS5/NOS3/GATA5/ROBO1/HEY2/ROBO2/SMAD6/TNFRSF1B/DLL4/BMP2/TNFRSF1A/EFNA1/GATA4/NPPA/NKX2-5	47
GO:0030323	respiratory tube development	174/14958	192/18870	1.78666e-05	0.000235219	0.000156945	GRHL2/FOXJ1/FGF1/ITGB6/HOPX/SOX9/ITGA3/WNT2B/STRA6/LAMA5/FOXF1/PDGFRA/GLI2/CRISPLD2/PTK7/SMPD3/EDN2/LAMA1/CCDC40/CELSR1/WNT7B/NFIB/PCSK5/ABCA3/GLI3/MMP14/GLI1/MYOCD/TBX2/LOX/PDGFA/PGR/PDPN/SPRY1/IGFBP5/TGFB3/RCN3/COL3A1/MECP2/ADAMTSL2/YAP1/LIF/BMPR2/FGF9/SAV1/BMPR1A/FGF7/DLG5/ADAMTS2/CTNNB1/FGF2/FGF18/PKDCC/MAPK3/TULP3/SMAD2/FOSL2/CCN2/HECA/PHF14/MAP2K1/ZFPM2/CLCN2/RBPJ/NOG/THRA/TGFBR2/ODAD4/BMP4…	174
GO:0001755	neural crest cell migration	58/14958	59/18870	1.79435e-05	0.000235744	0.000157295	SEMA3E/SEMA3B/OVOL2/EDN1/SEMA7A/LAMA5/FOLR1/SEMA4F/KITLG/SEMA3A/SEMA6A/TWIST1/RADIL/HAND2/TBX1/EDNRA/HTR2B/SEMA3C/RET/SEMA3G/SEMA5A/SEMA5B/BMP4/NRP1/EFNB1/ACVR1/SEMA4D/EDNRB/SEMA3F/SEMA4A/CDC42/PHACTR4/SEMA4C/HIF1A/ERBB4/BMP7/NRP2/SOX10/CORO1C/ISL1/SEMA3D/SOX8/PHOX2B/ANXA6/SEMA4B/SHH/PAX6/GDNF/SEMA6D/SEMA6B/SMO/GBX2/FN1/FGF19/SEMA6C/SEMA4G/NRTN/EDN3	58
GO:0045619	regulation of lymphocyte differentiation	191/14958	212/18870	1.83838e-05	0.000241032	0.000160823	FOXJ1/SMARCD3/GAS6/LEF1/GLI2/RUNX1/ZFP36L2/GLI3/IL18/MMP14/ZEB1/IL23A/NRARP/SH3RF1/ANXA1/SFRP1/ABL1/CARD11/IL7R/SOX4/BATF/INHBA/ZBTB1/WNT10B/SOCS5/MDK/SMARCD1/AXL/SMAD7/GATA3/CBFB/DROSHA/MALT1/ACTL6A/TESPA1/IL15/RNF41/SMARCA4/ITPKB/VSIR/RHOA/SMARCA2/ARID1B/TGFBR2/ZMIZ1/HLX/BMP4/JAK3/SMARCE1/SMARCC2/HMGB1/ARID2/METTL3/STAT5B/RUNX3/EGR3/ACTB/BRAF/TCF7/LOXL3/BRD7/BTN2A2/CCL19/RARA/SMARCC1/INPP5D/SOS…	191
GO:0006612	protein targeting to membrane	125/14958	135/18870	1.88602e-05	0.00024677	0.000164652	NACAD/MTCL1/GOLGA7B/ZDHHC1/ZDHHC15/ITGB1BP1/ADORA1/ARL6/RAB3IP/FYN/CDK5R1/HPCA/VPS37B/ICMT/GDI1/PRKCI/HRAS/TRAM1L1/VPS37C/MICALL1/RABGEF1/SLC1A1/ZDHHC7/ANK3/RAB8B/ZDHHC2/TAOK2/CHMP4B/ZDHHC6/MYO1C/ITGAM/C2CD5/SSR2/PEX26/MFF/CHM/SDCBP/ZDHHC24/UBL4A/KCNB1/SGTB/TRAM2/SSR1/SRP19/SRP72/ATG3/ZDHHC20/INPP5K/PIKFYVE/PRNP/SEC61A1/GET3/NACA/SSR3/PARD3/ZNF205-AS1/SRP54/GOLGA7/VPS37A/SRPRA/CDK5/SRP68/SEC61A2/…	125
GO:0007004	telomere maintenance via telomerase	67/14958	69/18870	1.91229e-05	0.000249695	0.000166603	MAPK15/NAF1/CTNNB1/STN1/SRC/MAPK3/ACD/MRE11/EXOSC10/TERF2IP/XRCC5/HNRNPU/MAPKAPK5/CCT6A/CCT2/TNKS1BP1/MAPK1/TINF2/RAD50/WRAP53/MAP3K4/PARN/TERF1/GNL3L/TNKS2/CTC1/TCP1/SMG6/TERF2/TNKS/RPA1/CCT4/PNKP/HMBOX1/CCT5/TENT4B/FBXO4/CCT8/ATM/HNRNPC/MAP2K7/GAR1/SMG5/HSP90AB1/CCT7/TELO2/PRKCQ/NHP2/CCT3/NAT10/NEK7/HSP90AA1/PTGES3/HNRNPA1/POT1/RFC1/XRN1/ATR/PINX1/TEN1/NOP10/DKC1/DCP2/PIF1/AURKB/NEK2/PKIB	67
GO:0018209	peptidyl-serine modification	272/14958	308/18870	1.91771e-05	0.00024989	0.000166734	GALNT3/MARK1/SH2D3A/MYO3A/CAV1/PFN2/SBK1/BCL2/STK39/BRSK1/RPS6KA2/AKT3/PRKX/INPP5J/STK38L/PRKD1/STK32B/POGLUT3/PLK2/APP/DMPK/STK32A/GPD1L/NCK2/DYRK3/GALNT4/CAMK1G/ANGPT1/DYRK2/MAST4/MAST1/STK38/BDNF/TGFB1/MAP3K20/LIF/TGFBR1/NTRK3/MAP3K10/PNCK/CAMK1D/SRPK2/MAST2/CDK5R1/LATS2/MAPKAPK2/INPP5F/CSNK1A1/POGLUT1/PRKCH/LATS1/PRKCI/AXIN1/RET/CREBL2/CSNK1E/SMAD7/POGLUT2/ATP2B4/DYRK1A/CSNK1G2/TAF1/NDNF/MARK…	272
GO:1905477	positive regulation of protein localization to membrane	98/14958	104/18870	1.92371e-05	0.00025016	0.000166914	ITGA3/NLGN2/MTCL1/EPHA3/AKAP5/EPHB2/CLIP3/ITGB1BP1/EZR/FYN/ITGB1/CNPY4/NKD2/KIF5B/EFCAB7/CDK5R1/HPCA/ATP2C1/PRKCH/LGALS3/SSH1/PRKCI/ARHGEF16/HRAS/ATP2B4/ARF6/CD81/PTPN9/RAB11FIP2/ANK3/ZDHHC2/PLS1/STAC2/LRP4/ZDHHC8/DLG1/PPP1R9B/CNST/MYO1C/ITGAM/C2CD5/AKT1/MFF/STX3/PIK3CA/KCNB1/STX4/AGR2/ZDHHC5/PRNP/RACK1/RHOG/MESD/BBC3/SORBS1/PDPK1/RANGRF/MAPK8/TNFAIP6/CDK5/RER1/PRKN/NMT1/SPTBN1/MIEF2/ERBB2/CIB1/V…	98
GO:0000280	nuclear division	383/14958	441/18870	1.99853e-05	0.000259361	0.000173053	ARHGEF10/EDN1/CDKN1C/PDGFB/TGFA/CCDC8/CAV2/WNT4/MISP/RPS6KA2/SMPD3/MAPK15/NFIB/IGF1/TESMIN/PDGFRB/FLNA/EPS8/P3H4/PRICKLE1/TOP6BL/MAP9/NDE1/SPIRE1/CHMP3/HSPA2/LIF/PDE3A/TDRD9/NPM2/CLASP2/REC8/SUN1/KIF2A/BCL2L11/FOXJ2/FOXJ3/PHF13/MUS81/RAD1/MSX1/TOP2B/NDEL1/STAG3/MAPRE1/MRE11/AKAP8/ANAPC7/L3MBTL1/RAB11A/CDC14A/UBE2I/LSM14A/HNRNPU/RHOA/ACTR3/SPICE1/BTC/ZNF207/CHMP4C/SYCE1L/ANKLE2/BMP4/SLX4/ING2/RAD5…	383
GO:0009165	nucleotide biosynthetic process	261/14958	295/18870	2.02958e-05	0.000262855	0.000175384	SLC52A3/ELOVL4/ELOVL7/NME5/PAPSS1/AK7/NMNAT2/PTGIS/HACD1/AK8/GUCY1B1/AK5/SLC4A7/ADCY8/TGFB1/ADCY3/PANK2/NOS2/GUCY1A1/ADCY4/AK9/TMSB4X/PRPS2/ADCY6/IMPDH1/DIP2A/PPT2/ACSS1/ACLY/AMPD3/ADCY2/NME3/ADCY1/NME9/NME2/CAD/PPT1/CTPS2/ADCY5/NADSYN1/ADSS2/ELOVL1/DUT/IMPDH2/RD3/NOS1/DCTD/NOS3/GMPS/ALDOA/TAFAZZIN/UPRT/FCSK/DMAC2L/GUK1/AK1/DGUOK/ADCY9/ATIC/FLCN/KARS1/PFAS/GARS1/PANK4/PRPSAP2/RRM1/UCK2/RRM2B/PDK3…	261
GO:0051028	mRNA transport	118/14958	127/18870	2.04923e-05	0.000264862	0.000176723	KIF5C/NCBP3/NCBP2/SRSF3/CETN2/CASC3/SRSF7/YTHDC1/RANBP2/ARC/NXF1/NUP205/ZC3H11A/BICD2/NUP54/MVP/NUP188/RBM8A/CHTOP/NUP58/THOC2/DHX9/FYTTD1/SMG7/NPIPA1/SLBP/SRSF1/DDX39B/EIF4A3/NUP93/UPF3A/NUP160/G3BP2/RBM15B/NUP107/NCBP1/NUTF2/UPF3B/AGFG1/NUP43/TPR/SETD2/SMG6/SARNP/TNKS/HNRNPA2B1/NUP133/NUP35/ALYREF/THOC7/ALKBH5/MCM3AP/AKAP8L/UPF2/NSUN2/NXT1/QKI/NUP42/DDX39A/PABPN1/POLDIP3/PARP11/IGF2BP2/SMG1/NUP…	118
GO:0051495	positive regulation of cytoskeleton organization	167/14958	184/18870	2.10388e-05	0.000271375	0.000181069	ARHGEF10/EDN1/PFN2/NAV3/WNT4/LIMCH1/MAP1B/DSTN/LMOD1/CDC42EP5/MAPK15/STMN2/PRKD1/TPM1/FHOD1/ITGB1BP1/FLNA/NES/CD47/SWAP70/FCHSD1/KIRREL1/S100A10/CDC42EP3/NCK2/MAGEL2/CARMIL1/SFRP1/TGFB3/ABL1/CRACD/RAPGEF3/SYNPO2/MECP2/ARL2/PLXNA3/LPAR1/TGFBR1/SMAD3/CDK5R1/CTTN/GIT1/FER/CEP120/CCR7/SYNPO/TESK1/LIMK1/ARF6/MAPT/WASF3/CCL21/ARPC2/ARHGEF15/CX3CL1/MAPRE1/CDC42EP2/CCN2/ROCK2/SEMA5A/RHOA/EVL/DYNC1H1/VASP…	167
GO:0045860	positive regulation of protein kinase activity	250/14958	282/18870	2.1309e-05	0.000274305	0.000183024	PDGFD/PKD2/MST1R/FGF1/EDN1/ADRA2C/PDGFB/TGFB2/GAS6/CCND2/AXIN2/NEK10/SRCIN1/IGF1/IL18/IL23A/PDGFRB/PDGFC/ADAM9/FGFR1/ITGB1BP1/PDGFA/TNFRSF11A/EPHA4/DDR2/MAP3K5/DLG3/ANGPT1/CD24/NOX4/ABL1/GPRC5B/CALM1/KIT/CCND3/HTR2B/ADRA2A/ADCY8/TGFB1/IL34/COPS8/NTRK3/MAP3K10/FZD10/CAMKK1/GRM5/IQGAP1/FGF2/FGF18/AXIN1/HRAS/ADAM17/LRP8/MAPRE3/CCR7/SRC/DAB2IP/TRAF6/ATP2B4/MALT1/CCL21/SIRT1/AGAP2/CAB39/DVL3/TNFRSF10A…	250
GO:0007041	lysosomal transport	124/14958	134/18870	2.21253e-05	0.000284238	0.000189652	CACNG4/SLC30A2/VPS41/PCDHGA3/CHMP3/AP4M1/DENND3/GPRASP1/HMGXB4/TRAK1/RAB7B/HGSNAT/GCC2/VPS39/CHMP4C/CHMP7/CHMP4B/VPS35/SORT1/HGS/MVB12A/KIF13A/CHMP1A/CHMP5/UEVLD/TGFBRAP1/ATG14/AP1G1/WASH3P/AP3M1/PXK/RBSN/VPS4B/CCDC91/ATP13A2/VPS53/HOOK3/CLEC16A/VPS11/GNPTAB/CHMP1B/AP3B1/VPS18/RAB12/VPS4A/M6PR/AKTIP/SNX27/VPS52/PIK3C3/SCARB2/CACNG8/LYST/VPS16/PLEKHM1/VAMP7/LYSET/GGA3/SNAPIN/MGRN1/ARSB/RAB7A/BECN1…	124
GO:0014033	neural crest cell differentiation	90/14958	95/18870	2.22258e-05	0.000284955	0.00019013	WNT10A/SEMA3E/SEMA3B/OVOL2/EDN1/SOX9/JAG1/SEMA7A/LAMA5/FRZB/FOXC2/FOLR1/FOXC1/SEMA4F/KITLG/SEMA3A/SEMA6A/TWIST1/RADIL/SFRP1/HAND2/TBX1/EDNRA/SNAI2/HTR2B/BMPR1A/SEMA3C/MEF2C/RET/ARB2A/MAPK3/SEMA3G/SEMA5A/SEMA5B/BMP4/NRP1/EFNB1/ACVR1/SMAD4/SEMA4D/MAPK1/EDNRB/TCOF1/SEMA3F/SEMA4A/CDC42/PDCD6/KLHL12/OTUD5/PHACTR4/SEMA4C/HIF1A/ERBB4/BMP7/NRP2/FBXL17/SOX10/CORO1C/ISL1/CDH2/SEMA3D/SOX8/PEF1/PHOX2B/TAPT1/…	90
GO:0047496	vesicle transport along microtubule	46/14958	46/18870	2.2513e-05	0.000287481	0.000191815	BICDL2/CDR2L/KIF3A/AP3M2/BICDL1/NDE1/MECP2/MAP2/HAP1/PAFAH1B1/DYNC1I1/KIF5B/KIFAP3/TRAK1/NDEL1/FBXW11/BORCS5/TRIM46/KIF3B/KIF13A/KIF1A/BLOC1S4/AP3M1/FYCO1/AP3B1/TRAK2/KIF5A/PRKCZ/BLOC1S3/DTNBP1/SNAPIN/AP3S1/AP3D1/BLOC1S5/BLOC1S6/RAB1A/HTT/AP3B2/KIF1C/BLOC1S2/RASGRP1/STK11/AP3S2/CLN3/BLOC1S1/SYBU	46
GO:0051972	regulation of telomerase activity	46/14958	46/18870	2.2513e-05	0.000287481	0.000191815	GRHL2/PARM1/MAPK15/CERS1/GREM1/NAF1/PARP3/CTNNB1/SRC/MAPK3/HNRNPD/ACD/NVL/XRCC5/MAPKAPK5/CCT2/MAPK1/WRAP53/MAP3K4/PARN/TERF1/TCP1/SMG6/TNKS/HNRNPA2B1/CCT4/PNKP/HMBOX1/MAP2K7/TP53/HSP90AB1/PRKCQ/PARP4/NEK7/HSP90AA1/PTGES3/MEN1/POT1/PINX1/KLF4/DKC1/PIF1/MYC/AURKB/NEK2/PKIB	46
GO:0045333	cellular respiration	217/14958	243/18870	2.31818e-05	0.000295429	0.000197118	NFATC4/ME3/PRDM16/SLC25A12/COX7A1/PLEC/NIPSNAP2/ARL2/PANK2/MDH1B/COX4I2/NOS2/SLC25A14/GPD2/COX6B2/CBFA2T3/RHOA/MACROH2A1/ACLY/PUM2/NOP53/ATP7A/PIK3CA/POLG2/OPN3/DNAJC15/IDH3G/IL10RB/NR4A3/C2orf69/TEFM/ISCU/HIF1A/TAFAZZIN/SLC25A51/MSH2/IDE/DGUOK/FLCN/NDP/VPS54/MYBBP1A/ATPSCKMT/IFNAR1/CS/SDHAF2/NDUFB4/NDUFS5/PNPT1/IDH3B/OGDH/SUCLA2/SLC25A23/PARK7/IREB2/COX15/IDH3A/MTLN/ADSL/SDHAF4/SLC25A22/ATP5MG/G…	217
GO:0016445	somatic diversification of immunoglobulins	66/14958	68/18870	2.3483e-05	0.000297482	0.000198489	SWAP70/CLCF1/TP53BP1/TGFB1/TNFSF13/BATF/PARP3/SANBR/TCF3/KMT5B/ERCC1/EXOSC6/IL27RA/PMS2/XRCC4/YY1/EXOSC3/RNF168/PAXIP1/STAT6/MCM3AP/MLH1/NSD2/PRKDC/MSH2/NDFIP1/SUPT6H/RIF1/NBN/SLC15A4/CD40LG/THOC1/RNF8/CYREN/SHLD1/APLF/SAMHD1/CD28/CCR6/MSH3/SHLD3/LIG4/CD40/POLB/MSH6/PTPRC/KMT5C/NFKBIZ/NHEJ1/CTNNBL1/MAD2L2/POLL/BCL6/HMCES/UNG/TBX21/HSPD1/ATAD5/SHLD2/IL2/TFRC/FOXP3/TNFSF4/POLQ/EXO1/IL10	66
GO:0035567	non-canonical Wnt signaling pathway	66/14958	68/18870	2.3483e-05	0.000297482	0.000198489	VANGL2/MLLT3/DACT1/FRZB/FZD6/FZD1/PTK7/TMEM67/CTHRC1/NKD1/CELSR1/FZD3/SMURF2/ARHGEF19/SFRP5/FZD7/MAGI2/PRICKLE1/SFRP1/ABL1/ANKRD6/PRICKLE2/SFRP4/RYK/WNT7A/FZD10/CELSR2/IFT80/PLEKHA4/CELSR3/FZD2/SPEF1/CSNK1E/DAAM1/DVL3/RHOA/DKK1/GRHL3/CSNK1D/VANGL1/FZD8/MKS1/SMURF1/NLK/CDC42/DVL2/RAC1/MED12/DAB2/WNT5A/NPHP3/TIAM1/SFRP2/ZNRF3/WNT5B/CCDC88C/DAAM2/FZD4/DVL1/RNF213/RSPO3/FZD9/WNT9B/LBX2/FZD5/MYOC	66
GO:1903051	negative regulation of proteolysis involved in protein catabolic process	66/14958	68/18870	2.3483e-05	0.000297482	0.000198489	MAP1A/EPHA4/OPHN1/BAG5/WAC/CCAR2/TAF1/PML/CAMLG/PHF20L1/OGT/PDCL3/TLK2/PSME3IP1/PSEN1/CSNK2A1/TRIM39/EIF3H/USP7/RPL5/USP25/SMARCC1/NOP53/GABARAPL2/USP14/GIPC1/RPL23/UBXN1/SVIP/RYBP/RPL11/N4BP1/CSNK2A2/PRMT6/HSP90AB1/MARCHF7/WNT1/SGTA/F8A1/PANO1/F8A2/SUFU/USP9X/MTM1/F8A3/RPS7/PARK7/BAG6/KLHL40/HFE/HIPK2/SHH/PSMF1/DDRGK1/FHIT/TAF9/STYX/ALAD/UCHL5/EFNA1/USP38/QRICH2/LAMP3/PRKCG/AQP11/PBK	66
GO:0021915	neural tube development	148/14958	162/18870	2.50138e-05	0.000316246	0.000211008	GRHL2/PKD2/OVOL2/VANGL2/IFT57/TGFB2/DACT1/SPINT1/RARG/FZD6/LMO4/FZD1/GLI2/PTK7/GPR161/CTHRC1/FOLR1/DZIP1L/CELSR1/FZD3/GLI3/RPGRIP1L/CDK20/IFT140/INTU/SPINT2/TEAD2/LUZP1/CC2D2A/TWIST1/IFT172/PRICKLE1/SFRP1/ABL1/IFT52/TGFB1/ARL13B/CLUAP1/TCTN1/RGMA/SKI/ST14/PTCH1/BMP5/SEMA3C/FZD2/TMEM107/DEAF1/TRAF6/TULP3/WDR19/C2CD3/WDPCP/DVL3/PLXNB2/BCL10/MTHFD1L/STK4/NOG/RALA/GRHL3/PSEN1/APAF1/VASP/BMP4/PLXNA2/S…	148
GO:0006643	membrane lipid metabolic process	188/14958	209/18870	2.73509e-05	0.000345108	0.000230266	SGPP2/PLPP2/FUT3/SMPDL3B/SPNS2/ITGB8/DEGS2/PGAP4/SPTSSB/SMPD3/FA2H/ELOVL4/ELOVL7/PRKD1/ST6GALNAC5/CERS5/B3GALNT1/A4GALT/HACD1/KIT/FADS3/CERS1/B4GALT6/SAMD8/GAL3ST4/NSMAF/GLTP/PGAP1/SPTLC1/ST8SIA2/PRKD3/PIGF/ABCA2/B3GNT5/PIGS/PIGZ/B3GALT4/DEGS1/GBGT1/CSNK1G2/FUT2/PIGG/UGT8/SPTLC2/CERS6/CYP1B1/ACER3/PRKD2/PRKCD/CCN1/SLC30A5/PPP2CA/SMPD2/PIGC/ALDH3B1/GALC/CERK/B4GALNT1/HACD4/PPT1/B4GALT3/PIGK/UGCG/S…	188
GO:0060998	regulation of dendritic spine development	56/14958	57/18870	2.76878e-05	0.00034867	0.000232642	FOXO6/NLGN2/SDK1/DBN1/PPFIA2/EPHB2/CDKL5/TANC2/MECP2/PAFAH1B1/LPAR1/HDAC2/SHANK1/DLG5/MEF2C/SRGAP2C/NEURL1/LRP8/ARF6/ZMYND8/EIF4G2/DNM3/MAPKAPK5/PSEN1/ASAP1/EEF2K/CAPRIN1/DHX36/GPRASP3/DISC1/LLPH/KIF1A/PTPRS/ARMCX5-GPRASP2/STAU2/NLGN1/TIAM1/DTNBP1/PTEN/CAPRIN2/BAIAP2/CAMK1/C21orf91/SHANK3/CPEB3/FMR1/CAMK2B/EFNA1/NGEF/ITPKA/GRIN3A/IL2/MAPK6/RELN/FSTL4/CUX2	56
GO:0072522	purine-containing compound biosynthetic process	237/14958	267/18870	2.81248e-05	0.000353473	0.000235847	ELOVL4/ELOVL7/NME5/PAPSS1/NMNAT2/PTGIS/HACD1/GUCY1B1/AK5/SLC4A7/ADCY8/TGFB1/ADCY3/PANK2/NOS2/GUCY1A1/ADCY4/PRTFDC1/TMSB4X/PRPS2/ADCY6/IMPDH1/DIP2A/PPT2/ACSS1/ACLY/AMPD3/ADCY2/NME3/ADCY1/NME9/NME2/PPT1/ADCY5/NADSYN1/ADSS2/ELOVL1/IMPDH2/RD3/NOS1/NOS3/GMPS/ALDOA/TAFAZZIN/PGM2/DMAC2L/GUK1/AK1/DGUOK/ADCY9/ATIC/FLCN/MTAP/PFAS/PANK4/PRPSAP2/PDK3/ADCY7/PPCDC/NME6/ATP6V0C/ATPSCKMT/PARP10/DCAKD/PDK1/ADA/ND…	237
GO:0043038	amino acid activation	45/14958	45/18870	2.84187e-05	0.000356464	0.000237843	LARS1/TARS3/DALRD3/YARS2/HARS2/IARS1/NARS1/RARS1/EPRS1/HARS1/CARS1/MARS1/RARS2/FARSB/VARS2/GATC/CARS2/WARS2/KARS1/DARS1/AASDH/AARSD1/GARS1/QARS1/FARS2/FARSA/VARS1/AARS2/LRRC47/DARS2/QRSL1/TARS2/IARS2/SARS1/PARS2/SARS2/LARS2/EARS2/GATB/NARS2/AARS1/YARS1/TARS1/WARS1/MARS2	45
GO:0006903	vesicle targeting	65/14958	67/18870	2.88256e-05	0.000359446	0.000239833	AP1M2/MAPK15/SEPTIN5/CLASP2/YKT6/EXOC6B/EXOC1/CEP19/WIPI1/PSEN1/SAR1A/CSNK1D/CLASP1/CUL3/TMED10/STARD3NL/EXOC3/EXOC7/EXOC8/SNAP23/PDCD6/TRAPPC10/MAP4K2/SCRIB/KLHL12/PPP6C/EXOC4/TRIP11/TRAPPC9/C17orf75/EXOC2/NLGN1/WDR11/TRAPPC2/TRAPPC11/EXOC6/GBF1/TRAPPC13/TRAPPC12/ARFGAP3/TRAPPC2B/TRAPPC3/TRAPPC4/TRAPPC2L/TBC1D23/EXOC5/TMED2/TRAPPC1/PEF1/FAM91A1/TFG/STARD3/TRAPPC6B/TMED9/TRAPPC8/PREB/TRAPPC6A/ARF…	65
GO:0010972	negative regulation of G2/M transition of mitotic cell cycle	65/14958	67/18870	2.88256e-05	0.000359446	0.000239833	BRSK1/RBBP8/UIMC1/ZNF830/BARD1/MRE11/FHL1/GPR132/CHMP4C/TAOK2/INTS3/TOPBP1/TAOK1/TRIM39/BRCC3/NABP2/INIP/SYF2/CHFR/BABAM2/RAD50/MBTPS1/NOP53/MIIP/RINT1/DONSON/VPS4A/PABIR1/FOXO4/RAD17/TAOK3/ATM/NBN/USP47/ABRAXAS1/RAD21/CDK5RAP3/IER3/NAE1/FZR1/FOXN3/BABAM1/CHEK1/PINX1/BRCA1/MBTPS2/AVEN/CDC14B/HUS1/ZFYVE19/CDKN1A/DTL/CLSPN/NABP1/CCNG1/AURKB/PLK1/CDC6/TICRR/HUS1B/CDK1/ORC1/MIR195/RFPL1/BLM	65
GO:0042776	proton motive force-driven mitochondrial ATP synthesis	65/14958	67/18870	2.88256e-05	0.000359446	0.000239833	ATPSCKMT/NDUFB4/NDUFS5/ATP5MG/NDUFA10/NDUFV3/NDUFA12/NDUFA9/NDUFB5/NDUFA5/NDUFC1/NDUFS1/NDUFB3/DNAJC30/ATP5F1B/ATP5F1A/ATP5PO/NDUFS8/NDUFB10/NDUFB8/ANTKMT/NDUFS3/NDUFS7/NDUFA11/ATP5PB/NDUFA7/STOML2/ATP5MF/ATP5F1C/NDUFB6/NDUFA13/ATP5PD/ATP5F1E/NDUFA1/NDUFS2/NDUFA3/NDUFA8/NDUFV1/NDUFB2/SDHC/NDUFS4/NDUFAB1/NDUFS6/NDUFB11/NDUFV2/NDUFB7/NDUFB1/ATP5F1D/SDHB/SDHD/ATP5ME/NDUFA6/NDUFA2/ATP5PF/SDHA/NDUFB9/…	65
GO:0006289	nucleotide-excision repair	81/14958	85/18870	2.96192e-05	0.00036862	0.000245954	SMARCD3/SMARCD1/CETN2/ACTL6A/SIRT1/SMARCA4/ERCC1/BCL7C/POLD3/SMARCA2/BCL7A/ARID1B/DPF2/UVSSA/SLX4/SMARCE1/SMARCC2/ARID2/ERCC3/ACTB/HMGN1/GTF2H1/SLC30A9/USP7/BRD7/SMARCC1/ERCC5/RNF111/KAT5/SMARCB1/PHF10/ERCC4/SMARCD2/RPA1/PNKP/MMS19/PBRM1/FANCC/ATXN3/KAT7/ARID1A/RPA2/BCL7B/USP44/POLK/XAB2/XPC/TP53/GTF2H3/ERCC8/GTF2H4/FAN1/COMMD1/RAD23B/CUL4A/GTF2H5/MNAT1/ERCC6/ERCC2/POLD1/XPA/RAD52/POLE/POLR2I/RAD…	81
GO:0015986	proton motive force-driven ATP synthesis	73/14958	76/18870	3.08072e-05	0.000381914	0.000254824	ATP6V0C/ATPSCKMT/NDUFB4/NDUFS5/VPS9D1/ATP5MG/NDUFA10/ATP6V1A/NDUFV3/NDUFA12/ATP5MC2/NDUFA9/NDUFB5/NDUFA5/NDUFC1/NDUFS1/NDUFB3/DNAJC30/ATP5F1B/ATP5F1A/ATP5PO/NDUFS8/NDUFB10/NDUFB8/ANTKMT/NDUFS3/NDUFS7/NDUFA11/ATP5PB/NDUFA7/STOML2/ATP5MF/ATP5F1C/NDUFB6/NDUFA13/ATP5PD/ATP5F1E/NDUFA1/NDUFS2/NDUFA3/NDUFA8/NDUFV1/NDUFB2/SDHC/NDUFS4/NDUFAB1/NDUFS6/NDUFB11/NDUFV2/ATP5MJ/NDUFB7/NDUFB1/ATP5F1D/SDHB/SDHD/AT…	73
GO:0042273	ribosomal large subunit biogenesis	73/14958	76/18870	3.08072e-05	0.000381914	0.000254824	ZNHIT6/NVL/FTSJ3/RBM34/LTO1/NOL9/RPL5/SDAD1/RPF1/NOP53/RRP15/BRIX1/RPL35A/DHX30/DDX18/RSL1D1/RPL10A/AIRIM/NSA2/RPL26/SURF6/RPL38/RPL6/MRM2/ZNHIT3/RPL11/RPL24/SNU13/NIP7/LAS1L/NOC2L/RPL7L1/GTPBP4/RPF2/RSL24D1/NHP2/MAK16/RPL14/RPL10/HEATR3/PES1/PPAN/EBNA1BP2/MRTO4/RPL7A/TRAF7/TMA16/NLE1/RPL35/RPLP0/AFG2B/RPL7/BOP1/RPL23A/NPM1/MDN1/WDR12/PAK1IP1/GTF3A/URB1/NOP2/NIFK/FASTKD2/CINP/MRPL20/ZNF622/RPL26L…	73
GO:0030324	lung development	170/14958	188/18870	3.10179e-05	0.000383779	0.000256068	GRHL2/FOXJ1/FGF1/ITGB6/HOPX/SOX9/ITGA3/WNT2B/STRA6/LAMA5/FOXF1/PDGFRA/GLI2/CRISPLD2/PTK7/SMPD3/EDN2/LAMA1/CCDC40/CELSR1/WNT7B/NFIB/ABCA3/GLI3/MMP14/GLI1/MYOCD/TBX2/LOX/PDGFA/PGR/PDPN/SPRY1/IGFBP5/TGFB3/RCN3/COL3A1/MECP2/ADAMTSL2/YAP1/LIF/BMPR2/FGF9/SAV1/BMPR1A/FGF7/DLG5/ADAMTS2/CTNNB1/FGF2/FGF18/PKDCC/MAPK3/SMAD2/FOSL2/CCN2/PHF14/MAP2K1/ZFPM2/CLCN2/RBPJ/NOG/THRA/TGFBR2/ODAD4/BMP4/VEGFA/GATA6/CREB…	170
GO:1902099	regulation of metaphase/anaphase transition of cell cycle	88/14958	93/18870	3.19575e-05	0.00039347	0.000262534	SMARCD3/MAPK15/MAP3K20/SMARCD1/ACTL6A/ANAPC7/SMARCA4/BCL7C/SMARCA2/BCL7A/ARID1B/DPF2/ZNF207/SMARCE1/SMARCC2/DYNC1LI1/LCMT1/ARID2/SPDL1/CUL3/XRCC3/ACTB/ANAPC5/CHFR/BRD7/BUB3/CDC16/HECW2/SMARCC1/IK/TPR/SMARCB1/PHF10/ZWILCH/SMARCD2/ANAPC4/PSMG2/APC/RB1/PBRM1/ARID1A/ZW10/BCL7B/USP44/ATM/RIOK2/ANAPC15/NSMCE2/RAD21/KLHL22/KNTC1/CDC23/MAD1L1/NEK6/TRIP13/CDK5RAP2/MAD2L1BP/MAD2L2/INCENP/TEX14/FBXO5/ZWINT/…	88
GO:0007219	Notch signaling pathway	164/14958	181/18870	3.19864e-05	0.00039347	0.000262534	SOX9/JAG1/KRT19/TGFB2/DTX3/ANXA4/TSPAN15/TMEM100/JAG2/FOXC2/PTP4A3/NIBAN2/NOTCH3/HEYL/MMP14/TBX2/FOXC1/APP/ITGB1BP1/NRARP/CDH6/MAML2/GATA2/PRAG1/APH1B/GRIP2/IFT172/KCNA5/SNAI1/HNF1B/ZNF423/KIT/LFNG/BEND6/S1PR3/SNAI2/MECP2/NRIP2/CCN3/YAP1/HEY1/SORBS2/POGLUT1/GALNT11/PRKCI/CDK6/SUSD5/GMDS/NEURL1/ADAM17/SRC/PLN/RBPJ/EPN2/AAK1/TGFBR2/POSTN/ZMIZ1/MAML1/PSEN1/DLL1/LLGL2/ZBTB7A/LLGL1/NEPRO/MESP2/TSPAN14…	164
GO:0046631	alpha-beta T cell activation	164/14958	181/18870	3.19864e-05	0.00039347	0.000262534	BCL2/LEF1/TMEM98/RUNX1/CBLB/GLI3/IL18/IL23A/MAPK8IP1/TWSG1/SH3RF1/ANXA1/ABL1/CARD11/BATF/ELF4/SOCS5/TNFSF8/SMAD7/GATA3/CBFB/MALT1/FOSL2/CD81/KMT2A/IL15/ITPKB/VSIR/RHOA/TGFBR2/HLX/JAK3/STAT4/HMGB1/FOXP1/ITK/JAK1/RUNX3/AGER/BCL11B/BRAF/SEMA4A/LOXL3/PTPN22/CCL19/RARA/ATP7A/RPL22/TOX/RASAL3/RC3H2/PRR7/ARMC5/CDH26/AP3B1/STAT6/ATF2/CLEC4A/CD55/RC3H1/JUNB/PRKCZ/RELB/TYK2/NDFIP1/ARG2/NKAP/PRKCQ/LGALS9/AP…	164
GO:0030177	positive regulation of Wnt signaling pathway	134/14958	146/18870	3.28726e-05	0.000403116	0.00026897	WNK2/CAV1/SCEL/MLLT3/WLS/DACT1/LYPD6/SULF1/LEF1/PTK7/NKD1/SMURF2/CDH3/CCN4/TMEM132A/NRARP/SULF2/ADGRA2/SFRP1/ABL1/GPRC5B/ANKRD6/SPIN1/SFRP4/TGFB1/YAP1/FGF9/SOX4/SKI/ADNP/SMAD3/WNT10B/PLEKHA4/FGF2/SRC/CSNK1E/COL1A1/CSNK1G2/CCAR2/UBR5/SMARCA4/MBD2/RBPJ/SEMA5A/DKK1/CTDNEP1/LGR6/TRPM4/DIXDC1/PRDM15/CSNK1G1/CSNK1D/USP34/JUP/CSNK2A1/BAMBI/VPS35/DAPK3/JRK/PBXIP1/DISC1/RECK/RNF220/DDX3X/ILK/ATP6AP2/MACF1…	134
GO:1901293	nucleoside phosphate biosynthetic process	262/14958	297/18870	3.28971e-05	0.000403116	0.00026897	SLC52A3/ELOVL4/ELOVL7/NME5/PAPSS1/AK7/NMNAT2/PTGIS/HACD1/AK8/GUCY1B1/AK5/SLC4A7/ADCY8/TGFB1/ADCY3/PANK2/NOS2/GUCY1A1/ADCY4/AK9/TMSB4X/PRPS2/ADCY6/IMPDH1/DIP2A/PPT2/ACSS1/ACLY/AMPD3/ADCY2/NME3/ADCY1/NME9/NME2/CAD/PPT1/CTPS2/ADCY5/NADSYN1/ADSS2/ELOVL1/DUT/IMPDH2/RD3/NOS1/DCTD/NOS3/GMPS/ALDOA/TAFAZZIN/UPRT/FCSK/DMAC2L/GUK1/AK1/DGUOK/ADCY9/ATIC/FLCN/KARS1/PFAS/GARS1/PANK4/PRPSAP2/RRM1/UCK2/RRM2B/PDK3…	262
GO:0002064	epithelial cell development	192/14958	214/18870	3.36821e-05	0.000411943	0.00027486	POF1B/GRHL2/FOXJ1/RAB25/SOX9/JAG1/PDGFB/PALLD/RARG/FRZB/HYDIN/FOXC2/PODXL/WNT7B/VIM/GSTM3/TFCP2L1/ACTA2/KLF5/MAGI2/FLNA/VEZF1/GATA2/SPINT2/PGR/GDF11/EZR/PLEC/RAPGEF3/EDNRA/S1PR3/VCL/CLIC4/YAP1/TJP1/SOX18/ST14/RARB/PKHD1/WNT7A/PECAM1/BMP5/SLC4A5/KDF1/IQGAP1/FER/CDK6/FRMD6/EXPH5/SRC/AFDN/GPR4/RILPL1/FOSL2/MYO1E/ARID4B/NTRK1/TIGAR/IKBKB/BMP6/MSN/ROCK2/RFX3/TBC1D20/FRS2/DLL1/BMP4/ADD1/VEGFA/HEG1/ROCK…	192
GO:1903037	regulation of leukocyte cell-cell adhesion	333/14958	382/18870	3.3975e-05	0.00041473	0.000276719	CCL28/FOXJ1/CAV1/VTCN1/SMARCD3/CHST4/LEF1/GLI2/FUT4/PDE5A/RUNX1/CBLB/GLI3/IGF1/IL18/ILDR2/IL23A/THY1/NRARP/KITLG/CD47/NCK2/TWSG1/ANXA1/FYN/LRRC32/CD24/ABL1/CARD11/EFNB2/IL7R/ALOX5/LGALS1/ABL2/SOX4/ETS1/DLG5/ZBTB1/WNT10B/HHLA2/SOCS5/LGALS3/MDK/SMARCD1/TNFRSF21/CCR7/SRC/SMAD7/GATA3/CBFB/DUSP22/TRAF6/MALT1/CD81/CCL21/ACTL6A/TESPA1/IL15/SMARCA4/BCL10/ITPKB/VSIR/RHOA/SMARCA2/ARID1B/TGFBR2/CCL2/ZMIZ1/H…	333
GO:0031529	ruffle organization	55/14958	56/18870	3.43793e-05	0.000417266	0.000278412	TACSTD2/EPS8L1/CAV1/PFN2/EPS8L3/STON1/AIF1L/TPM1/CSPG4/EPS8/CARMIL1/LIMA1/PIP5K1A/HRAS/CCR7/RCC2/ARF6/NDEL1/CCL21/WDPCP/INPPL1/SH3YL1/ARHGAP24/EVL/FAM98A/RAC1/DEF8/INPP5K/CARMIL2/NLGN1/ARFIP2/RHOG/PLEKHM1/CYFIP1/CORO1C/RDX/PLEKHA1/CORO1B/BAG4/PFN1/MTOR/COBL/TCIRG1/ABI3/AIF1/SNX10/EPS8L2/CSF1R/STAP1/SH3BP1/ARHGEF26/KANK1/PLEK/P2RY12/ICAM1	55
GO:0045839	negative regulation of mitotic nuclear division	55/14958	56/18870	3.43793e-05	0.000417266	0.000278412	ZNF207/BMP4/DYNC1LI1/LCMT1/SPDL1/XRCC3/TOM1L2/BUB3/IK/TPR/ZWILCH/PSMG2/APC/ZW10/USP44/BMP7/ATM/ANAPC15/RAD21/KLHL22/KNTC1/NME6/MAD1L1/CHEK1/MTBP/TRIP13/CDK5RAP2/MAD2L1BP/MAD2L2/INCENP/TEX14/FBXO5/ZWINT/BUB1B/DUSP1/HASPIN/PCID2/TOM1L1/AURKAIP1/MAD2L1/SPC25/KNL1/BUB1/AURKB/PLK1/CCNB1/NDC80/GEN1/SPC24/CENPF/CDCA8/CDC20/TTK/BIRC5/NUF2	55
GO:0060997	dendritic spine morphogenesis	55/14958	56/18870	3.43793e-05	0.000417266	0.000278412	ARHGAP44/DBN1/PPFIA2/SRCIN1/ZDHHC15/EPHB2/TANC2/ZNF365/CTNND2/EPHA4/EPHB3/PAFAH1B1/WNT7A/SHANK1/CDK5R1/LRP8/ARC/DNM3/LZTS3/EEF2K/DIP2A/CAPRIN1/CFL1/DHX36/GPRASP3/EPHB1/KIF1A/CDC42/ABI2/SIPA1L1/ARMCX5-GPRASP2/STAU2/ARHGAP33/NLGN1/TIAM1/WASL/DTNBP1/PTEN/PDLIM5/CAPRIN2/CDK5/BAIAP2/DOCK10/DVL1/DLG4/ABI3/LRRK2/SHANK3/CAMK2B/EFNA1/NGEF/HDAC6/ITPKA/RELN/CUX2	55
GO:0050871	positive regulation of B cell activation	80/14958	84/18870	3.57282e-05	0.000430446	0.000287206	BCL2/MMP14/EPHB2/SLC39A10/CLCF1/TP53BP1/TNFRSF4/CARD11/TGFB1/TNFSF13/MEF2C/KMT5B/CD81/NFATC2/EXOSC6/STAT5B/PMS2/BST1/INPP5D/EXOSC3/CD27/SH3KBP1/PAXIP1/TICAM1/STAT6/MLH1/BMI1/NSD2/TLR9/PPP2R3C/AKIRIN2/MSH2/BAD/RIF1/SHLD1/CHRNB2/IL7/VAV3/TNIP2/ADA/CD320/GPR183/IRS2/CD28/SYK/IL2RG/SHLD3/CD40/PTPRC/KMT5C/MIF/PELI1/CD74/NOD2/MAD2L2/SASH3/TNFRSF13C/TIRAP/IL13/BCL6/HMCES/SPI1/NCKAP1L/CDKN1A/BTK/TNFSF13B…	80
GO:0072332	intrinsic apoptotic signaling pathway by p53 class mediator	80/14958	84/18870	3.57282e-05	0.000430446	0.000287206	BCL2/PHLDA3/MUC1/DYRK2/DDX5/EDA2R/IFI16/PTTG1IP/TMEM109/MSX1/PML/SIRT1/DDIT4/PPP1R13B/ING2/HIPK1/PERP/PYCARD/SNW1/KDM1A/TAF9B/HNRNPK/EP300/RPL26/CASP6/RPL11/MSH2/PMAIP1/TP53/TOPORS/CD44/ARMC10/CHEK2/ELL3/BAX/USP28/JMY/MARCHF7/WWOX/RRM2B/MYBBP1A/PRKN/RPS27L/BDKRB2/ERCC2/USP15/RRP8/RPS7/RRN3/BAG6/MIF/CD74/ZNF385A/STK11/BOK/TP63/HIPK2/POU4F2/CDIP1/TP73/SHISA5/EIF5A/TIFAB/TP53BP2/MDM2/CDKN1A/AEN/FHIT…	80
GO:0043039	tRNA aminoacylation	44/14958	44/18870	3.5873e-05	0.000430446	0.000287206	LARS1/TARS3/DALRD3/YARS2/HARS2/IARS1/NARS1/RARS1/EPRS1/HARS1/CARS1/MARS1/RARS2/FARSB/VARS2/GATC/CARS2/WARS2/KARS1/DARS1/AARSD1/GARS1/QARS1/FARS2/FARSA/VARS1/AARS2/LRRC47/DARS2/QRSL1/TARS2/IARS2/SARS1/PARS2/SARS2/LARS2/EARS2/GATB/NARS2/AARS1/YARS1/TARS1/WARS1/MARS2	44
GO:0045022	early endosome to late endosome transport	44/14958	44/18870	3.5873e-05	0.000430446	0.000287206	MTMR2/FLNA/EZR/WDR91/CHMP3/ANKRD27/SRC/MAPK3/MSN/MAP2K1/EMP2/RAB21/MAPK1/RAB5A/NF2/ATG14/WASH3P/PXK/HOOK3/VPS11/DAB2/SNX12/AKTIP/PIK3C3/STX8/PTPN23/DNAJC13/RDX/RAB7A/BECN1/LMTK2/EEA1/SNF8/SNX16/MAP2K2/PIK3R4/SNX3/FHIP1B/HOOK2/KIF16B/WDR81/DENND10/HOOK1/RILP	44
GO:0071526	semaphorin-plexin signaling pathway	44/14958	44/18870	3.5873e-05	0.000430446	0.000287206	SEMA3E/SEMA3B/EDN1/NCAM1/SEMA7A/FLNA/SEMA4F/SEMA3A/SEMA6A/HAND2/EDNRA/PLXNB3/PLXNA3/PLXNA4/SEMA3C/SEMA3G/PLXNA1/PLXNB2/SEMA5A/SEMA5B/NRP1/PLXNA2/SEMA4D/PLXND1/SEMA3F/SEMA4A/ECE1/RAC1/SEMA4C/ARHGDIA/NRP2/SEMA3D/MET/FARP2/SEMA4B/PLXNB1/GDNF/SEMA6D/SEMA6B/PLXNC1/SH3BP1/SEMA6C/KDR/SEMA4G	44
GO:0002062	chondrocyte differentiation	108/14958	116/18870	3.59816e-05	0.000430446	0.000287206	SOX9/WNT2B/RARG/SULF1/OSR1/AXIN2/EFEMP1/SMPD3/RUNX1/NFIB/GLI3/SLC26A2/CCN4/COMP/SULF2/TWSG1/WNT9A/CHSY1/RUNX2/COL3A1/GREM1/SNAI2/BMPR1B/TGFB1/CCN3/COL11A1/BMPR2/TGFBR1/FGF9/BMPR1A/CREB3L2/SERPINH1/RARB/WNT7A/PTHLH/SMAD3/ADAMTS12/LOXL2/WNT10B/MEF2C/IFT80/CTNNB1/MDK/FGF18/SMAD7/PKDCC/MEX3C/FOSL2/BMP6/TRPS1/CCN2/ACVRL1/GDF6/TGFBR2/BMP4/EIF2AK3/FGFR3/ZNF219/RUNX3/CHST11/GLG1/RFLNA/MEF2D/MSX2/EXT2/BPN…	108
GO:0007411	axon guidance	208/14958	233/18870	3.60056e-05	0.000430446	0.000287206	SEMA3E/EFNA5/SEMA3B/EPHB6/EDN1/SLIT2/NCAM1/SEMA7A/PALLD/TUBB3/ENAH/EPHA3/ANOS1/PLEKHG4/CHN1/ARHGEF25/LMO4/GLI2/PTK7/NRCAM/FLRT2/NIBAN2/FZD3/NFIB/NOTCH3/GLI3/UNC5C/EPHB2/BOC/KIAA1755/EPHA6/APP/SEMA4F/LAMA2/NRXN3/IGSF9/EPHA4/ETV1/UNC5B/SEMA3A/SEMA6A/FYN/ROBO3/EPHB3/EPHA10/KIF5C/EFNB2/NFASC/EDNRA/PLXNB3/RYK/NEXN/CNTN4/SLIT3/ALCAM/BDNF/BMPR1B/NEO1/PLXNA3/PLEKHG4B/UNC5A/BMPR2/KIF5B/PLXNA4/PTCH1/DSCAML…	208
GO:0097485	neuron projection guidance	208/14958	233/18870	3.60056e-05	0.000430446	0.000287206	SEMA3E/EFNA5/SEMA3B/EPHB6/EDN1/SLIT2/NCAM1/SEMA7A/PALLD/TUBB3/ENAH/EPHA3/ANOS1/PLEKHG4/CHN1/ARHGEF25/LMO4/GLI2/PTK7/NRCAM/FLRT2/NIBAN2/FZD3/NFIB/NOTCH3/GLI3/UNC5C/EPHB2/BOC/KIAA1755/EPHA6/APP/SEMA4F/LAMA2/NRXN3/IGSF9/EPHA4/ETV1/UNC5B/SEMA3A/SEMA6A/FYN/ROBO3/EPHB3/EPHA10/KIF5C/EFNB2/NFASC/EDNRA/PLXNB3/RYK/NEXN/CNTN4/SLIT3/ALCAM/BDNF/BMPR1B/NEO1/PLXNA3/PLEKHG4B/UNC5A/BMPR2/KIF5B/PLXNA4/PTCH1/DSCAML…	208
GO:0006644	phospholipid metabolic process	327/14958	375/18870	3.76001e-05	0.000448667	0.000299363	LIPH/CDS1/PLPP2/PDGFB/CAPN2/SMPDL3B/PLPP4/DGKA/PLA2G4F/PGAP4/SMPD3/MTMR2/LPCAT4/INPP5J/OSBPL5/ABCA3/PDGFRB/PDGFA/EFR3B/PITPNM3/GNB3/FAR1/PLAAT5/HTR2A/LPCAT1/AGPAT4/MBOAT1/OSBPL10/PITPNM1/INPP5E/PIP4P2/MECP2/SYNJ2/PIK3R3/HTR2B/PAFAH1B1/PLSCR3/PIP5K1C/HYCC1/SERAC1/SAMD8/INPP4B/PLPPR2/PCYT1B/SLC44A3/PGAP1/GPAT2/INPP5F/PLA2G4A/DGKH/PLCG1/SPTLC1/THEM5/SOCS5/ISYNA1/FGF2/GGPS1/PLPP5/PIP5K1A/SOCS4/PIGF/A…	327
GO:1902414	protein localization to cell junction	101/14958	108/18870	3.79458e-05	0.000451102	0.000300988	GPC4/ARHGAP44/NLGN2/KIF3A/JAM3/MAP1A/GRIP1/ZDHHC15/RAB27B/FLNA/NRXN2/GRIP2/PCLO/SNAP25/CLSTN1/KIF5C/NETO2/VCL/TJP1/NPTX1/KIF5B/WNT7A/SHANK1/GRIN2A/IQSEC2/ARHGEF18/PECAM1/DLG5/ILDR1/HRAS/DLG2/MAPT/ZDHHC7/RAB11A/OGT/TAMALIN/ZDHHC2/NSG1/ACTG1/HEG1/JAK1/MAPK9/VPS35/DLG1/ACTB/ADAM10/LAMTOR3/STX3/SCRIB/MAPK8IP3/DSP/ASIC2/ABHD17B/LGI1/FERMT2/STAU2/WNT5A/NLGN1/NECTIN1/ERBB4/TJP3/KIF5A/PRKCZ/NRXN1/HOMER1/…	101
GO:1903076	regulation of protein localization to plasma membrane	101/14958	108/18870	3.79458e-05	0.000451102	0.000300988	ARHGAP44/ITGA3/EPHA3/AKAP5/MMP14/EPHB2/LYPD1/CLIP3/EZR/ITGB1/TGFB1/CNPY4/MRAP2/NKD2/KIF5B/RHOQ/ATP2C1/PRKCH/LGALS3/PRKCI/ARHGEF16/PKDCC/ATP2B4/ARF6/PTPN9/ZDHHC7/RAB11FIP2/PICALM/STX7/TAMALIN/ZDHHC2/SIRT6/PLS1/STAC2/ZDHHC8/DLG1/PPFIA1/PPP1R9B/ACTB/CNST/APPL1/AKT1/BCL2L1/STX3/STX4/DAB2/AP2M1/AGR2/VPS4A/ZDHHC5/PRNP/RACK1/STX8/RHOG/NUMB/SORBS1/VTI1B/GRIPAP1/PDPK1/RANGRF/CDK5/TMED2/RER1/TMEM59/CSK/CLT…	101
GO:0006413	translational initiation	114/14958	123/18870	3.92055e-05	0.000465209	0.000310401	EIF4E3/NCK2/NCBP2/HABP4/RBM4/KHDRBS1/DHX33/EIF4G2/MIF4GD/LTO1/EIF2AK3/CTIF/SH3BGRL/C8orf88/EIF3H/GIGYF2/METTL3/SLBP/DENR/AGO2/ALKBH1/EIF1AD/PAIP1/BZW2/YTHDF1/EIF4E/YTHDF2/DDX3X/NCBP1/EIF2B2/CSDE1/TPR/EIF3M/EIF2B1/DHX29/EIF2S1/CDC123/EIF3D/EIF2S3/EIF3L/ZNF598/NCK1/EIF4G3/RPS3/EIF1AX/YTHDF3/IMPACT/EIF4A2/EIF2A/EIF3G/EIF3F/EIF1B/EIF3E/EIF5B/DDX1/POLR2G/RPS6KB1/EIF3J/EIF2AK4/RPL13A/BANK1/EIF3C/PAIP2/…	114
GO:0042063	gliogenesis	296/14958	338/18870	4.07999e-05	0.000483229	0.000322424	ITGB4/ARHGEF10/SOX9/TGFB2/SPINT1/MXRA8/TENM4/LEF1/ADGRG1/NCMAP/WDR47/TRPC4/FA2H/TMEM98/TSPAN2/APCDD1/VIM/TUBA1A/NFIB/GLI3/ROR2/GFAP/MMP14/CERS5/CD9/APP/LAMB1/ZNF365/CSPG4/VCAN/LAMA2/ZNF488/EPHA4/SERPINE2/LAMC3/ANXA1/MMP24/CLCF1/GJC2/TSPO/PLEC/ABL1/RNF112/CNTNAP1/B4GALT6/COL3A1/MECP2/SH3TC2/PAFAH1B1/VEGFC/TGFB1/SRGAP2/IL34/LPAR1/LIF/PRX/SYNE2/SOX4/ACAN/HDAC2/SKI/ROR1/GPC1/MYRF/CDK5R1/METRN/SUN1/CT…	296
GO:0051058	negative regulation of small GTPase mediated signal transduction	54/14958	55/18870	4.26754e-05	0.000503569	0.000335996	SLIT2/ARHGAP44/ITGA3/TGFB2/STMN3/EPHB2/KCTD10/SYNGAP1/SPRY4/SPRY1/TRIM67/ITGB1/ABL2/KCTD13/DAB2IP/RABGEF1/ARHGAP42/RASA2/LZTR1/ARHGAP24/STMN1/RASIP1/RASA4/SPRY3/RASA4B/HEG1/RASA3/CUL3/CYRIB/CD2AP/NF1/SPRY2/RASAL3/ARHGAP12/MAPKAP1/STAMBP/FLCN/DLC1/MET/TNFAIP1/SCAI/PPP2CB/BCL6/MFN2/ARHGAP25/SH3BP1/ARHGAP35/NUP62/CCDC125/RIPOR2/KANK1/CGNL1/MYOC/RASAL1	54
GO:0065002	intracellular protein transmembrane transport	54/14958	55/18870	4.26754e-05	0.000503569	0.000335996	RTN2/TRAM1L1/TRIM37/GRPEL2/C2CD5/PEX26/TOMM20/TRAM2/DNAJC15/SEC61A1/PEX7/PEX1/SRP54/PEX2/TOMM7/SEC61A2/SEC63/TIMM50/PEX10/TIMM21/GLP1R/SEC62/TIMM23B/USP9X/PEX12/TIMM23/TRAM1/ZFAND2B/BCR/PEX16/PEX5/DNLZ/PEX13/TIMM17B/SEC61B/TIMM44/TIMM17A/DNAJC19/CHCHD4/AKT2/ROMO1/PEX14/LONP2/TOMM70/SEC61G/HSPD1/GRPEL1/TOMM40/PAM16/TOMM40L/HSPA5/PEX6/TOMM20L/AIFM1	54
GO:0035023	regulation of Rho protein signal transduction	79/14958	83/18870	4.30742e-05	0.000507336	0.000338509	EPS8L1/EPS8L3/ITGA3/ADGRG1/MCF2L/LPAR2/F2R/KCTD10/EPS8/PRAG1/ABL1/F2RL2/COL3A1/ARHGEF28/ITGB1/LPAR1/ABL2/STARD13/ARHGEF18/KCTD13/OPHN1/CDC42SE1/KANK2/GPR4/ARHGAP42/STMN1/RASIP1/AKAP13/NRP1/ARHGEF2/GPR20/GPR35/HEG1/CUL3/ARHGEF3/RAC1/FLOT1/CDC42SE2/MYO9B/ARHGDIA/ARHGDIB/RALBP1/P2RY10/GPR199P/SYNPO2L/ROBO1/F2RL1/FLCN/DLC1/NET1/MET/P2RY8/TNFAIP1/SCAI/F2RL3/TAGAP/BCR/LPAR6/LPAR4/EPS8L2/BCL6/RAF1/F11R/…	79
GO:0006303	double-strand break repair via nonhomologous end joining	63/14958	65/18870	4.33795e-05	0.00050905	0.000339653	TP53BP1/PARP3/KMT5B/TOP2B/MRE11/ERCC1/SETMAR/XRCC5/ZBTB7A/HMGB1/DCLRE1C/XRCC4/KDM2A/WRAP53/UVRAG/PAXX/DCLRE1B/POLA1/ERCC4/RNF168/PNKP/SMCHD1/MLH1/NSD2/HELQ/PRKDC/IFFO1/PSMD14/XRCC1/ATM/POLM/TFIP11/RIF1/SMARCAL1/KDM4D/ERCC8/RNF8/CYREN/DEK/SHLD1/APLF/XRCC6/ERCC6/HSF1/SHLD3/NUDT16L1/LIG4/DCLRE1A/POLB/KMT5C/PRPF19/POT1/NHEJ1/MAD2L2/POLL/HMCES/HMGA2/USP51/AUNIP/SHLD2/POLQ/HMGB2/ATP23	63
GO:0070936	protein K48-linked ubiquitination	63/14958	65/18870	4.33795e-05	0.00050905	0.000339653	HACE1/UBE2Q2/TRIM32/UBE2A/UBE2E1/RNF34/TRIM44/UBE2E3/UBR5/RNF6/UBE2G2/UBE2H/RNF115/TTC3/CUL3/RNF4/ARIH2/UBE3A/UBE2D2/UBE2R2/UBE2D4/RNF146/MARCHF6/RNF216/UBE3C/RBX1/FBXO38/UBE2E2/TOPORS/KBTBD6/TCF25/GABARAP/RNF8/BIRC2/PRKN/RNF187/NEDD4L/ITCH/UBE2D3/ZNRF1/BFAR/UBE2G1/PELI1/NMI/TNFAIP3/AMFR/UBE2K/ZNRF2/UBE2B/SYVN1/DTX3L/RNF126/KBTBD7/RNF5/PPIA/KLHL3/CDC34/UBE2T/RFFL/UBE2C/UBE2D1/SKP2/RNF152	63
GO:0048144	fibroblast proliferation	100/14958	107/18870	4.49524e-05	0.000526538	0.000351321	PDGFD/AQP1/S100A6/CAV1/PDGFB/GAS6/PDGFRA/WNT7B/CD248/IGF1/PDGFC/PDGFA/DDR2/LZTS2/SFRP1/ABL1/GSTP1/COL3A1/LIF/SKI/TRIM32/CTNNB1/CDK6/HRAS/DAB2IP/FOSL2/DACH1/PML/KMT2A/BTC/ZMIZ1/GNG2/SIRT6/DHX9/MED25/MORF4L1/EMD/MED31/NF1/ING5/ABCC9/PAWR/CTC1/BRK1/DAZAP1/CDC73/ZMPSTE24/NGFR/SPHK1/WNT5A/BMI1/FBXO4/KAT2A/MORC3/INCA1/ECD/TP53/PEX2/BAX/RNASEH2B/CDK4/WNT1/NLRC3/PARP10/B4GALT7/PTGES3/LIG4/RRN3/LTA/MIF/FG…	100
GO:0003176	aortic valve development	43/14958	43/18870	4.5282e-05	0.00052749	0.000351956	SLIT2/SOX9/JAG1/CDH11/AXIN2/HEYL/NFATC1/TWIST1/SNAI1/SLIT3/SNAI2/TGFB1/BMPR2/ELN/HEY1/GATA3/SMAD2/ROCK2/EMILIN1/RBPJ/RHOA/TGFBR2/BMP4/ROCK1/NOTCH1/TIE1/TBX20/RB1/ADAMTS5/NOS3/GATA5/ROBO1/HEY2/ROBO2/SMAD6/TNFRSF1B/DLL4/BMP2/TNFRSF1A/EFNA1/GATA4/NPPA/NKX2-5	43
GO:0006513	protein monoubiquitination	43/14958	43/18870	4.5282e-05	0.00052749	0.000351956	PCGF3/NEURL1/RAD18/TRIM56/CUL3/OBI1/ZC4H2/RNF220/PDCD6/KLHL12/UBE2R2/TRIM41/ZNF598/WDR48/RBX1/UBE2O/TOPORS/RNF10/MGRN1/TRIM21/KLHL22/HUWE1/MARCHF7/BIRC2/PEF1/PRKN/PCGF6/ITCH/FANCM/FANCL/UBE2D3/PEX12/UBE2W/UBE3D/PCGF5/RNF126/DTL/KBTBD8/UHRF1/UBB/UBE2T/TRIM25/RNF152	43
GO:0030488	tRNA methylation	43/14958	43/18870	4.5282e-05	0.00052749	0.000351956	TRMT9B/FTSJ1/TRMT6/TRDMT1/THUMPD2/DALRD3/TRMT2B/TRMT10B/ALKBH8/METTL6/THADA/TRMT12/WDR6/AKT1/TARBP1/LCMT2/TRMT5/THUMPD3/TRMO/NSUN2/METTL8/NSUN3/TRMT61B/TRMT1/WDR4/BCDIN3D/TRMT61A/METTL2B/TRMT2A/GTPBP3/METTL2A/TYW3/TRMT112/TRMT44/METTL1/TRMT10A/TRMT13/MTO1/TRMT1L/HSD17B10/TRMT10C/TRMT11/NSUN6	43
GO:0032007	negative regulation of TOR signaling	71/14958	74/18870	4.54884e-05	0.000527964	0.000352272	CASTOR3P/MINAR1/YWHAZ/NUAK2/CASTOR2/TSSK2/SZT2/MAPK3/UBR1/PRKAA2/SIRT1/DDIT4/MAPKAPK5/YWHAG/SH3BP4/UBE2N/MIOS/BMT2/PRKACB/ITFG2/TBK1/NUAK1/NLK/GSK3A/USP7/TSC1/PDCD6/VHL/UBE3A/TSC2/RPS6KA1/ATXN3/DEPTOR/CASTOR1/HIF1A/TMEM127/SEC13/ATM/FLCN/PRKAA1/NPRL3/TBC1D7/NPRL2/UBR2/RNF167/KPTN/SEH1L/TSSK6/MTM1/WDR24/NPC1/UBE2W/SESN1/PRKACA/EPM2A/AKT1S1/STK11/TBC1D7-LOC100130357/FNIP1/SESN2/KICS2/SESN3/DEPDC5/E…	71
GO:1905818	regulation of chromosome separation	71/14958	74/18870	4.54884e-05	0.000527964	0.000352272	MAPK15/ANAPC7/ZNF207/DYNC1LI1/LCMT1/PLSCR1/NCAPD3/NUMA1/CSNK2A1/SPDL1/CUL3/XRCC3/ANAPC5/CHFR/BUB3/CDC16/IK/TPR/ZWILCH/PSMG2/APC/RB1/NCAPH2/ZW10/USP44/ATM/CSNK2A2/ANAPC15/NSMCE2/NCAPD2/RAD21/KLHL22/KNTC1/SMC4/NCAPG2/CDC23/MAD1L1/NCAPH/TRIP13/CDK5RAP2/MAD2L1BP/MAD2L2/INCENP/SMC2/TEX14/FBXO5/ZWINT/ANAPC11/BUB1B/DUSP1/HASPIN/PCID2/MAD2L1/SPC25/KNL1/BUB1/AURKB/UBE2C/PLK1/CCNB1/NDC80/GEN1/SPC24/ESPL1/C…	71
GO:0022612	gland morphogenesis	113/14958	122/18870	4.60424e-05	0.000532453	0.000355268	FGF1/SOX9/CAV1/TGFA/TGFB2/BCL2/MMP2/LAMA5/DDR1/RARG/SULF1/WNT4/LAMA1/NFIB/GLI3/EDAR/GLI1/TBX2/PDGFA/PGR/VDR/SULF2/CRIP1/TWSG1/IGFBP5/SFRP1/TGFB3/SOSTDC1/KDM5B/SNAI2/TGFB1/NRG3/FGF7/PTCH1/NTN4/BTBD7/SEMA3C/MED1/MDK/ID4/SRC/CFLAR/PML/ELF3/PLXNA1/MSN/NOG/TGFBR2/FRS2/BMP4/AREG/NRP1/CUL3/NOTCH2/NTN1/PLXND1/NOTCH1/MSX2/CAPN1/SCRIB/NFKB1/RPS6KA1/FBXW7/STAT6/NR3C1/FEM1B/WNT5A/CSF1/BMP7/TNC/CYP7B1/BTRC/BA…	113
GO:0030518	intracellular steroid hormone receptor signaling pathway	113/14958	122/18870	4.60424e-05	0.000532453	0.000355268	PMEPA1/DNAAF4/LBH/HEYL/GHRHR/PGR/SFRP1/PADI2/PRMT2/YWHAH/YAP1/DDX17/MED1/DDX5/LATS1/SRC/KANK2/TMF1/UBR5/CNOT2/SIRT1/ZDHHC7/SMARCA4/NCOR2/RHOA/ZMIZ1/TRERF1/PAK1/ZBTB7A/RNF6/FOXP1/PAGR1/TAF7/SAFB/MAPK1/RWDD1/TRIP4/HDAC1/RBFOX2/SAFB2/ESR2/UFSP2/TCF21/KDM1A/UBE3A/DAXX/CRY1/VPS11/UFM1/KDM3A/DAB2/VPS18/NR3C1/CLOCK/PLPP1/EP300/ARID1A/CARM1/TADA3/TRIM68/KDM4C/NCOR1/UBA5/PKN1/CYP7B1/KMT2D/ISL1/CNOT1/ESRRG…	113
GO:0050773	regulation of dendrite development	93/14958	99/18870	4.62742e-05	0.000534165	0.00035641	MARK1/PTPRD/NFATC4/DBN1/ZDHHC15/EPHB2/CDKL5/ADGRB3/PARP6/EPHA4/LZTS1/CAMSAP2/ABL1/HECW1/PAFAH1B1/YWHAH/VLDLR/CAMK1D/KIAA0319/BMP5/TNIK/ANKRD27/LRP8/DAB2IP/ARF6/CUX1/GORASP1/NSMF/EEF2K/RAB21/SEMA4D/CAPRIN1/GSK3B/DHX36/GPRASP3/CDKL3/MGARP/HECW2/PPP3CA/ELAVL4/FBXW8/BCL11A/DGKG/CRK/ARMCX5-GPRASP2/STAU2/CARM1/TIAM1/BMP7/CUL7/OBSL1/CYFIP1/CAPRIN2/SS18L1/CRKL/CHRNA3/BAIAP2/CHRNB2/PREX1/ANAPC2/FZD4/NEDD4…	93
GO:0032271	regulation of protein polymerization	183/14958	204/18870	5.25e-05	0.000604937	0.000403631	SLIT2/PFN2/NAV3/TMSB15B/MAP1B/LMOD1/CDC42EP5/STMN2/TPPP3/FHOD3/CLIP3/EPS8/FCHSD1/KIRREL1/PLEKHG2/CDC42EP3/NCK2/SVIL/CARMIL1/ARHGAP18/CAMSAP2/ABL1/CRACD/TMOD2/MECP2/MAP2/ARL2/TMSB10/ELN/CDK5R1/VILL/CTTN/ARHGAP40/GIT1/FER/LATS1/SSH1/HAUS2/HIP1R/CAMSAP1/TRIOBP/MAPRE3/CCR7/KANK2/ARHGEF7/DYRK1A/ARF6/MAPT/CCL21/ARPC2/MAPRE1/EML2/ARPC5/CDC42EP2/SSH3/TMSB4X/EVL/STMN1/TMOD4/HAUS7/VASP/MTPN/TOGARAM1/PAK1/A…	183
GO:0006998	nuclear envelope organization	53/14958	54/18870	5.29574e-05	0.0006067	0.000404807	TMEM43/DMPK/CHMP3/PAFAH1B1/TOR1AIP1/LMNA/LMNB2/UBE2I/CTDNEP1/CHMP4C/ANKLE2/UBXN2A/PRKCA/CHMP7/CHMP4B/LEMD2/EMD/NUP93/TARDBP/CHMP1A/CHMP5/UBXN2B/REEP4/TOR1B/TOR1A/VPS4B/CHMP1B/NEMP1/ZMPSTE24/AKAP8L/VPS4A/DCTN1/BROX/PARP11/REEP3/NUP155/NSFL1C/RCC1/BANF1/TMEM170A/CHMP4A/SPAST/CHMP2A/CHMP6/SIRT2/NEK6/LMNB1/VRK1/CHMP2B/LPIN1/PRKCB/PLK1/GPER1	53
GO:0033047	regulation of mitotic sister chromatid segregation	53/14958	54/18870	5.29574e-05	0.0006067	0.000404807	HNRNPU/ZNF207/DYNC1LI1/LCMT1/NUMA1/SPDL1/XRCC3/BUB3/IK/KAT5/TPR/ZWILCH/PSMG2/APC/ZW10/USP44/ATM/ANAPC15/RAD21/BECN1/KLHL22/KNTC1/MAD1L1/TRIP13/KAT2B/CDK5RAP2/MAD2L1BP/MAD2L2/INCENP/TEX14/FBXO5/ZWINT/BUB1B/DUSP1/HASPIN/PCID2/MAD2L1/SPC25/KNL1/BUB1/AURKB/PLK1/CCNB1/NDC80/GEN1/CDK1/SPC24/CENPF/CDCA8/CDC20/TTK/BIRC5/NUF2	53
GO:0097479	synaptic vesicle localization	53/14958	54/18870	5.29574e-05	0.0006067	0.000404807	NLGN2/DNM1/BRSK1/AP3M2/PCLO/KIF5C/SYNDIG1/MAP2/KIF5B/BRSK2/CTNNB1/PICALM/SYNJ1/BORCS5/CTBP1/TRIM46/BLOC1S4/AP1G1/AP3M1/PCDH17/TOR1A/AP3B1/RAB3A/NLGN1/SPG11/KIF5A/SYN2/BLOC1S3/DTNBP1/PTEN/SNAPIN/DNM2/AP3S1/CDK5/CDH2/AP3D1/BLOC1S5/BLOC1S6/PRKN/SNAP91/AP3B2/TMEM230/BLOC1S2/AP3S2/SLC2A4/LRRK2/SYN1/BLOC1S1/PINK1/BSN/SYN3/LIN7A/RAB27A	53
GO:0042692	muscle cell differentiation	363/14958	419/18870	5.30339e-05	0.0006067	0.000404807	SGCB/EDN1/HOPX/FHL2/SOX9/NPNT/PDGFB/MYEF2/CAPN2/KRT19/SMARCD3/NFATC4/BCL2/NEBL/CAV2/PRDM6/WNT4/FOXF1/PDGFRA/OBSCN/LMOD1/MYL9/BVES/LAMA1/EHD2/NIBAN2/TMEM119/IGF1/PRKD1/SIX4/TPM1/JAM2/MMP14/KLF5/MYOCD/TBX2/ZEB1/FZD7/PDGFRB/FHOD3/CD9/ADGRB3/COMP/SPEG/LAMB1/LOX/DMPK/SGCD/LAMA2/BHLHE41/NFATC1/SLC9A1/IGFBP5/PTGFRN/EFEMP2/TMEM204/MEIS1/PRKG1/PRICKLE1/ITGA8/RGS4/OLFM2/PLEC/NOX4/TBX1/EFNB2/MAPK11/CNTNAP1/…	363
GO:0035303	regulation of dephosphorylation	99/14958	106/18870	5.3221e-05	0.000607749	0.000405508	TGFB2/MTMR2/PDGFRB/MAGI2/ADORA1/SWAP70/MGAT5/CALM1/PPP1R1B/TGFB1/YWHAB/PPP1R12A/MEF2C/PPP1R2/LGALS3/IQGAP1/SRC/MTMR9/GNA12/IKBKB/ROCK2/ARPP19/PPP1R8/FKBP1A/ANKLE2/CAMTA1/PRKCD/CALM2/ROCK1/IGBP1/NSMF/SMG7/ENSA/SEMA4D/SPPL3/GSK3B/YWHAE/NUAK1/PPP6R3/TSC1/MTMR3/PPP1R16B/URI1/PTPA/ITGA1/MTMR1/SMG6/BOD1/INPP5K/PPP2R3C/RIPK3/PTBP1/PIN1/CNEP1R1/PPP2R5D/MASTL/MFHAS1/PPP1R7/SMG5/HSP90AB1/CDK5RAP3/DLC1/HSP9…	99
GO:0048534	hematopoietic or lymphoid organ development	92/14958	98/18870	5.5059e-05	0.000627345	0.000418582	FOXL1/BCL2/SPNS2/LMO4/CD248/SIX4/PBX1/PDPN/TNFRSF11A/HAND2/CXCR5/EPHB3/ABL1/TBX1/IL7R/TGFB1/TGFBR1/HOXA3/ZBTB1/FOXE1/CTNNB1/BCL2L11/HOXB4/RET/ADAM17/ARTN/GATA3/CDKN2B/MAPK3/KMT2A/IL15/MAP2K1/PSEN1/CDH17/LTB/STAT5B/MAPK1/SRF/BCL11B/BRAF/CACNB4/TCF21/ASXL1/TOX/JARID2/RC3H2/CTC1/ZMPSTE24/PPP2R3C/RIPK3/FADD/RC3H1/PKN1/ATM/LRRC17/SBDS/TRAF3IP2/TP53/NFKB2/MAFB/CRKL/NKX2-3/ADA/MAP2K2/LTBR/MAD1L1/POLB/PT…	92
GO:0010569	regulation of double-strand break repair via homologous recombination	70/14958	73/18870	5.52324e-05	0.000627345	0.000418582	ZNF365/TP53BP1/ABL1/EPC1/CGAS/ACTL6A/EPC2/TERF2IP/EP400/FUS/SIRT6/VPS72/SENP3/ARID2/MORF4L1/ACTB/WRAP53/BRD8/KDM1A/MORF4L2/KAT5/SETD2/ING3/KMT5A/MAGEF1/PIAS4/ACTR2/MMS19/SMCHD1/RPA2/WDR48/FBH1/TRRAP/HELQ/RUVBL1/FIGNL1/MRGBP/RTEL1/HDGFL2/RIF1/RECQL5/SPIDR/UBQLN4/SHLD1/MEAF6/PPP4R2/RADX/ERCC6/PPP4C/RUVBL2/MBTD1/SHLD3/CHEK1/WAS/DMAP1/MAD2L2/TIMELESS/RMI2/TEX15/PARP1/YEATS4/USP51/RAD51AP1/PARPBP/RAD5…	70
GO:0033143	regulation of intracellular steroid hormone receptor signaling pathway	70/14958	73/18870	5.52324e-05	0.000627345	0.000418582	DNAAF4/LBH/HEYL/GHRHR/SFRP1/PRMT2/YAP1/MED1/DDX5/LATS1/SRC/KANK2/CNOT2/SIRT1/SMARCA4/NCOR2/RHOA/PAK1/ZBTB7A/RNF6/FOXP1/PAGR1/HDAC1/SAFB2/UFSP2/TCF21/KDM1A/CRY1/VPS11/UFM1/DAB2/VPS18/CLOCK/EP300/CARM1/TRIM68/KDM4C/NCOR1/UBA5/PKN1/CYP7B1/KMT2D/ISL1/CNOT1/STRN3/FOXA1/WBP2/FOXH1/ZNF366/CNOT9/UFL1/PIAS2/CALR/RNF14/PARK7/TP63/BRCA1/PHB2/PHB1/DDRGK1/PARP1/CRY2/HDAC6/BMAL1/PER1/NR0B1/AR/NODAL/SKP2/SRARP	70
GO:0019722	calcium-mediated signaling	188/14958	210/18870	5.62392e-05	0.000637644	0.000425454	EDN1/FHL2/RCAN2/CACNA1C/NFATC4/TMEM100/MCTP2/PDGFRA/EDN2/AKAP5/RCAN3/ADGRB2/IGF1/PRKD1/PDGFRB/DEFB1/RYR2/PLCE1/ADGRL1/DMPK/SGCD/HOMER3/NFATC1/SLC9A1/CXCR5/DYRK2/CALM1/MYOZ1/REM1/HTR2B/ANK2/PPP3CB/CXCL8/PTGFR/CASQ2/CDH13/GRIN2A/NUDT4/MCU/HPCA/PLCG1/NCALD/GRIN2D/MCTP1/GRM5/HOMER2/CCR4/MAPK7/CCR7/ITPR1/ATP2B4/PLN/MAPT/LMCD1/JPT2/PPP1R9A/ATP1A2/LAT2/CHRM3/NFATC2/PPP3CC/ATP1B1/TRPM4/CAMTA1/EIF2AK3/ATP…	188
GO:0016601	Rac protein signal transduction	42/14958	42/18870	5.7158e-05	0.000642347	0.000428592	ARHGAP44/STMN3/CADM4/EPS8/RASGRF1/HACE1/CDH13/DOCK5/NISCH/ARF6/OGT/ARHGAP24/AUTS2/GARRE1/NCKAP1/ARHGAP17/RAC1/WASF2/PIK3CB/NF1/ABI2/BRK1/DBNL/PIK3CG/CRK/TIAM1/WASF1/RHOG/CYFIP1/ELMO1/KBTBD6/GABARAP/FARP2/AIF1/SSX2IP/ALS2/KBTBD7/HACD3/KRAS/SH3BP1/RHOU/RAC3	42
GO:0030866	cortical actin cytoskeleton organization	42/14958	42/18870	5.7158e-05	0.000642347	0.000428592	EHD2/CAVIN3/FHOD3/FHOD1/EZR/PLEC/FMNL3/FMNL2/RHOQ/FMNL1/IQGAP1/ARF6/EPB41L2/IKBKB/ROCK2/STRIP1/PLS1/LLGL2/LLGL1/ROCK1/DLG1/ECT2/PDCD6IP/EPB41L1/NCKAP1/AKAP11/VPS4A/RAB13/EPB41L3/CALR/TLN1/VIL1/IQGAP3/RACGAP1/ANLN/NCKAP1L/IQGAP2/LCP1/RTKN/PLEK/EPB41/TNF	42
GO:0035307	positive regulation of protein dephosphorylation	42/14958	42/18870	5.7158e-05	0.000642347	0.000428592	PDGFRB/MAGI2/ADORA1/CALM1/TGFB1/PPP1R12A/GNA12/ANKLE2/CAMTA1/PRKCD/CALM2/NSMF/SPPL3/PPP1R16B/PTPA/ITGA1/PTBP1/PIN1/CNEP1R1/PPP2R5D/PPP1R7/HSP90AB1/DLC1/CALM3/AMBRA1/PPP1R15A/AGTR2/CDH5/PTPRC/MTOR/GBA1/PPP2R5A/PPP1R14D/LILRB2/CD300A/PPIA/PPP1R15B/PINK1/SMPD1/CD33/FCRL3/CDCA2	42
GO:0061001	regulation of dendritic spine morphogenesis	42/14958	42/18870	5.7158e-05	0.000642347	0.000428592	ARHGAP44/DBN1/PPFIA2/SRCIN1/ZDHHC15/EPHB2/TANC2/EPHA4/PAFAH1B1/CDK5R1/LRP8/ARC/DNM3/LZTS3/EEF2K/CAPRIN1/CFL1/DHX36/GPRASP3/KIF1A/ABI2/SIPA1L1/ARMCX5-GPRASP2/STAU2/ARHGAP33/NLGN1/TIAM1/DTNBP1/PTEN/PDLIM5/CAPRIN2/CDK5/BAIAP2/ABI3/LRRK2/SHANK3/CAMK2B/EFNA1/NGEF/ITPKA/RELN/CUX2	42
GO:0090148	membrane fission	42/14958	42/18870	5.7158e-05	0.000642347	0.000428592	CHMP3/VPS37B/SH3GLB1/EXOC6B/VPS37C/EXOC1/DNM1L/CHMP4C/STAM2/CHMP7/CHMP4B/STAM/VPS36/EXOC3/EXOC7/EXOC8/HGS/MVB12A/CHMP1A/CHMP5/VPS4B/EXOC4/CHMP1B/VPS4A/TMCC1/EXOC2/EXOC6/CORO1C/VPS37A/UBAP1/VPS28/EXOC5/SNF8/TSG101/CHMP4A/SPAST/VPS37D/CHMP2A/CHMP6/CHMP2B/VPS25/SLC25A46	42
GO:2001242	regulation of intrinsic apoptotic signaling pathway	171/14958	190/18870	5.83425e-05	0.000654504	0.000436704	CAV1/BCL2/FZD1/NME5/MUC1/MAPK8IP1/CREB3L1/NCK2/FYN/NOL3/SNAI1/IL20RA/SNAI2/TRIM32/PYCR1/SEPTIN4/SFPQ/CTNNB1/MAPK7/BCL2L11/PTTG1IP/BAG5/SRC/MSX1/PRKRA/CCAR2/SIRT1/IVNS1ABP/DNM1L/YBX3/EIF2AK3/ING2/ARHGEF2/BCLAF1/GSDME/BCL2L2/HDAC1/CXCL12/PYCARD/RTKN2/DDX3X/SKIL/AKT1/BCL2L1/KDM1A/PIK3CB/URI1/RNF183/CYLD/SELENOS/NFE2L2/PIAS4/FBXW7/TAF9B/PTPN2/PTPMT1/UBQLN1/CREB3/NCK1/RAD9A/HNRNPK/RPS3/RIPK3/RPL26/RAC…	171
GO:0044409	entry into host	148/14958	163/18870	5.87879e-05	0.000658306	0.00043924	ITGB6/NCAM1/CAV1/NECTIN4/GAS6/CLDN6/CAV2/TYRO3/CLDN9/HTR2A/TNFRSF4/EFNB2/ITGA2/ITGB1/LGALS1/CLEC5A/CXCL8/SLC52A2/CH25H/ITGAV/ILF3/AXL/SRC/MID2/CD81/JPT2/XPR1/TRIM11/TRIM62/AVPR1B/TRIM38/ZNF639/ITGB5/NRP1/CBL/EFNB3/HMGB1/PLSCR1/TRIM8/EPS15/DYNLT1/EXOC7/HAVCR1/SLC7A1/TPCN1/UVRAG/HYAL2/WWP2/HS3ST5/CIITA/CXCR4/VPS18/KPNA3/PIKFYVE/EXOC2/CD55/NECTIN1/TRIM68/KRT6A/SCARB2/GRK2/IDE/RFPL4A/IFITM2/NUP153/TR…	148
GO:0048568	embryonic organ development	391/14958	453/18870	5.8888e-05	0.000658306	0.00043924	USH1C/GRHL2/PKD2/OVOL2/EDN1/VANGL2/SOX9/MYO3A/CDKN1C/NDRG4/ATP8A2/IFT57/PDGFB/KRT19/TGFB2/PLCD3/STRA6/SPINT1/RARG/FRZB/FZD6/FOXC2/LEF1/FOXF1/PDGFRA/OSR1/GLI2/PTK7/FOXF2/MDFI/EFEMP1/CTHRC1/MFAP2/FOLR1/CCDC40/CIMAP3/WNT7B/FZD3/PCSK5/GLI3/VASH2/SIX4/MMP14/EPHB2/GLI1/TBX2/ZEB1/CDK20/IFT140/FOXC1/HOXB2/RYR2/CCDC103/MICAL2/BBS7/PPP1R13L/PBX1/PDGFA/KITLG/GATA2/NES/SPINT2/TEAD2/DYNC2I1/CC2D2A/MYO6/TWIST1…	391
GO:0046467	membrane lipid biosynthetic process	136/14958	149/18870	6.02207e-05	0.000672025	0.000448394	SGPP2/PLPP2/SPNS2/DEGS2/PGAP4/SPTSSB/FA2H/ELOVL4/ELOVL7/PRKD1/ST6GALNAC5/CERS5/A4GALT/HACD1/CERS1/B4GALT6/SAMD8/GAL3ST4/PGAP1/SPTLC1/ST8SIA2/PRKD3/PIGF/ABCA2/B3GNT5/PIGS/PIGZ/B3GALT4/DEGS1/GBGT1/CSNK1G2/PIGG/UGT8/SPTLC2/CERS6/ACER3/PRKD2/PRKCD/CCN1/SLC30A5/SMPD2/PIGC/ALDH3B1/B4GALNT1/HACD4/B4GALT3/PIGK/UGCG/ST3GAL4/B4GALT4/ELOVL1/MPPE1/PPM1L/SGPL1/ST6GALNAC6/PIGN/B4GALT5/VAPA/P2RX1/PIGU/PIGB/SPHK…	136
GO:0048872	homeostasis of number of cells	277/14958	316/18870	6.06829e-05	0.000675999	0.000451045	CXCL6/SOX9/BCL2/SPNS2/FSTL1/ADGRG1/JAM3/AKT3/TUBA1A/ILDR2/ARMCX1/EMCN/F2R/CHST3/KITLG/GATA2/GLIS2/P4HTM/ANXA1/DYRK3/ABL1/CARD11/SH2B2/KIT/IL7R/PACS1/KMT2E/CCN3/PPP3CB/KCNQ1/PKNOX1/SOX4/TSC22D3/CRISPLD1/INHBA/ETS1/SEPTIN4/MEF2C/MED1/LDB1/BRD1/CDK6/CCR4/ZNF251/BCL2L11/ADAM17/AXL/CCR7/GATA3/CFLAR/FOSL2/LGALS2/KMT2A/CAMLG/CDIN1/ANKRD54/BCL10/ITPKB/FAS/THRA/RASSF2/FLT3/PTBP3/RCOR1/BMP4/JAK3/ACIN1/TGFB…	277
GO:0002720	positive regulation of cytokine production involved in immune response	77/14958	81/18870	6.25037e-05	0.000695067	0.000463768	SEMA7A/INAVA/IL18/NOD1/GPRC5B/KIT/RAET1G/MAPKAPK2/GATA3/TRAF6/MALT1/CD81/SIRT1/BCL10/SPON2/MAP3K7/CLNK/IL1R1/DHX36/PYCARD/TICAM2/KIR2DL4/TICAM1/HK1/NR4A3/WNT5A/ARID5A/CD55/PRKCZ/DDX1/F2RL1/IRF5/PANX1/MAVS/LACC1/TRAF2/LAPTM5/SLAMF1/CARD9/IL18R1/SYK/TRIM6/RIPK2/TLR7/SLC7A5/MIF/CD74/TLR3/CLEC7A/HLA-E/NOD2/HLA-A/SASH3/TNFRSF14/MYD88/RIGI/XCL1/TLR4/TBX21/HLA-F/B2M/NLRP3/DDX21/DENND1B/SCIMP/LILRB1/FZD5…	77
GO:0010586	miRNA metabolic process	98/14958	105/18870	6.29724e-05	0.00069906	0.000466432	SOX9/PDGFB/TGFB2/NFATC4/NFIB/KLF5/MYOCD/GATA2/TWIST1/TGFB1/BMPR1A/POU5F1/DDX17/SMAD3/ETS1/MRTFA/DDX5/FGF2/MRTFB/HRAS/GATA3/DROSHA/SMARCA4/NCOR2/GAS5/TEAD1/BMP4/GATA6/SMAD4/AGO4/AGO2/SRF/RARA/REST/PARN/NR1H2/DIS3L2/YY1/NFKB1/RC3H2/POU2F1/XPO5/NGFR/NR3C1/HIF1A/TENT4B/RC3H1/NCOR1/FOXO3/BCDIN3D/TUT7/TUT4/TP53/MYCN/RELA/OIP5-AS1/ZSWIM8/SMAD6/KHSRP/FOXA1/DNM3OS/PPARD/BMP2/PNPT1/ATOH8/SMAD1/TENT2/STAT3/…	98
GO:0007006	mitochondrial membrane organization	111/14958	120/18870	6.33868e-05	0.000702435	0.000468685	BCL2/SLC9A1/STPG1/BCL2L11/TMEM102/HIP1R/MTCH1/TIMM22/TRMT10B/BNIP3L/EYA2/BCL2L2/MTX3/GSK3B/SLC25A6/GSK3A/ZNF205/BCL2L1/TIMM10B/TOMM20/RHOT1/CHCHD6/AP3B1/ATF2/CIBAR1/TAFAZZIN/TIMM29/HSPA4/RTL10/TMEM11/PMAIP1/RHOT2/BBC3/BAD/TP53/TOMM7/MOAP1/BAX/MAPK8/MUL1/VDAC2/BCS1L/NAIF1/APOO/TIMM50/ADCK1/IER3/CNP/MTX2/HSP90AA1/NMT1/OPA1/SPG7/IMMT/LETM1/TOMM22/DNAJC11/CHCHD3/THEM4/BLOC1S2/BAK1/TOMM5/TOMM6/BOK/APO…	111
GO:0016447	somatic recombination of immunoglobulin gene segments	61/14958	63/18870	6.51675e-05	0.000720915	0.000481015	SWAP70/CLCF1/TP53BP1/TGFB1/TNFSF13/BATF/PARP3/SANBR/TCF3/KMT5B/ERCC1/EXOSC6/IL27RA/PMS2/XRCC4/YY1/EXOSC3/RNF168/PAXIP1/STAT6/MLH1/NSD2/PRKDC/MSH2/NDFIP1/SUPT6H/RIF1/NBN/SLC15A4/CD40LG/THOC1/RNF8/CYREN/SHLD1/APLF/CD28/CCR6/MSH3/SHLD3/LIG4/CD40/POLB/MSH6/PTPRC/KMT5C/NFKBIZ/NHEJ1/MAD2L2/BCL6/HMCES/UNG/TBX21/HSPD1/ATAD5/SHLD2/IL2/TFRC/FOXP3/TNFSF4/EXO1/IL10	61
GO:0030490	maturation of SSU-rRNA	52/14958	53/18870	6.56961e-05	0.000724248	0.000483239	RIOK1/UTP4/UTP6/DDX52/NOL11/FCF1/RPS8/KRI1/HEATR1/WDR46/NGDN/MPHOSPH10/RRP36/SRFBP1/UTP23/DCAF13/TSR1/PWP2/NOL10/UTP20/BMS1/LOC102724159/UTP25/TSR2/RIOK2/SNU13/RPS16/TBL3/RPS21/GTF2H5/RIOK3/WDR3/NAT10/NOP14/LSM6/ERCC2/DHX37/TSR3/RPS14/UTP3/RPS19/IMP4/SLX9/WDR43/NOB1/BYSL/ABT1/IMP3/RPS28/RRS1/RPP40/NOP9	52
GO:0044818	mitotic G2/M transition checkpoint	52/14958	53/18870	6.56961e-05	0.000724248	0.000483239	BRSK1/RBBP8/UIMC1/ZNF830/BARD1/MRE11/TAOK2/INTS3/TOPBP1/TAOK1/TRIM39/BRCC3/NABP2/INIP/SYF2/CHFR/BABAM2/RAD50/MBTPS1/NOP53/RINT1/DONSON/PABIR1/FOXO4/RAD17/TAOK3/ATM/NBN/ABRAXAS1/CDK5RAP3/IER3/NAE1/FZR1/FOXN3/BABAM1/CHEK1/BRCA1/MBTPS2/CDC14B/HUS1/CDKN1A/DTL/CLSPN/NABP1/CCNG1/PLK1/CDC6/TICRR/HUS1B/CDK1/ORC1/BLM	52
GO:0034250	positive regulation of amide metabolic process	153/14958	169/18870	6.5843e-05	0.000724615	0.000483483	LARP6/PRR16/TENT5B/VIM/KRT17/EIF5A2/EPHA4/NCK2/ITGA2/NIBAN1/SOX4/PKM/LARP4B/ABCA2/HABP4/CSNK1E/HNRNPD/RBM4/KHDRBS1/SYNCRIP/NGRN/PICALM/PLXNB2/OGT/ROCK2/SP1/HNRNPU/EIF4G2/CYP1B1/RBM3/MIF4GD/YBX3/THBS1/ELAVL1/CTIF/TENT4A/PRKCD/SH3BGRL/CCN1/PCIF1/CHRNA7/DHX9/METTL3/CIRBP/RPS4X/AGO2/SSB/DHX36/EIF4A3/PAIP1/UPF3A/GSK3A/YTHDF1/RPL5/PASK/YTHDF2/DDX3X/PLD1/UPF3B/CSDE1/NFE2L2/PRMT1/DHX29/CDC123/EIF3D/IFNGR…	153
GO:0030032	lamellipodium assembly	69/14958	72/18870	6.70284e-05	0.000736387	0.000491339	SLIT2/ABLIM2/PLCE1/NCK2/CARMIL1/KIT/PLXNB3/VCL/ITGB1/SRGAP2/ABLIM1/CDH13/FER/SPEF1/ARHGEF7/WASF3/ARPC2/BIN3/ACTR3/AUTS2/ARHGEF6/CAPZB/FSCN1/NCKAP1/CDC42/RAC1/WASF2/ATP7A/OCLN/ABI2/PIK3CA/BRK1/TWF1/ACTR2/NCK1/ARHGEF4/MIR214/CARMIL2/ARFIP2/AVIL/NUP85/CYFIP1/WHAMM/SPATA13/SH2B1/PARVB/WNT1/TWF2/S1PR1/VAV3/HSP90AA1/VAV2/CCDC88A/AKIRIN1/WAS/GOLPH3/MTOR/RAC2/ABI3/MSTN/PTPRO/DMTN/PIK3R1/RHOD/EPHA2/AJUBA/…	69
GO:0036293	response to decreased oxygen levels	276/14958	315/18870	6.74748e-05	0.000740016	0.00049376	AQP1/CRYAB/EDN1/CAV1/WTIP/CAPN2/TGFB2/PLAT/BCL2/MMP2/SOD3/MMP14/MYOCD/ARNT2/KCND2/RYR2/ADORA1/PTGIS/EPHA4/SLC9A1/PLEKHN1/HIF3A/DDR2/TWIST1/SFRP1/OXTR/TGFB3/CD24/KCNA5/NOL3/DIO3/CA9/ITGA2/EDNRA/MECP2/VEGFC/TGFB1/PLAU/ADO/LIF/CYGB/SOX4/SMAD3/LOXL2/ADAM15/NOS2/HSPG2/ADAM17/SRC/UCP3/ITPR1/CFLAR/LMNA/EGLN3/SLC1A1/FOSL2/CBFA2T3/PML/NDNF/SIRT1/TIGAR/DDIT4/ROCK2/NPEPPS/ACVRL1/RBPJ/PGF/HP1BP3/KCNK2/POSTN/…	276
GO:0042113	B cell activation	245/14958	278/18870	6.89022e-05	0.000754373	0.000503339	FOXJ1/BCL2/LEF1/ZFP36L2/MMP14/EPHB2/SLC39A10/SWAP70/CLCF1/SFRP1/TP53BP1/CXCR5/ITM2A/TNFRSF4/ABL1/CARD11/KIT/LFNG/IL7R/HDAC9/PIK3R3/ITGB1/TGFB1/LGALS1/TNFSF13/BATF/INHBA/PARP3/SANBR/ZBTB1/MEF2C/TNFRSF21/AHR/ADAM17/TCF3/LYL1/MALT1/KMT5B/TOP2B/FOSL2/CD81/NTRK1/ERCC1/LAT2/PHF14/CMTM7/NFATC2/RBPJ/FLT3/DLL1/JAK3/PLCL2/CDH17/ZBTB7A/EXOSC6/PRKCD/IL27RA/IGBP1/CHRNA7/DCAF1/STAT5B/NOTCH2/DCLRE1C/ITFG2/PMS2/…	245
GO:0045727	positive regulation of translation	129/14958	141/18870	6.9599e-05	0.000760694	0.000507557	LARP6/PRR16/TENT5B/VIM/KRT17/EIF5A2/NCK2/ITGA2/NIBAN1/SOX4/PKM/LARP4B/HABP4/HNRNPD/RBM4/KHDRBS1/SYNCRIP/NGRN/PLXNB2/OGT/HNRNPU/EIF4G2/CYP1B1/RBM3/MIF4GD/YBX3/THBS1/ELAVL1/CTIF/TENT4A/SH3BGRL/PCIF1/DHX9/METTL3/CIRBP/RPS4X/AGO2/SSB/DHX36/EIF4A3/PAIP1/UPF3A/YTHDF1/RPL5/PASK/YTHDF2/DDX3X/PLD1/UPF3B/CSDE1/PRMT1/DHX29/CDC123/EIF3D/NCK1/SAMD4A/ZCCHC4/EIF4G3/METTL8/RPL26/YTHDF3/NSUN5/TENT4B/POLDIP3/IMPAC…	129
GO:0006418	tRNA aminoacylation for protein translation	41/14958	41/18870	7.21478e-05	0.000787202	0.000525243	LARS1/TARS3/DALRD3/YARS2/HARS2/IARS1/NARS1/RARS1/EPRS1/HARS1/CARS1/MARS1/RARS2/FARSB/VARS2/CARS2/WARS2/KARS1/DARS1/AARSD1/GARS1/QARS1/FARS2/FARSA/VARS1/AARS2/LRRC47/DARS2/TARS2/IARS2/SARS1/PARS2/SARS2/LARS2/EARS2/NARS2/AARS1/YARS1/TARS1/WARS1/MARS2	41
GO:0071383	cellular response to steroid hormone stimulus	186/14958	208/18870	7.24462e-05	0.000789106	0.000526514	AQP1/EDN1/PMEPA1/DNAAF4/AXIN2/LBH/SCNN1A/ZFP36L2/HEYL/GHRHR/PGR/ANXA1/FBXO32/SFRP1/PADI2/PRMT2/OR51E2/YWHAH/YAP1/PDE3A/DDX17/IGF1R/PAQR8/MED1/DDX5/LATS1/ATP1A1/BCL2L11/SRC/KANK2/CFLAR/TMF1/UBR5/CNOT2/SIRT1/ATP1A2/DDIT4/ZDHHC7/SMARCA4/NCOR2/HNRNPU/RHOA/CYP1B1/FLT3/ZMIZ1/TRERF1/PAK1/SMYD3/ZBTB7A/RNF6/FOXP1/PAGR1/TAF7/SAFB/MAPK1/RWDD1/TRIP4/HDAC1/RBFOX2/SAFB2/ESR2/GSK3A/UFSP2/EIF4E/MGARP/CASP9/REST/…	186
GO:0009201	ribonucleoside triphosphate biosynthetic process	110/14958	119/18870	7.43054e-05	0.000807976	0.000539105	NME5/TGFB1/TMSB4X/IMPDH1/NME3/NME9/NME2/CAD/CTPS2/IMPDH2/ALDOA/TAFAZZIN/DMAC2L/FLCN/UCK2/NME6/ATP6V0C/ATPSCKMT/UCKL1/NDUFB4/NDUFS5/PRKAG2/NME1/VPS9D1/ENO1/NME7/ATP5MG/NDUFA10/ATP6V1A/VCP/NDUFV3/NDUFA12/UCK1/ATP5MC2/NDUFA9/TREM2/NDUFB5/NDUFA5/NME4/NDUFC1/NDUFS1/NDUFB3/DNAJC30/ATP5F1B/ATP5F1A/COX11/ATP5PO/NDUFS8/NDUFB10/NDUFB8/ANTKMT/NDUFS3/NDUFS7/NDUFA11/ATP5PB/NDUFA7/STOML2/PARP1/ATP5MF/ATP5F1C/N…	110
GO:0003205	cardiac chamber development	152/14958	168/18870	7.5581e-05	0.000820447	0.000547426	GRHL2/OVOL2/SLIT2/FHL2/JAG1/TGFB2/SMARCD3/STRA6/FOXC2/LMO4/FOXF1/FZD1/PTK7/SCN5A/PARVA/HEYL/TPM1/MYOCD/TBX2/FOXC1/RYR2/PPP1R13L/LUZP1/HAND2/TBX1/EDNRA/SLIT3/ANK2/TGFB1/COL11A1/BMPR2/TGFBR1/SOX4/SAV1/BMPR1A/CPE/GJA5/IGF1R/HEY1/BMP5/SEMA3C/MEF2C/MED1/TNNT2/MATR3/FZD2/SMAD7/GATA3/ENG/DNAH11/TMEM65/ZFPM2/ZBTB14/RBPJ/NOG/DCTN5/KCNK2/TGFBR2/FRS2/AP2B1/FKBP1A/MAML1/BMP4/TGFBR3/NRP1/ACVR1/ADAMTS6/GATA6/C…	152
GO:2000027	regulation of animal organ morphogenesis	116/14958	126/18870	7.77419e-05	0.000841741	0.000561634	WNT10A/TACSTD2/FGF1/EDN1/JHY/VANGL2/SOX9/MLLT3/WNT2B/DACT1/FZD6/SULF1/WNT4/FZD1/PTK7/CTHRC1/NKD1/APCDD1/CELSR1/FZD3/SMURF2/ARHGEF19/SIX4/FZD7/CD34/MAGI2/PDGFA/SPRY1/AJAP1/PRICKLE1/SFRP1/ABL1/ANKRD6/TBX1/PRICKLE2/RUNX2/RYK/GREM1/SNAI2/BMPR1A/FGF7/PKHD1/WNT7A/NTN4/BTBD7/CELSR2/CTNNB1/PLEKHA4/FGF2/CELSR3/FZD2/SPEF1/SP6/GATA3/MSX1/DAAM1/DVL3/AHI1/NOG/RHOA/DKK1/GRHL3/FRS2/BMP4/TNFRSF11B/VEGFA/VANGL1/M…	116
GO:0001910	regulation of leukocyte mediated cytotoxicity	90/14958	96/18870	7.78069e-05	0.000841741	0.000561634	CXCL6/IL23A/IL7R/TGFB1/PPP3CB/RAET1G/NOS2/ULBP3/STX7/STAT5B/CYRIB/AGER/ITGAM/KLRC2/KIR2DL4/AP1G1/ULBP2/CD1E/CADM1/MICA/CRK/RIPK3/FADD/F2RL1/CD1C/CD1A/RAET1L/LGALS9/KLRB1/KLRC3/KLRC4-KLRK1/CX3CR1/KLRK1/CRTAM/GFER/ARRB2/MR1/CD1B/ULBP1/HLA-DRA/PTPRC/PIK3R6/NCR3/RASGRP1/CD1D/HLA-DRB1/HFE/HLA-E/HLA-A/TAP2/NECTIN2/HLA-C/KLRC4/SPI1/FCGR2B/DNASE1/MICB/IL12A/VAV1/XCL1/HLA-B/LAMP1/NCKAP1L/HAVCR2/HLA-H/STAP…	90
GO:0046330	positive regulation of JNK cascade	83/14958	88/18870	7.84441e-05	0.000847197	0.000565274	TNFRSF19/SH3RF3/MTURN/WNT7B/EDAR/FZD7/APP/MAPK8IP1/NOD1/SH3RF1/SEMA3A/MAP3K5/ANKRD6/MAP3K10/WNT7A/MAPKBP1/TNIK/EDA2R/AXIN1/HRAS/CCR7/DAB2IP/DUSP22/CCL21/CCN2/RASSF2/TAOK2/HMGB1/TAOK1/STK3/RIPK1/PYCARD/AGER/CCL19/PLCB1/MAP4K2/TNFSF11/MAPK8IP3/SDCBP/PJA2/CD27/CRK/WNT5A/TLR9/NAIP/XIAP/MINK1/MFHAS1/TAOK3/MAP2K4/F2RL1/MAP2K7/FLT4/MBIP/PTK2B/SLAMF1/CARD9/LTBR/RIPK2/TRAF4/RASGRP1/UNC5CL/TLR3/NOD2/HIPK2/…	83
GO:0045580	regulation of T cell differentiation	163/14958	181/18870	7.97994e-05	0.000857798	0.000572347	FOXJ1/SMARCD3/LEF1/GLI2/RUNX1/GLI3/IL18/ZEB1/IL23A/NRARP/SH3RF1/ANXA1/ABL1/CARD11/IL7R/SOX4/BATF/ZBTB1/WNT10B/SOCS5/MDK/SMARCD1/SMAD7/GATA3/CBFB/DROSHA/MALT1/ACTL6A/TESPA1/IL15/SMARCA4/ITPKB/VSIR/RHOA/SMARCA2/ARID1B/TGFBR2/ZMIZ1/HLX/BMP4/JAK3/SMARCE1/SMARCC2/HMGB1/ARID2/METTL3/STAT5B/RUNX3/EGR3/ACTB/BRAF/TCF7/LOXL3/BRD7/BTN2A2/CCL19/RARA/SMARCC1/SOS2/RHOH/KAT5/TOX/RC3H2/SMARCB1/SOS1/PHF10/CD27/SM…	163
GO:0051306	mitotic sister chromatid separation	60/14958	62/18870	7.98188e-05	0.000857798	0.000572347	ANAPC7/ZNF207/DYNC1LI1/LCMT1/SPDL1/CUL3/XRCC3/ANAPC5/BUB3/CDC16/DIS3L2/IK/TPR/ZWILCH/PSMG2/APC/RB1/NCAPH2/ZW10/USP44/PPP2R1A/ATM/ANAPC15/NSMCE2/RAD21/KLHL22/KNTC1/CDC23/MAD1L1/TRIP13/CDK5RAP2/MAD2L1BP/MAD2L2/INCENP/TEX14/FBXO5/ZWINT/ANAPC11/BUB1B/DUSP1/HASPIN/PCID2/MAD2L1/SPC25/KNL1/BUB1/AURKB/UBE2C/PLK1/CCNB1/NDC80/GEN1/SPC24/ESPL1/CENPF/CDCA8/CDC20/TTK/BIRC5/NUF2	60
GO:0051225	spindle assembly	122/14958	133/18870	7.98296e-05	0.000857798	0.000572347	ARHGEF10/MISP/MAPK15/FLNA/STARD9/LZTS2/PRICKLE1/MAP9/CHMP3/CLASP2/KIF2A/HAUS2/MAPRE3/SENP6/MAPRE1/RAB11A/LSM14A/HNRNPU/RHOA/SPICE1/ZNF207/CHMP4C/DYNC1H1/HAUS7/KPNB1/GPSM2/CHMP7/CSNK1D/CHMP4B/WRAP73/NUMA1/CLASP1/EML3/INO80/PIBF1/KIFC2/MAPRE2/TUBGCP4/ABRAXAS2/CENPJ/KIF3B/RNF4/STAG1/CHMP1A/CHMP5/HAUS1/GOLGA2/TUBGCP6/HAUS6/TPR/VPS4B/STAG2/CCSAP/TNKS/TUBGCP5/GOLGA8A/TUBGCP3/CHMP1B/HAUS5/CEP63/DCAF13/M…	122
GO:0006164	purine nucleotide biosynthetic process	228/14958	258/18870	8.02609e-05	0.000860981	0.000574471	ELOVL4/ELOVL7/NME5/PAPSS1/NMNAT2/PTGIS/HACD1/GUCY1B1/AK5/SLC4A7/ADCY8/TGFB1/ADCY3/PANK2/NOS2/GUCY1A1/ADCY4/TMSB4X/PRPS2/ADCY6/IMPDH1/DIP2A/PPT2/ACSS1/ACLY/AMPD3/ADCY2/NME3/ADCY1/NME9/NME2/PPT1/ADCY5/NADSYN1/ADSS2/ELOVL1/IMPDH2/RD3/NOS1/NOS3/GMPS/ALDOA/TAFAZZIN/DMAC2L/GUK1/AK1/DGUOK/ADCY9/ATIC/FLCN/PFAS/PANK4/PRPSAP2/PDK3/ADCY7/PPCDC/NME6/ATP6V0C/ATPSCKMT/PARP10/DCAKD/PDK1/ADA/NDUFB4/NDUFS5/HTD2/G…	228
GO:0001909	leukocyte mediated cytotoxicity	128/14958	140/18870	8.07205e-05	0.000863005	0.000575822	CXCL6/UNC13D/IL18/IL23A/IL7R/TGFB1/PPP3CB/RAET1G/KIF5B/NOS2/ULBP3/STX7/RNF19B/EMP2/STAT5B/CTSC/CYRIB/AGER/ITGAM/KLRC2/KIR2DL4/AP1G1/ULBP2/CD1E/CADM1/PLEKHM2/MICA/CRK/CTSH/NLRP6/RIPK3/FADD/LYST/SCNN1B/VAMP7/TUBB4B/F2RL1/CD1C/CD1A/RAET1L/LGALS9/ARL8B/KLRB1/KLRC3/KLRC4-KLRK1/CX3CR1/KLRK1/TUSC2/STXBP2/TUBB/CRTAM/PTPN6/GFER/ARRB2/CORO1A/MR1/CD1B/HPRT1/ULBP1/HLA-DRA/PTPRC/PIK3R6/NCR3/EBAG9/RASGRP1/CD1D…	128
GO:0090090	negative regulation of canonical Wnt signaling pathway	128/14958	140/18870	8.07205e-05	0.000863005	0.000575822	TPBG/SOX9/CAV1/MLLT3/WWTR1/IGFBP6/BICC1/FERMT1/DACT1/DKK3/FRZB/FZD6/FZD1/AXIN2/CTHRC1/NKD1/GLI3/SFRP5/GLI1/JADE1/LZTS2/PRICKLE1/SFRP1/ANKRD6/DACT3/TLE2/SOSTDC1/SFRP4/GREM1/HECW1/SNAI2/TLE4/NKD2/LATS2/CSNK1A1/CTNNB1/DKKL1/PTPRU/MDK/LATS1/AXIN1/DAB2IP/RBMS3/FRMD8/STK4/NOG/TLE5/DKK1/LRP4/STK3/CHD8/SOX17/GSK3B/HDAC1/EMD/GSK3A/NOTCH1/CYLD/NPHP4/CBY1/OTUD5/CTNND1/SHISA3/APC/DAB2/PFDN5/G3BP1/LIMD1/WNT5A…	128
GO:0018105	peptidyl-serine phosphorylation	259/14958	295/18870	8.09052e-05	0.000863531	0.000576173	MARK1/SH2D3A/MYO3A/CAV1/PFN2/SBK1/BCL2/STK39/BRSK1/RPS6KA2/AKT3/PRKX/INPP5J/STK38L/PRKD1/STK32B/PLK2/APP/DMPK/STK32A/GPD1L/NCK2/DYRK3/CAMK1G/ANGPT1/DYRK2/MAST4/MAST1/STK38/BDNF/TGFB1/MAP3K20/LIF/TGFBR1/NTRK3/MAP3K10/PNCK/CAMK1D/SRPK2/MAST2/CDK5R1/LATS2/MAPKAPK2/INPP5F/CSNK1A1/PRKCH/LATS1/PRKCI/AXIN1/RET/CREBL2/CSNK1E/SMAD7/ATP2B4/DYRK1A/CSNK1G2/TAF1/MARK3/CAB39/IKBKB/CDK2/TTBK2/ROCK2/STK4/MARK2/R…	259
GO:0048002	antigen processing and presentation of peptide antigen	68/14958	71/18870	8.12998e-05	0.00086524	0.000577312	MFSD6/RAET1G/ULBP3/CTSE/TRAF6/IKBKB/CTSV/PYCARD/ULBP2/LNPEP/MICA/PIKFYVE/CLEC4A/UNC93B1/ERAP2/IDE/CTSF/HLA-DPB1/DNM2/HLA-DMA/RAET1L/CD209/PDIA3/HLA-DPA1/CALR/HLA-DOA/MR1/ULBP1/HLA-DRA/TAPBP/CD74/HLA-DRB1/HFE/HLA-E/HLA-DMB/HLA-A/TAP2/HLA-C/MARCHF8/ERAP1/FCGR2B/TREM2/HLA-DOB/TAPBPL/MICB/HLA-DQB2/HLA-B/HLA-H/TAP1/SLC11A1/MARCHF1/ACE/CTSS/HLA-F/HLA-DQA1/B2M/LGMN/SAR1B/CTSD/FCGR1A/FCER1G/IFI30/HLA-DQA…	68
GO:0000959	mitochondrial RNA metabolic process	51/14958	52/18870	8.14727e-05	0.00086524	0.000577312	METTL4/MTERF4/TRIT1/THAP11/YARS2/GRSF1/MTERF3/TRMT5/TRNT1/METTL8/TEFM/TRMT61B/FOXO3/PRORP/WARS2/TFB1M/GARS1/PRKAA1/CDK5RAP1/PDE12/ELAC2/PNPT1/FASTKD5/AARS2/MTERF1/DARS2/FASTK/FASTKD3/TARS2/FASTKD2/SUPV3L1/PUS1/MTO1/SARS2/SLIRP/POLRMT/LRPPRC/TFAM/HSD17B10/TWNK/MTRES1/EARS2/TBRG4/TRMT10C/RPUSD4/MRPL12/TFB2M/FASTKD1/MTERF2/PPARGC1B/CHCHD10	51
GO:0006890	retrograde vesicle-mediated transport, Golgi to endoplasmic reticulum	51/14958	52/18870	8.14727e-05	0.00086524	0.000577312	RAB6B/GOLPH3L/KDELR3/ATP9A/BICD2/ARF3/STX18/TMED10/COG7/COPG2/ARF4/UVRAG/ARCN1/COPZ2/RINT1/PICK1/SCFD1/ZW10/COG4/RAB33B/TMEM115/ARF5/KDELR1/COPZ1/RAB6A/COPB2/BET1L/GBF1/KDELR2/COPA/ATP9B/ERGIC3/RER1/NBAS/SEC22B/ERGIC2/ERGIC1/HTT/BNIP1/PITPNB/RAB41/KIF1C/GOLPH3/TAPBP/COG3/COPE/SCYL1/USE1/LMAN2/PLPP3/RAB6D	51
GO:0007229	integrin-mediated signaling pathway	103/14958	111/18870	8.16631e-05	0.000865819	0.000577699	ITGB4/ITGB6/ITGA3/SEMA7A/ITGBL1/ITGA10/FERMT1/ITGB8/LAMA5/LAMA1/PRKD1/THY1/ADAM9/ITGB1BP1/LAMB1/FLNA/LAMA2/CD47/ITGA8/ABL1/FUT8/ITGA2/COL3A1/LAMC1/COL16A1/DOCK1/ITGB1/TIMP1/MADCAM1/ADAM15/ITGAV/MYH9/SRC/RCC2/BCAR1/ITGA6/CCN2/PTPRA/ZNF304/LIMS1/ITGB5/EMP2/NRP1/CDH17/CUL3/ITGAE/ITGA11/ITGAM/NME2/CTNNA1/LOXL3/TXK/CDC42/BST1/ADAM10/ILK/PTK2/ZYX/ITGA1/CD63/PHACTR4/FERMT2/ADAMTS1/PTPN11/ITGA9/ERBIN/CD4…	103
GO:0045089	positive regulation of innate immune response	299/14958	343/18870	8.44989e-05	0.000894397	0.000596767	CAV1/SMPDL3B/INAVA/FBXL2/PRKD1/TYRO3/NOD1/HEXIM1/FYN/POLR3D/STING1/RFTN1/RAET1G/NLRP1/POLR3F/PYDC5/COLEC11/MAPKAPK2/CSNK1A1/TRIM3/TLR5/SFPQ/MED1/IFI16/MATR3/TRIL/LRCH4/IRAK3/SRC/DAB2IP/ALPK1/TRAF6/APPL2/MAP2K6/COLEC12/RAB7B/CGAS/IRAK4/IKBKB/ATAT1/RAB11FIP2/TRIM11/TRIM62/BCL10/DHX33/LSM14A/XRCC5/TRIM56/MAP3K7/ZNFX1/PAK1/HMGB1/PLSCR1/LRRC14/CLNK/PSPC1/DHX9/IRAK1/RBM14/BRCC3/PPP2CA/STAT5B/CACTIN/TBK…	299
GO:0050920	regulation of chemotaxis	206/14958	232/18870	8.8569e-05	0.000935924	0.000624475	PDGFD/TPBG/SEMA3E/FGF1/SEMA3B/EDN1/SLIT2/PDGFB/SEMA7A/STK39/GAS6/MMP28/SMOC2/F3/PDGFRA/JAM3/EDN2/NBL1/PRKD1/MICOS10-NBL1/IL23A/PDGFRB/FGFR1/SEMA4F/SWAP70/SEMA3A/SEMA6A/ADGRA2/PADI2/ROBO3/EFNB2/ITGA2/RYK/GREM1/VEGFC/TGFB1/PLXNA3/CCN3/IL34/LPAR1/CXCL8/BMPR2/NTRK3/PLXNA4/CDH13/CAMK1D/SMAD3/MCU/SEMA3C/MDK/FGF2/CCR4/FGF18/TMEM102/ZNF580/ADAM17/ARTN/CCR7/MAPK3/SEMA3G/CCL21/TMSB4X/DNM1L/SEMA5A/PGF/THBS4…	206
GO:0002228	natural killer cell mediated immunity	75/14958	79/18870	9.04889e-05	0.00095305	0.000635902	UNC13D/IL18/TGFB1/RAET1G/KIF5B/ULBP3/RNF19B/CLNK/STAT5B/KLRC2/KIR2DL4/AP1G1/ULBP2/CADM1/PLEKHM2/MICA/CRK/LYST/VAMP7/TUBB4B/LGALS9/ARL8B/KLRB1/KLRC3/KLRC4-KLRK1/CD96/KLRK1/TUBB/CRTAM/PTPN6/GFER/ARRB2/CORO1A/ULBP1/PIK3R6/NCR3/RASGRP1/HLA-E/HLA-A/NECTIN2/KLRC4/CD2/IL12A/VAV1/HLA-B/LAMP1/HAVCR2/PVR/CEBPG/SLAMF6/SH2D1B/SH2D1A/KLRF2/HLA-F/KIR3DL1/RAB27A/CEACAM1/SERPINB9/PRDX1/LILRB1/IL18RAP/CD226/GZMB/…	75
GO:1903533	regulation of protein targeting	75/14958	79/18870	9.04889e-05	0.00095305	0.000635902	MTCL1/ITGB1BP1/FYN/MICALL2/CDK5R1/HPCA/SH3GLB1/GDI1/HRAS/LEPROT/SLC1A1/NPEPPS/ANK3/USP36/BNIP3L/MYO1C/ITGAM/GSK3A/UBE2J2/C2CD5/MFF/ARIH2/KCNB1/VPS11/FBXW7/INPP5K/PRNP/SAE1/HPS4/CSNK2A2/ATG13/UBE2L3/RNF31/TOMM7/BAP1/PRKAA1/CDK5/HUWE1/PARL/PRKN/BAG4/UBE2D3/MIEF2/ERBB2/HAX1/HTRA2/CIB1/UBL5/RAC2/SIAH3/LMAN1/ITGB2/LRRK2/PDCD5/MIEF1/CEMIP/CHP1/FIS1/SREBF2/RHOU/ATP5IF1/PINK1/AKT2/TCAF1/DMTN/TOMM70/STOM/…	75
GO:0000266	mitochondrial fission	40/14958	40/18870	9.10674e-05	0.00095441	0.000636809	DCN/SPIRE1/DDHD2/MCU/MAPT/DDHD1/DNM1L/RALA/VPS35/INF2/CYRIB/MFF/GDAP1/MYO19/AP3B1/RALBP1/MUL1/PRKN/OPA1/MIEF2/MARCHF5/PGAM5/LRRK2/MTFR1L/MIEF1/SLC25A46/MTFP1/STAT2/FIS1/MTFR1/PINK1/COX10/TMEM135/MTFR2/C11orf65/BNIP3/PPARG/KDR/UCP2/AURKA	40
GO:0007007	inner mitochondrial membrane organization	40/14958	40/18870	9.10674e-05	0.00095441	0.000636809	TIMM22/TRMT10B/MTX3/TIMM10B/CHCHD6/CIBAR1/TAFAZZIN/TIMM29/TMEM11/APOO/ADCK1/MTX2/OPA1/IMMT/LETM1/DNAJC11/CHCHD3/APOOL/MICOS13/MICOS10/TIMM9/MTX1/AGK/SAMM50/SLC25A46/OMA1/GHITM/AFG3L2/HSPA9/NDUFA13/PINK1/ROMO1/TIMM10/TIMM8B/UQCC3/TIMM13/TOMM70/MAIP1/TIMM8A/CHCHD10	40
GO:0043368	positive T cell selection	40/14958	40/18870	9.10674e-05	0.00095441	0.000636809	BCL2/IL23A/BATF/ITPKB/JAK1/SRF/BCL11B/BRAF/LOXL3/TOX/PTPN2/STAT6/ZAP70/CD3E/PTPRC/CD3D/MTOR/ZFPM1/CD74/STK11/STAT3/DOCK2/SHH/LY9/SLAMF6/TBX21/IL12RB1/SPN/SOCS3/CD3G/THEMIS/TNFSF18/FOXP3/IRF4/FOXN1/CTSL/IL23R/IL6/IL6R/IL12B	40
GO:0007159	leukocyte cell-cell adhesion	362/14958	419/18870	9.16519e-05	0.000958959	0.000639845	CCL28/FOXJ1/CAV1/VTCN1/SMARCD3/CHST4/PODXL2/LEF1/GLI2/FUT4/PDE5A/RUNX1/CBLB/GLI3/IGF1/IL18/JAM2/ILDR2/IL23A/THY1/NRARP/KITLG/CERCAM/CD47/NCK2/TWSG1/ANXA1/EZR/FYN/LRRC32/CD24/ABL1/CARD11/EFNB2/IL7R/ALOX5/ITGB1/LGALS1/ABL2/SOX4/ETS1/PECAM1/DLG5/ZBTB1/MADCAM1/WNT10B/HHLA2/SOCS5/LGALS3/MDK/SMARCD1/TNFRSF21/CCR7/SRC/SMAD7/GATA3/CBFB/DUSP22/TRAF6/MALT1/CD81/CCL21/ACTL6A/TESPA1/IL15/SMARCA4/MSN/BCL10/IT…	362
GO:0031110	regulation of microtubule polymerization or depolymerization	89/14958	95/18870	9.24077e-05	0.000965282	0.000644064	NAV3/STMN3/WDR47/MAP1A/MAP1B/STMN2/HDGFL3/FGF13/CLIP3/CAMSAP2/ABL1/MECP2/MAP2/ARL2/CDK5R1/CLASP2/GAS2L1/GIT1/HAUS2/CAMSAP1/SPEF1/MAPRE3/ARHGEF7/ATXN7/DYRK1A/MAPT/MAPRE1/EML2/TTBK2/MAP1S/STMN1/HAUS7/TOGARAM1/PAK1/ARHGEF2/TAOK1/NUMA1/CLASP1/SLAIN2/MAPRE2/RAC1/HAUS1/OCLN/HAUS6/TBCD/HAUS5/APC/ANKRD53/RPS3/DCTN1/HAUS8/PRUNE1/SLAIN1/PDE4DIP/SKA2/MAP6D1/STMND1/RANGRF/HAUS3/KATNB1/CLIP1/GBA2/AKAP9/MET/FK…	89
GO:0051091	positive regulation of DNA-binding transcription factor activity	216/14958	244/18870	9.51967e-05	0.000992788	0.000662416	ANXA3/EDN1/CAV1/CD200/FZD1/SLCO3A1/IL18/PRKD1/TRAF5/TRAF1/MYOCD/APP/FANK1/NOD1/TNFRSF11A/DDR2/TP53BP1/STK36/CARD11/KIT/ANKRD42/ADCY8/CRTC3/TGFB1/STING1/ROR1/CAMK1D/SMAD3/TRIM32/CTNNB1/PRKCH/FER/PRKCI/EDA2R/FZD2/LRP8/IRAK3/CFLAR/TRAF6/TCF3/MALT1/MID2/RAB7B/TAF1/CX3CL1/NTRK1/IKBKB/TRIM13/SMARCA4/TRIM62/BCL10/DHX33/TRIM37/TERF2IP/TRIM38/PRKD2/MTPN/ARHGEF2/ZBTB7A/UBE2N/STK3/JUP/TRIM52/DHX9/RPS6KA4/TR…	216
GO:0030038	contractile actin filament bundle assembly	102/14958	110/18870	9.60302e-05	0.000998212	0.000666036	TACSTD2/ARHGEF10/PFN2/WNT4/LIMCH1/ARHGAP6/TPM1/FAM171A1/FHOD1/ITGB1BP1/CD47/RHPN1/S100A10/SLC9A1/CARMIL1/SFRP1/TGFB3/ABL1/RAPGEF3/LPAR1/TJP1/TGFBR1/SMAD3/ELN/ARHGEF18/KCTD13/CLASP2/SRC/TESK1/LIMK1/ARHGEF15/CCN2/ROCK2/PHLDB2/RHOA/EVL/STMN1/ITGB5/NRP1/PAK1/ACTG1/ROCK1/CLASP1/CUL3/PPFIA1/PXN/BBS4/SRF/NF2/BRAF/MKKS/SORBS3/CDC42/TSC1/RHOC/RAC1/WASF2/CORO2B/ZYX/PPM1F/FERMT2/PHACTR1/INPP5K/ZEB2/ALMS1/SY…	102
GO:0043149	stress fiber assembly	102/14958	110/18870	9.60302e-05	0.000998212	0.000666036	TACSTD2/ARHGEF10/PFN2/WNT4/LIMCH1/ARHGAP6/TPM1/FAM171A1/FHOD1/ITGB1BP1/CD47/RHPN1/S100A10/SLC9A1/CARMIL1/SFRP1/TGFB3/ABL1/RAPGEF3/LPAR1/TJP1/TGFBR1/SMAD3/ELN/ARHGEF18/KCTD13/CLASP2/SRC/TESK1/LIMK1/ARHGEF15/CCN2/ROCK2/PHLDB2/RHOA/EVL/STMN1/ITGB5/NRP1/PAK1/ACTG1/ROCK1/CLASP1/CUL3/PPFIA1/PXN/BBS4/SRF/NF2/BRAF/MKKS/SORBS3/CDC42/TSC1/RHOC/RAC1/WASF2/CORO2B/ZYX/PPM1F/FERMT2/PHACTR1/INPP5K/ZEB2/ALMS1/SY…	102
GO:0006487	protein N-linked glycosylation	67/14958	70/18870	9.85554e-05	0.00102113	0.000681327	FUT3/TUSC3/MGAT5/ALG13/FUT8/TMEM165/B4GALNT2/GFPT2/UBE2J1/UGGT2/MGAT4A/GFPT1/ALG11/MGAT5B/NUDT14/FUT5/NUS1/ALG9/ALG2/STT3A/DHDDS/UGGT1/MGAT2/MAN1C1/DAD1/DPAGT1/FUT6/RPN1/RFT1/DDOST/PGM3/B4GALT7/OST4/STT3B/DPM1/B4GALT1/TMEM258/MAGT1/ALG12/ALG5/DERL3/DOLK/PMM2/ALG10B/RPN2/MOGS/DOLPP1/KRTCAP2/MGAT4C/MLEC/MGAT1/MGAT4B/ALG8/ALG1/MGAT3/SRD5A3/ALG14/ALG10/ALG3/OSTC/ALG6/MPDU1/ST6GAL1/PMM1/ST3GAL1/ENTPD5…	67
GO:1902750	negative regulation of cell cycle G2/M phase transition	67/14958	70/18870	9.85554e-05	0.00102113	0.000681327	BRSK1/RBBP8/UIMC1/ZNF830/BARD1/MRE11/FHL1/GPR132/CHMP4C/TAOK2/INTS3/TOPBP1/TAOK1/MACROH2A1/TRIM39/BRCC3/NABP2/INIP/SYF2/CHFR/BABAM2/RAD50/MBTPS1/NOP53/MIIP/RINT1/DONSON/VPS4A/PABIR1/FOXO4/RAD17/TAOK3/ATM/NBN/USP47/ABRAXAS1/RAD21/CDK5RAP3/PKMYT1/IER3/NAE1/FZR1/FOXN3/BABAM1/CHEK1/PINX1/BRCA1/MBTPS2/AVEN/CDC14B/HUS1/ZFYVE19/CDKN1A/DTL/CLSPN/NABP1/CCNG1/AURKB/PLK1/CDC6/TICRR/HUS1B/CDK1/ORC1/MIR195/RF…	67
GO:0071559	response to transforming growth factor beta	257/14958	293/18870	0.000100309	0.00103761	0.000692321	PDGFD/WNT10A/VEPH1/OVOL2/ITGB6/EDN1/PMEPA1/CTSK/SOX9/CAV1/CDKN1C/NPNT/ITGA3/TGFB2/FERMT1/ITGB8/DKK3/CAV2/HTRA3/WNT4/TGFB1I1/LTBP2/FOLR1/FMOD/PRDM16/ZFP36L2/SMURF2/ACTA2/MYOCD/ZEB1/ADAM9/LOX/ASPN/NFATC1/IL17RD/TWSG1/SPRY1/DDR2/SPRED1/SFRP1/ITGA8/FYN/LRRC32/TGFB3/SINHCAF/ABL1/SPRED3/ZNF703/FUT8/MXRA5/COL1A2/COL4A2/COL3A1/LTBP4/ADAMTSL2/SMAD9/TGFB1/LTBP1/BCL9L/PDE3A/TGFBR1/HDAC2/BMPR1A/SKI/WNT7A/SMA…	257
GO:0008089	anterograde axonal transport	50/14958	51/18870	0.000101004	0.00104311	0.000695992	KIF3A/MAP1A/AP3M2/RAB27B/KIF5C/MECP2/MAP2/HAP1/KIF5B/DLG2/TRAK1/KIF1B/AGTPBP1/ARL8A/BORCS5/RAB21/CALY/TRIM46/KIF3B/KIF1A/BLOC1S4/MGARP/MAPK8IP3/AP3M1/TERF2/AP3B1/TRAK2/KIF5A/BLOC1S3/DTNBP1/SNAPIN/NEFL/AP3S1/ARL8B/HSPB1/AP3D1/BLOC1S5/BLOC1S6/SPAST/AP3B2/SPG7/KIF1C/BLOC1S2/AP3S2/AGBL4/BLOC1S1/KIF4A/SOD1/FEZ1/SYBU	50
GO:0050890	cognition	277/14958	317/18870	0.000103142	0.00106346	0.000709572	TPBG/FOXO6/NDRG4/ITGA3/NFATC4/ITPR3/B3GAT1/STRA6/PAK6/BRSK1/CHST10/CCND2/SHROOM4/DNAAF4/MAP1A/SYT11/TUSC3/TUBA1A/LRRN4/EPHB2/FGF13/PLK2/APP/ADGRB3/NRXN3/ADORA1/SYNGAP1/NLGN3/NRXN2/RASGRF1/HTR2A/MEIS2/ITGA8/FYN/SNAP25/OXTR/CLSTN2/ABL1/RAPGEF3/CNTNAP2/SPECC1/KIT/TMOD2/PPP1R1B/NLGN4X/PAK5/PRRT1/LRRC66/MECP2/BDNF/ADCY8/PAFAH1B1/ITGB1/ADCY3/PPP3CB/CBR3/DDHD2/ASIC1/VLDLR/ADNP/SHANK1/TANC1/GRIN2A/MEF2C/…	277
GO:0051090	regulation of DNA-binding transcription factor activity	351/14958	406/18870	0.000103417	0.00106457	0.000710314	ANXA3/FOXJ1/PKD2/EDN1/CAV1/CD200/ANXA4/FZD6/FZD1/MDFI/SLCO3A1/MTURN/HEYL/IL18/PRKD1/TRAF5/SFRP5/TRAF1/MYOCD/APP/FLNA/FANK1/NOD1/GLIS2/TNFRSF11A/PTGIS/DDR2/TP53BP1/PRMT2/TNFRSF4/STK36/CARD11/KIT/SFRP4/TCEAL7/ANKRD42/ADCY8/CRTC3/TGFB1/STING1/HDAC2/ROR1/PKHD1/MAP3K10/CAMK1D/SMAD3/PTCH1/TRIM32/CTNNB1/PRKCH/FER/PRKCI/EDA2R/RNF2/FZD2/LRP8/IRAK3/DAB2IP/SMAD7/CFLAR/TRAF6/TCF3/MALT1/MID2/RAB7B/TAF1/CX3CL1…	351
GO:0046632	alpha-beta T cell differentiation	114/14958	124/18870	0.000105796	0.00108731	0.000725483	BCL2/LEF1/TMEM98/RUNX1/GLI3/IL18/IL23A/SH3RF1/ANXA1/ABL1/BATF/SOCS5/TNFSF8/SMAD7/GATA3/CBFB/MALT1/FOSL2/KMT2A/ITPKB/RHOA/TGFBR2/HLX/JAK3/STAT4/HMGB1/FOXP1/ITK/JAK1/RUNX3/BCL11B/BRAF/SEMA4A/LOXL3/CCL19/RARA/ATP7A/RPL22/TOX/RC3H2/PRR7/ARMC5/AP3B1/STAT6/ATF2/RC3H1/JUNB/PRKCZ/RELB/NKAP/LGALS9/AP3D1/CD86/NKX2-3/ZBTB7B/PRDM1/PTGER4/SLC4A2/KLHL25/ADA/ZAP70/NFKBID/GPR183/IL18R1/SYK/IL2RG/HLA-DRA/MEN1/RIP…	114
GO:0007611	learning or memory	241/14958	274/18870	0.000107299	0.00110098	0.000734603	TPBG/FOXO6/NDRG4/ITGA3/NFATC4/ITPR3/B3GAT1/STRA6/PAK6/BRSK1/CHST10/CCND2/DNAAF4/MAP1A/SYT11/TUBA1A/LRRN4/EPHB2/FGF13/PLK2/APP/ADGRB3/NRXN3/SYNGAP1/NLGN3/NRXN2/RASGRF1/HTR2A/MEIS2/ITGA8/FYN/SNAP25/OXTR/CLSTN2/ABL1/RAPGEF3/CNTNAP2/SPECC1/KIT/TMOD2/PPP1R1B/NLGN4X/PAK5/PRRT1/LRRC66/MECP2/BDNF/ADCY8/PAFAH1B1/ITGB1/ADCY3/PPP3CB/DDHD2/ASIC1/VLDLR/ADNP/SHANK1/TANC1/GRIN2A/MEF2C/GIT1/MDK/GRM5/ARL6IP5/SRC/…	241
GO:0002200	somatic diversification of immune receptors	74/14958	78/18870	0.00010878	0.00111082	0.000741168	LEF1/SWAP70/CLCF1/TP53BP1/TGFB1/TNFSF13/BATF/PARP3/SANBR/TCF3/KMT5B/ERCC1/HMGB1/EXOSC6/IL27RA/DCAF1/DCLRE1C/PMS2/XRCC4/BCL11B/YY1/EXOSC3/RNF168/PAXIP1/STAT6/MCM3AP/MLH1/NSD2/PRKDC/ATM/MSH2/NDFIP1/SUPT6H/RIF1/NBN/SLC15A4/CD40LG/THOC1/RNF8/CYREN/SHLD1/APLF/SAMHD1/CD28/CCR6/MSH3/ADAR/SHLD3/LIG4/CD40/POLB/MSH6/PTPRC/KMT5C/NFKBIZ/NHEJ1/CTNNBL1/MAD2L2/POLL/BCL6/HMCES/UNG/TBX21/HSPD1/ATAD5/SHLD2/IL2/TFR…	74
GO:0050772	positive regulation of axonogenesis	74/14958	78/18870	0.00010878	0.00111082	0.000741168	EFNA5/SLIT2/MAP6/SEMA7A/ISLR2/MAP1B/CDKL5/TIAM2/PLXNB3/BDNF/PAFAH1B1/PLXNA3/BMPR2/ADNP/PLXNA4/METRN/GDI1/NIN/LIMK1/TRAK1/MAPT/PLXNA1/PLXNB2/MAP2K1/IST1/SEMA5A/EIF4G2/NRP1/VEGFA/PLXNA2/SEMA4D/CRABP2/CXCL12/SRF/SMURF1/NTN1/NTRK2/PLXND1/DISC1/BRAF/SKIL/MACF1/CHODL/ZFYVE27/STK25/L1CAM/RUFY3/TIAM1/ROBO1/CYFIP1/WNT3/TRPV2/NEFL/MEGF8/ROBO2/TWF2/MAP3K13/AMIGO1/SHTN1/ANAPC2/MAP2K2/NRDC/SHOX2/GOLGA4/STK11/…	74
GO:2000736	regulation of stem cell differentiation	74/14958	78/18870	0.00010878	0.00111082	0.000741168	TACSTD2/SOX9/JAG1/SLC4A11/TGFB2/CHD3/PDGFRA/LBH/ZFP36L2/FOXC1/TEAD2/PRICKLE1/ABL1/YAP1/HDAC2/FGF2/CDK6/HOXB4/MTA2/BBS12/HNRNPU/SIRT6/CDK13/PUS7/METTL3/SOX17/GSK3B/DHX36/HDAC1/NUDT21/RBBP4/MTA1/GATAD2B/RBBP7/NOTCH1/YTHDF2/REST/PWP1/KAT5/SETD1A/NELFB/GATAD2A/NFE2L2/KDM3A/SOX6/LTBP3/NSUN2/RBM24/KDM4C/PRKDC/SMYD5/CDK12/N4BP2L2/CHD4/OCIAD1/MTA3/ITCH/EZH2/TCF15/TRIM6/EIF2AK2/PTN/MBD3/HES1/STAT3/TBX3/GD…	74
GO:0046785	microtubule polymerization	88/14958	94/18870	0.000109679	0.00111819	0.000746091	NAV3/MAP1B/STMN2/TUBA1A/HDGFL3/TPPP3/CCDC57/FGF13/CLIP3/CAMSAP2/ABL1/NDE1/MECP2/MAP2/ARL2/MAP7D3/CDK5R1/CLASP2/GIT1/HAUS2/CAMSAP1/MAPRE3/MAP4/ARHGEF7/NIN/DYRK1A/RANBP9/MAPT/NDEL1/MAPRE1/EML2/NEDD1/STMN1/ZNF207/HAUS7/TOGARAM1/PAK1/CSNK1D/NUMA1/CLASP1/TPPP/TUBG2/SLAIN2/TUBGCP4/CENPJ/RAC1/HAUS1/GOLGA2/OCLN/TUBGCP6/HAUS6/TUBGCP5/TUBGCP3/TBCD/HAUS5/ANKRD53/RPS3/DCTN1/HAUS8/PRUNE1/SLAIN1/PDE4DIP/TUBGCP…	88
GO:0008589	regulation of smoothened signaling pathway	81/14958	86/18870	0.000111873	0.00113512	0.000757385	ARMC9/DCDC2/GPR161/GLI3/GLI1/RPGRIP1L/CDK20/IFT140/INTU/RAB34/GLIS2/SERPINE2/IFT172/SFRP1/CHSY1/STK36/KIF7/DHH/RUNX2/DYNC2H1/TCTN1/GAS1/FGF9/PTCH2/TEDC1/PTCH1/DLG5/TXNDC15/TULP3/C2CD3/PDCL/IFT81/GPR37L1/GAS8/PRRX1/TUBD1/PRKACB/MOSMO/MKS1/CTNNA1/HERC4/TTC23/EVC/CREBBP/RB1/CIBAR1/RACK1/FUZ/WDR11/BTRC/IFT122/FBXL17/RFX8/MGRN1/MEGF8/KCTD21/GORAB/ULK3/TMED2/FOXA1/SUFU/HHIP/CPLANE2/CD3E/SHOX2/PRKACA/SC…	81
GO:2000628	regulation of miRNA metabolic process	81/14958	86/18870	0.000111873	0.00113512	0.000757385	SOX9/PDGFB/TGFB2/NFATC4/NFIB/KLF5/MYOCD/GATA2/TWIST1/TGFB1/BMPR1A/POU5F1/SMAD3/ETS1/MRTFA/FGF2/MRTFB/HRAS/GATA3/DROSHA/SMARCA4/NCOR2/GAS5/TEAD1/BMP4/GATA6/SMAD4/SRF/RARA/REST/NR1H2/YY1/NFKB1/RC3H2/POU2F1/NGFR/NR3C1/HIF1A/RC3H1/NCOR1/FOXO3/TP53/MYCN/RELA/ZSWIM8/SMAD6/FOXA1/DNM3OS/PPARD/BMP2/PNPT1/ATOH8/SMAD1/TENT2/STAT3/XIST/EGR1/NFATC3/FOSL1/SPI1/ZC3H12A/KLF4/EGFR/WT1/SREBF2/FOS/GNL3/ESR1/ZNF512B…	81
GO:2000781	positive regulation of double-strand break repair	81/14958	86/18870	0.000111873	0.00113512	0.000757385	SMARCD3/SPIRE1/PARP3/SMARCD1/EPC1/KMT5B/TOP2B/ACTL6A/SIRT1/SMARCA4/EPC2/SETMAR/BCL7C/SMARCA2/BCL7A/ARID1B/DPF2/EP400/FUS/SIRT6/VPS72/SMARCE1/SMARCC2/UBE2N/ARID2/MORF4L1/ACTB/BRD7/SLF1/WRAP53/BRD8/SMARCC1/MORF4L2/SLF2/KAT5/ING3/SMARCB1/PHF10/SMARCD2/PIAS4/PNKP/ACTR2/MMS19/PBRM1/SMCHD1/ARID1A/WDR48/TRRAP/BCL7B/HELQ/PRKDC/RUVBL1/MRGBP/HDGFL2/DDX11/RIF1/KDM4D/SPIDR/SHLD1/MEAF6/ZCWPW1/ERCC6/RUVBL2/MBT…	81
GO:0001666	response to hypoxia	261/14958	298/18870	0.000112604	0.00114072	0.000761123	AQP1/CRYAB/EDN1/CAV1/WTIP/CAPN2/TGFB2/PLAT/BCL2/MMP2/SOD3/MMP14/MYOCD/ARNT2/KCND2/RYR2/ADORA1/PTGIS/EPHA4/SLC9A1/PLEKHN1/HIF3A/DDR2/TWIST1/SFRP1/TGFB3/CD24/KCNA5/NOL3/DIO3/CA9/ITGA2/EDNRA/MECP2/VEGFC/TGFB1/PLAU/ADO/LIF/CYGB/SOX4/SMAD3/LOXL2/ADAM15/NOS2/HSPG2/ADAM17/SRC/UCP3/ITPR1/CFLAR/LMNA/EGLN3/FOSL2/CBFA2T3/PML/NDNF/SIRT1/TIGAR/DDIT4/ROCK2/NPEPPS/ACVRL1/RBPJ/PGF/HP1BP3/KCNK2/POSTN/MAP3K7/KCNMB…	261
GO:0019932	second-messenger-mediated signaling	271/14958	310/18870	0.000113956	0.00115259	0.00076904	SCTR/AQP1/EDN1/FHL2/RCAN2/SOX9/IRAG1/CACNA1C/NFATC4/TMEM100/MCTP2/PDGFRA/EDN2/PDE5A/ADORA2B/AKAP5/RCAN3/ADGRB2/IGF1/PRKD1/GHRHR/PDGFRB/DEFB1/RYR2/PLCE1/ADGRL1/KSR1/DMPK/SGCD/HOMER3/NFATC1/SLC9A1/PRKG1/CXCR5/DYRK2/OR51E2/RASD2/CALM1/RAPGEF3/GIPR/GUCY1B1/MYOZ1/PDE7A/REM1/HTR2B/GUCA2B/ANK2/LPAR1/PPP3CB/CXCL8/PTGFR/PDE3A/PDE10A/ADNP/CASQ2/CDH13/GRIN2A/NUDT4/MCU/HPCA/PLCG1/NOS2/NCALD/GUCY1A1/GRIN2D/MC…	271
GO:0016233	telomere capping	39/14958	39/18870	0.000114947	0.00116076	0.000774493	MAPK15/STN1/MAPK3/HNRNPD/ACD/MRE11/ERCC1/TERF2IP/MAPKAPK5/MAPK1/NABP2/TINF2/USP7/RAD50/MAP3K4/TERF1/DCLRE1B/TNKS2/ERCC4/CTC1/SMG6/TERF2/TNKS/PNKP/PRKDC/XRCC1/RTEL1/ATM/MAP2K7/TFIP11/NBN/PRKCQ/NEK7/POT1/TEN1/SPDYA/AURKB/NEK2/PKIB	39
GO:0045582	positive regulation of T cell differentiation	107/14958	116/18870	0.000119245	0.00119421	0.000796812	SMARCD3/LEF1/GLI2/RUNX1/GLI3/IL18/IL23A/ANXA1/IL7R/SOX4/ZBTB1/WNT10B/SOCS5/MDK/SMARCD1/GATA3/CBFB/MALT1/ACTL6A/TESPA1/SMARCA4/ITPKB/VSIR/RHOA/SMARCA2/ARID1B/TGFBR2/ZMIZ1/HLX/SMARCE1/SMARCC2/ARID2/STAT5B/RUNX3/EGR3/ACTB/BRD7/BTN2A2/CCL19/RARA/SMARCC1/RHOH/KAT5/SMARCB1/PHF10/CD27/SMARCD2/ADAM8/AP3B1/PBRM1/ARID1A/FOXO3/PRKCZ/SART1/BAD/NKAP/IL1RL2/LGALS9/CD46/AP3D1/CD86/ZBTB7B/IL7/KLHL25/ADA/SOX13/ZA…	107
GO:0050000	chromosome localization	107/14958	116/18870	0.000119245	0.00119421	0.000796812	GEM/NDE1/CHMP3/SUN1/TTL/LMNA/RCC2/NDEL1/MAPRE1/RAB11A/HNRNPU/MAP1S/ACTR3/SPICE1/ZNF207/CHMP4C/DYNC1H1/KPNB1/CHMP7/MIS12/CHMP4B/NUMA1/EML3/PIBF1/SPDL1/CUL3/ECT2/ABRAXAS2/CHMP1A/CDC42/CHMP5/BUB3/TERF1/KAT5/CENPC/DCTN2/VPS4B/ZWILCH/CHMP1B/APC/ACTR2/RB1/ANKRD53/MLH1/VPS4A/BOD1/ZW10/IFFO1/ATM/NUP98/SEPTIN1/EML4/ABRAXAS1/TRAPPC12/BECN1/KATNB1/NSL1/KNTC1/DSN1/CHAMP1/SEH1L/CHMP4A/NUDC/CDC23/MAD1L1/CHMP2A…	107
GO:0000288	nuclear-transcribed mRNA catabolic process, deadenylation-dependent decay	66/14958	69/18870	0.000119406	0.00119421	0.000796812	NANOS1/ZFP36L2/NANOS3/CNOT6/TNRC6C/HNRNPD/CNOT8/SYNCRIP/CNOT2/SAMD4B/EIF4ENIF1/HNRNPU/PAN3/DCP1A/TENT4A/CNOT4/DHX9/TNKS1BP1/CAPRIN1/EXOSC9/AGO2/DHX36/PAIP1/EXOSC8/PARN/CNOT6L/EXOSC2/CSDE1/LSM1/CNOT3/EXOSC3/RC3H2/SAMD4A/MLH1/TENT4B/RC3H1/DIS3/CNOT11/TNRC6A/TUT7/TUT4/POLR2G/CNOT7/NT5C3B/CNOT1/CNOT10/PDE12/YBX1/CNOT9/PABPC1/EXOSC5/DCP1B/PATL1/PAN2/ZFP36L1/TOB1/CPEB3/DCP2/EXOSC7/PABPN1L/TNRC6B/ZFP36/…	66
GO:0001912	positive regulation of leukocyte mediated cytotoxicity	66/14958	69/18870	0.000119406	0.00119421	0.000796812	IL23A/RAET1G/NOS2/ULBP3/STX7/STAT5B/CYRIB/ITGAM/KLRC2/AP1G1/ULBP2/CD1E/CADM1/MICA/FADD/F2RL1/CD1C/CD1A/RAET1L/KLRC3/KLRC4-KLRK1/KLRK1/CRTAM/MR1/CD1B/ULBP1/HLA-DRA/PTPRC/NCR3/RASGRP1/CD1D/HLA-DRB1/HFE/HLA-E/HLA-A/TAP2/NECTIN2/HLA-C/KLRC4/SPI1/MICB/IL12A/VAV1/XCL1/HLA-B/LAMP1/HLA-H/STAP1/TYROBP/PVR/SLAMF6/SH2D1A/HLA-F/IL12RB1/B2M/IL18RAP/P2RX7/CD226/KLRD1/KLRC1/LAG3/HLA-G/CD160/IL23R/RAET1E/IL12B	66
GO:0032008	positive regulation of TOR signaling	66/14958	69/18870	0.000119406	0.00119421	0.000796812	GAS6/AKT3/CSNK1A1/LARS1/SRC/WAC/RRAGB/RRAGC/GPR137B/MIOS/CUL3/BMT2/PIP4P1/TBK1/USP4/AKT1/LAMTOR3/RHEB/PIK3CA/OTUD5/CLEC16A/RRAGA/GPR155/EP300/CASTOR1/RBX1/SEC13/OTUB1/RPTOR/GPR137/RPS6KB1/FLCN/TELO2/KLHL22/SIK3/SMCR8/LAMTOR5/RNF167/PIH1D1/SEH1L/MLST8/SYK/USP9X/CTNS/WDR24/HDAC3/GOLPH3/FNIP2/LAMTOR1/LAMTOR4/USP32/RICTOR/FNIP1/LAMTOR2/STAMBPL1/TREM2/SESN2/NCKAP1L/SLC38A9/PIM1/RRAGD/WDR59/GPR137C/SRM…	66
GO:1901224	positive regulation of non-canonical NF-kappaB signal transduction	66/14958	69/18870	0.000119406	0.00119421	0.000796812	EDN1/PTP4A3/IL18/EDAR/IL23A/APP/NOD1/GREM1/TRAF6/TRIM44/LIMS1/TERF2IP/TRIM56/RHOA/ACTN4/IRAK1/AGO3/RIPK1/PYCARD/AGER/RTKN2/DDX3X/ILK/CCL19/TRADD/RC3H2/CD27/PDCD4/SASH1/NFAT5/SPHK1/RPS3/EP300/TLR9/TCIM/RC3H1/TLR2/C1QTNF4/RELA/LGALS9/CD86/LAPTM5/IL18R1/CALR/EIF2AK2/TLR7/RBCK1/NMI/TLR3/ADISSP/TRIP6/NOD2/NR3C2/EDA/PHB2/TREM2/NLRP12/PHB1/EGFR/HAVCR2/TLR4/NLRP3/IFI35/TNF/IL1B/IL12B	66
GO:0002011	morphogenesis of an epithelial sheet	58/14958	60/18870	0.000119571	0.00119421	0.000796812	JAG1/FERMT1/DDR1/LAMA1/HOXB2/FLNA/PDPN/COL5A1/ITGB1/WNT7A/CLASP2/BMP5/FLRT3/MRTFA/HOXB4/ADAM17/CD151/ARHGAP24/ACVRL1/PHLDB2/RHOA/CCN1/CLASP1/NOTCH2/SRF/NOTCH1/MSX2/RHOC/DVL2/SOS1/TOR1A/ARHGAP12/PHACTR4/TBX20/FERMT2/PDCD10/WNT5A/CARMIL2/BMP7/PTEN/CD44/MEGF8/PALS1/HBEGF/DLL4/SOX11/ITGA5/DVL1/MTOR/MIR221/DAG1/MMP12/ARHGAP35/RREB1/CEACAM1/TMEFF2/AJUBA/LIN7C	58
GO:0098742	cell-cell adhesion via plasma-membrane adhesion molecules	245/14958	279/18870	0.000121455	0.00121113	0.000808098	CLDN10/EFNA5/PTPRD/GPC4/ITGA3/TGFB2/CLDN4/PALLD/CDH24/NECTIN4/SDK1/PCDHB16/TENM4/CLDN6/CLDN11/AMIGO2/CDH11/PTK7/PCDHB14/CADM4/SCARF2/CELSR1/PCDHB10/DSC3/PCDHB6/DSG2/PCDHB2/CDH3/PCDHB15/MDGA1/CLDN2/DCHS2/LRFN4/ADGRL1/PCDHB9/PCDHB13/CDH6/PCDHB7/PCDHGA2/IGSF9/CLDN9/MMP24/PCDHGA8/PCDHGA5/ROBO3/CLSTN1/CLSTN2/PCDHB5/PCDHGA7/PCDHGA3/LRFN3/PCDHGC4/PLXNB3/PCDHGC5/PCDH10/CLDN7/PCDHB18P/NEXN/PCDHB4/CNTN4/PC…	245
GO:0001914	regulation of T cell mediated cytotoxicity	49/14958	50/18870	0.000125174	0.00124123	0.000828185	IL23A/IL7R/PPP3CB/RAET1G/ULBP3/STX7/CYRIB/AGER/ULBP2/CD1E/MICA/RIPK3/FADD/CD1C/CD1A/RAET1L/MR1/CD1B/ULBP1/HLA-DRA/PTPRC/CD1D/HLA-DRB1/HFE/HLA-E/HLA-A/TAP2/NECTIN2/HLA-C/FCGR2B/MICB/IL12A/XCL1/HLA-B/NCKAP1L/HLA-H/PVR/HLA-F/IL12RB1/B2M/CEACAM1/LILRB1/P2RX7/KLRD1/KLRC1/HLA-G/IL23R/RAET1E/IL12B	49
GO:0009299	mRNA transcription	49/14958	50/18870	0.000125174	0.00124123	0.000828185	FLNA/VDR/S100A10/NCBP3/ANXA2/ZBTB1/TFCP2/MED1/DDX5/NCBP2/TAF1/TAF4B/TAF3/CREB1/TAF7/HIPK3/TAF4/TAF6/TAF2/TBP/NCBP1/RARA/NR1H2/TAF10/TAF11/AP3B1/NCOA1/ATF2/TAF12/TAF8/TAF13/RXRB/TP53/ATF4/TAF5/NFKBIZ/STAT3/NCOA2/EREG/C5AR1/HLTF/TAF9/EPAS1/SREBF1/THRB/RXRA/PPARG/NR1H3/FOXE3	49
GO:0016573	histone acetylation	49/14958	50/18870	0.000125174	0.00124123	0.000828185	GATA2/PHF20/MSL3/TADA2A/MSL1/MSL2/KANSL2/YEATS2/ACTL6A/SF3B1/SET/PHF20L1/SUPT3H/EP400/MAP3K7/AUTS2/SMARCA5/NFYA/BAZ1B/MORF4L1/MSL3P1/BRD8/MORF4L2/TAF5L/KANSL3/TAF10/CREBBP/EP300/NFYB/RUVBL1/KAT2A/TADA2B/MRGBP/FLCN/KAT14/DEK/MYBBP1A/ERCC6/RUVBL2/NFYC/DMAP1/SGF29/KAT2B/BRCA1/TAF9/YEATS4/CPA4/DDX21/PPARGC1A	49
GO:0060537	muscle tissue development	373/14958	433/18870	0.000125253	0.00124123	0.000828185	PKD2/SGCB/EDN1/HOPX/FHL2/GJC1/SOX9/CAV1/NDRG4/TGFB2/BCL2/STRA6/NEBL/TENM4/CAV2/FOXC2/HCN4/LEF1/PDGFRA/OSR1/BVES/RUNX1/SCN5A/NIBAN2/DSG2/IGF1/HEYL/SIX4/TPM1/KLF5/GLI1/MYOCD/TBX2/FZD7/PDGFRB/FHOD3/FOXC1/MSC/RYR2/PPP1R13L/LOX/SGCD/VGLL4/SVIL/SLC9A1/IGFBP5/EFEMP2/GJA1/TWIST1/MEIS1/PRKG1/PRICKLE1/ITGA8/RGS4/PLEC/NOX4/ABL1/TBX1/EFNB2/MAPK11/CNTNAP1/EDNRA/MYOZ1/JPH2/HDAC9/CSRP2/COL3A1/MYH11/GREM1/ITGB1/…	373
GO:0045995	regulation of embryonic development	87/14958	93/18870	0.000130093	0.00128519	0.000857518	PHLDB1/JAG1/WNT2B/LAMA5/TENM4/WNT4/OSR1/LAMA4/LAMA3/LAMA1/NIBAN2/LAMA2/AMOT/PAFAH1B1/TADA2A/CLASP2/SEPTIN7/ACTR5/CTNNB1/POGLUT1/WDPCP/YEATS2/ACTL6A/NR2C2/PHLDB2/DLL1/CLASP1/INO80/SOX17/DR1/CFL1/DHX36/MCRS1/EHMT1/NOTCH1/WDR5/RAB14/PLCB1/YY1/NFE2L2/CCSAP/CRB2/RPS6KA6/B4GALT5/TRIP12/TDG/NIPBL/TADA3/NPHP3/RACK1/INO80B/RUVBL1/NFRKB/KAT2A/UTP25/SFRP2/TFPT/ZZZ3/INO80E/INO80D/TGIF2/PHLDA2/KAT14/WNT1/MBIP…	87
GO:1900182	positive regulation of protein localization to nucleus	87/14958	93/18870	0.000130093	0.00128519	0.000857518	WWTR1/GLI3/PRKD1/FLNA/GLIS2/FYN/TGFB1/YAP1/PPP3CB/SMAD3/EFCAB7/RBM22/SRC/TESK1/UBR5/PSEN1/CCT6A/BMP4/EIF2AK3/PRKCD/CCT2/JUP/TRIM8/JAK1/ECT2/TARDBP/LARP7/MCRS1/CACNB4/AKT1/CD2AP/HYAL2/TPR/LIMK2/IPO7/TCP1/CCT4/CREBBP/RAN/FERMT2/NGFR/EP300/KAT7/TCF7L2/CCT5/TRIM28/CARD10/CCT8/TYK2/HCLS1/CCT7/MAVS/CDK5RAP3/CCT3/CDH1/JAK2/LAMTOR5/NMD3/IPO5/HSP90AA1/MAPK14/HDAC3/PARK7/MEPCE/NPM1/DMAP1/STK11/PINX1/SHH/DT…	87
GO:0050853	B cell receptor signaling pathway	73/14958	77/18870	0.000130689	0.00128909	0.000860115	BCL2/SLC39A10/ABL1/SH2B2/CMTM3/RFTN1/MEF2C/PRKCH/BCAR1/CD81/LAT2/NFATC2/PLCL2/GCSAM/FOXP1/ITK/MAPK1/PTPN22/TMIGD2/NFKB1/SOS1/BMX/KLHL6/GPS2/CTLA4/BANK1/LPXN/BAX/GRB2/PLEKHA1/PIK3CD/VAV3/PTPN6/MNDA/NFKBIA/IGHA1/SYK/IGHA2/LYN/PTPRC/IGKC/NFKBIZ/BLNK/LCK/IGLC3/FCGR2B/NFAM1/MS4A1/NCKAP1L/CD300A/STAP1/BTK/TEC/MIR34A/IGLC1/IGHG2/IGLC6/IGHG1/IGHM/CD22/PRKCB/GCSAML/BLK/IGHG3/CD79A/FCRL3/PLCG2/CD19/IGHG4/I…	73
GO:0051303	establishment of chromosome localization	100/14958	108/18870	0.000132534	0.00130527	0.000870911	GEM/NDE1/CHMP3/SUN1/TTL/RCC2/NDEL1/MAPRE1/RAB11A/HNRNPU/MAP1S/SPICE1/ZNF207/CHMP4C/DYNC1H1/KPNB1/CHMP7/MIS12/CHMP4B/NUMA1/EML3/PIBF1/SPDL1/CUL3/ECT2/ABRAXAS2/CHMP1A/CDC42/CHMP5/BUB3/TERF1/KAT5/CENPC/DCTN2/VPS4B/ZWILCH/CHMP1B/APC/RB1/ANKRD53/MLH1/VPS4A/BOD1/ZW10/ATM/SEPTIN1/EML4/ABRAXAS1/TRAPPC12/BECN1/NSL1/KNTC1/DSN1/CHAMP1/SEH1L/CHMP4A/NUDC/CDC23/MAD1L1/CHMP2A/CHMP6/SIRT2/KNSTRN/KAT2B/PINX1/INCE…	100
GO:1904029	regulation of cyclin-dependent protein kinase activity	80/14958	85/18870	0.000133473	0.00131249	0.000875729	PKD2/CDKN1C/CCND2/DIRAS3/MYOCD/CCNI2/HEXIM1/CCND3/CDK5R1/LATS2/LATS1/CCNI/NR2F2/ADAM17/MAPRE3/CDKN2B/CCNO/CCNH/CDKN2A/CDK7/CCNJL/CCNJ/PKD1/CDC37/ACTB/GTF2H1/AKT1/CCNY/CCNT1/IPO7/CCNK/APC/PSMD10/INCA1/CCND1/PTEN/HSP90AB1/GTPBP4/CDK5RAP3/CCNT2/MNAT1/PKMYT1/CDK5RAP1/HHEX/BCCIP/CDKN1B/CCNG2/IPO5/RGCC/MEN1/TFAP4/CDKN2C/HEXIM2/CCNB3/CDKN2D/CCNE2/EGFR/PSRC1/MIR711/SERTAD1/CDKN1A/TTBK1/SPDYA/CCNG1/STOX1/…	80
GO:0048732	gland development	381/14958	443/18870	0.000143769	0.00140561	0.000937864	WNT10A/PKD2/FGF1/EDN1/SOX9/CAV1/CDKN1C/TGFA/WLS/TGFB2/BCL2/MMP2/STRA6/DKK3/LAMA5/DDR1/RARG/FRZB/SULF1/LMO4/LEF1/WNT4/FOXF1/PDGFRA/GLI2/LBH/FA2H/LAMA1/CCDC40/WNT7B/NFIB/TFCP2L1/GLI3/EDAR/GHRHR/SIX4/GLI1/TBX2/RPGRIP1L/FOXC1/PBX1/PDGFA/GATA2/PGR/VDR/TNFRSF11A/SULF2/CRIP1/SERPINE2/TWSG1/IGFBP5/ANXA1/SFRP1/HAND2/OXTR/TGFB3/TSPO/EPHB3/ABL1/TBX1/ZNF703/HNF1B/ITGA2/EDNRA/SOSTDC1/KDM5B/SNAI2/TGFB1/NRG3/TG…	381
GO:0018394	peptidyl-lysine acetylation	65/14958	68/18870	0.000144583	0.00140561	0.000937864	GATA2/PHF20/MSL3/SOX4/HDAC2/TADA2A/MSL1/PRKAA2/MSL2/KANSL2/YEATS2/ACTL6A/PML/SIRT1/SF3B1/ATAT1/SET/PHF20L1/SUPT3H/EP400/MAP3K7/AUTS2/SMARCA5/NFYA/DIP2A/BAZ1B/MORF4L1/MSL3P1/BRD8/MORF4L2/KAT5/TAF5L/KANSL3/TAF10/CREBBP/EP300/KAT7/NFYB/RUVBL1/KAT2A/TADA2B/MRGBP/FLCN/DIP2B/PRKAA1/KAT14/DEK/MYBBP1A/ERCC6/ESCO1/RUVBL2/NFYC/BAG6/DMAP1/SGF29/KAT2B/BRCA1/TAF9/YEATS4/BLOC1S1/CPA4/DDX21/HINT2/PPARGC1A/KLF15	65
GO:0051865	protein autoubiquitination	65/14958	68/18870	0.000144583	0.00140561	0.000937864	SH3RF3/SH3RF1/RNF112/TRIM17/TRAF6/TAF1/RNF41/TRIM13/RNF19B/TRIM37/RAD18/UHRF2/CNOT4/TRIM52/RNF115/LRSAM1/CUL3/OBI1/RNF11/MTA1/RNF4/RNF220/RNF183/UBE3A/UBE2D2/WWP2/RNF146/SASH1/TRIM68/RBX1/RNF10/RNF122/ERCC8/TRIM21/MARCHF7/RNF8/TRAF2/STUB1/PRKN/RNF185/RNF141/NFX1/RNF187/ITCH/UBE2D3/BFAR/MARCHF5/UBE3D/RNF13/BRCA1/AMFR/LRRK2/SH3RF2/UBE2B/DDB2/DTX3L/RNF213/KLHL24/RNF181/MDM2/RNF208/UHRF1/UBE2T/ASB4/R…	65
GO:1901991	negative regulation of mitotic cell cycle phase transition	175/14958	196/18870	0.000144988	0.00140561	0.000937864	PKD2/BCL2/DACT1/BRSK1/ZFP36L2/PLK2/MUC1/RBBP8/CTDSPL/JADE1/GJC2/PRMT2/CASP2/INHBA/KANK2/SLFN11/CDKN2B/UIMC1/WAC/ZNF830/MYO16/PML/BARD1/MRE11/CDK2/FHL1/GPR132/CCL2/ZNF207/CHMP4C/ACVR1/TAOK2/INTS3/DYNC1LI1/ZNF655/LCMT1/TOPBP1/TAOK1/TRIM39/GIGYF2/RFWD3/BRCC3/SPDL1/DLG1/NABP2/XRCC3/INIP/SYF2/CHFR/BABAM2/RAD50/CACNB4/BRD7/BUB3/BTN2A2/MBTPS1/NOP53/MIIP/IK/TPR/ZWILCH/RINT1/PSMG2/APC/CDC73/CRLF3/RB1/DONS…	175
GO:0003180	aortic valve morphogenesis	38/14958	38/18870	0.000145086	0.00140561	0.000937864	SLIT2/SOX9/JAG1/CDH11/AXIN2/HEYL/NFATC1/TWIST1/SNAI1/SLIT3/SNAI2/TGFB1/ELN/HEY1/GATA3/SMAD2/ROCK2/EMILIN1/RHOA/TGFBR2/BMP4/ROCK1/NOTCH1/TIE1/TBX20/RB1/ADAMTS5/NOS3/GATA5/ROBO1/HEY2/ROBO2/SMAD6/DLL4/EFNA1/GATA4/NPPA/NKX2-5	38
GO:0043516	regulation of DNA damage response, signal transduction by p53 class mediator	38/14958	38/18870	0.000145086	0.00140561	0.000937864	PLA2R1/DYRK3/TWIST1/SPRED1/SNAI1/SNAI2/SOX4/HIC1/DDX5/PTTG1IP/DYRK1A/MSX1/SIRT1/SMYD2/KDM1A/KMT5A/SPRED2/ZMPSTE24/COPS3/RPL26/PSMD10/ATM/PMAIP1/TP53/CD44/ING4/MARCHF7/EEF1E1/YJU2/NPM1/MIF/ATR/CD74/ZNF385A/MDM2/ANKRD1/PYHIN1/ZNHIT1	38
GO:0045738	negative regulation of DNA repair	38/14958	38/18870	0.000145086	0.00140561	0.000937864	TWIST1/TP53BP1/ABL1/CGAS/SENP3/RNF169/KAT5/KMT5A/MAGEF1/TERF2/SMCHD1/RPS3/OTUB2/FBH1/OTUB1/TFIP11/RIF1/RECQL5/UBQLN4/CYREN/SHLD1/RADX/ERCC6/HSF1/SHLD3/NUDT16L1/MIR221/OGG1/MAD2L2/RMI2/HMGA2/AUNIP/PARPBP/SHLD2/KLHL15/HELB/POLQ/FANCB	38
GO:0090151	establishment of protein localization to mitochondrial membrane	38/14958	38/18870	0.000145086	0.00140561	0.000937864	MTCH1/TIMM22/TRMT10B/TIMM10B/TOMM20/AP3B1/TIMM29/HSPA4/BBC3/TOMM7/MOAP1/BAX/MAPK8/BCS1L/MTX2/HSP90AA1/NMT1/TOMM22/TOMM5/TOMM6/COX18/TIMM9/MTX1/PDCD5/AGK/SAMM50/NDUFA13/OXA1L/ROMO1/TIMM10/TIMM8B/TIMM13/TOMM70/MAIP1/TOMM40/TIMM8A/MTCH2/GZMB	38
GO:1902229	regulation of intrinsic apoptotic signaling pathway in response to DNA damage	38/14958	38/18870	0.000145086	0.00140561	0.000937864	BCL2/MUC1/SNAI1/SNAI2/TRIM32/CCAR2/SIRT1/ING2/CXCL12/SKIL/BCL2L1/KDM1A/PIAS4/TAF9B/RAD9A/HNRNPK/RPS3/RPL26/FBH1/SFRP2/CD44/USP47/TPT1/ELL3/MARCHF7/NACC2/MIF/CD74/ZNF385A/CDKN2D/BID/TAF9/TMEM161A/TRIAP1/ATAD5/DDIAS/ACKR3/CLU	38
GO:0002702	positive regulation of production of molecular mediator of immune response	124/14958	136/18870	0.000145149	0.00140561	0.000937864	SEMA7A/INAVA/IL18/EPHB2/NOD1/CLCF1/TP53BP1/TNFRSF4/GPRC5B/KIT/TGFB1/TNFSF13/RAET1G/MAPKAPK2/GATA3/TRAF6/MALT1/KMT5B/CD81/SIRT1/BCL10/SPON2/MAP3K7/EXOSC6/CLNK/IL1R1/PMS2/DHX36/PYCARD/TICAM2/PTPN22/KIR2DL4/EXOSC3/STX4/PAXIP1/TICAM1/STAT6/HK1/NR4A3/MLH1/WNT5A/NSD2/TLR9/ARID5A/CD55/PRKCZ/MSH2/DDX1/F2RL1/KLK5/RIF1/IRF5/PANX1/MAVS/LACC1/SHLD1/TRAF2/CD86/LAPTM5/SLAMF1/CARD9/IL18R1/CD28/SYK/SHLD3/CD40/TR…	124
GO:0010965	regulation of mitotic sister chromatid separation	57/14958	59/18870	0.000146238	0.00140973	0.000940609	ANAPC7/ZNF207/DYNC1LI1/LCMT1/SPDL1/CUL3/XRCC3/ANAPC5/BUB3/CDC16/IK/TPR/ZWILCH/PSMG2/APC/RB1/ZW10/USP44/ATM/ANAPC15/NSMCE2/RAD21/KLHL22/KNTC1/CDC23/MAD1L1/TRIP13/CDK5RAP2/MAD2L1BP/MAD2L2/INCENP/TEX14/FBXO5/ZWINT/ANAPC11/BUB1B/DUSP1/HASPIN/PCID2/MAD2L1/SPC25/KNL1/BUB1/AURKB/UBE2C/PLK1/CCNB1/NDC80/GEN1/SPC24/ESPL1/CENPF/CDCA8/CDC20/TTK/BIRC5/NUF2	57
GO:0031122	cytoplasmic microtubule organization	57/14958	59/18870	0.000146238	0.00140973	0.000940609	CEP126/STMN3/CLIP3/CLIP2/IFT172/EZR/CAMSAP2/PAFAH1B1/WDR73/AXIN1/KATNA1/CLIP4/CEP120/TBCB/MAPT/KATNAL1/SLK/RAB11A/RHOA/DYNC1H1/KPNB1/NUMA1/CLASP1/TPPP/TUBG2/DLG1/SLAIN2/TUBGCP4/CENPJ/TUBGCP6/LIMK2/KATNBL1/HOOK3/TUBGCP5/TUBGCP3/CCDC88B/PCM1/SLAIN1/TUBGCP2/FSD1/PLK3/KATNB1/CLIP1/CCDC88C/CCDC88A/DVL1/CIB1/HOOK2/CRIPT/MAP10/TUBG1/TRPV4/CHP1/CCDC13/KIF19/KATNAL2/HOOK1	57
GO:0072523	purine-containing compound catabolic process	57/14958	59/18870	0.000146238	0.00140973	0.000940609	PDE1A/PDE5A/PDE4A/PDE4C/PDE7A/NUDT17/PDE10A/ENTPD4/NUDT4/NUDT11/PDE8B/NUDT4B/PDE8A/NUDT3/AMPD3/NUDT9/NT5C/NUDT1/NT5C2/ITPA/PDE7B/NUDT19/NUDT18/PDE9A/NUDT15/FITM2/ADA/SAMHD1/SUCLA2/HPRT1/ADAL/NT5E/PDE4D/NT5C1A/SARM1/ADA2/DNPH1/ABCD1/ENPP4/NUDT16/PDE4B/ACOT7/NT5C1B/NUDT10/PDE2A/GDA/NUDT13/HINT1/NUDT12/VNN1/PNP/NUDT8/MLYCD/SUCLG2/SUCLG1/ACAT1/DPYD	57
GO:0051494	negative regulation of cytoskeleton organization	147/14958	163/18870	0.000149319	0.00143725	0.000958974	TACSTD2/SLIT2/PFN2/NAV3/PLEKHH2/TMSB15B/TMEM67/WDR47/MAP1B/ARHGAP6/LMOD1/STMN2/HDGFL3/FHOD3/FGF13/CLIP3/EPS8/SWAP70/RHPN1/SVIL/CARMIL1/LIMA1/CAMSAP2/CRACD/TMOD2/MAP2/TJP1/TMSB10/SHANK1/ARHGEF18/CLASP2/VILL/SSH1/IQCJ-SCHIP1/HIP1R/SPEF1/TRIOBP/KANK2/ARHGEF7/ATXN7/DYRK1A/MAPRE1/ARPIN/EML2/SSH3/TRIM37/TMSB4X/TTBK2/PHLDB2/STMN1/TMOD4/MTPN/MDM1/ADD1/ARHGEF2/ADD3/SPTAN1/PRKCD/TAOK1/SMAD4/MYADM/CLASP1/RB…	147
GO:0008608	attachment of spindle microtubules to kinetochore	48/14958	49/18870	0.000155073	0.00148814	0.000992929	RCC2/MAPRE1/HNRNPU/ZNF207/MIS12/ECT2/ABRAXAS2/CDC42/BUB3/KAT5/CENPC/ZWILCH/APC/RB1/BOD1/ZW10/EML4/ABRAXAS1/BECN1/NSL1/KNTC1/DSN1/CHAMP1/SEH1L/MAD1L1/SIRT2/KNSTRN/KAT2B/INCENP/TEX14/PMF1/RACGAP1/RMDN1/AURKC/SPAG5/SPC25/KNL1/AURKB/SGO1/KIF2C/CCNB1/CDT1/NDC80/NEK2/SPC24/CDCA8/BIRC5/NUF2	48
GO:0032968	positive regulation of transcription elongation by RNA polymerase II	48/14958	49/18870	0.000155073	0.00148814	0.000992929	MED17/PWWP2A/TCERG1/MED1/CTNNB1/LDB1/NCBP2/MED22/MED15/ZMYND8/MED19/CDK13/CDK9/PWWP2B/MED23/MED25/GTF2F1/MED14/MED10/MED4/NCBP1/MED21/MED31/MED26/CCNT1/MED27/CCNK/CDC73/BRD4/MED29/EAPP/MED7/MED28/MED24/SUPT6H/MED20/MED6/ELL3/CDK12/MED18/MED16/MED30/LEO1/ELL/MED8/MED9/MED11/ELL2	48
GO:0046718	viral entry into host cell	141/14958	156/18870	0.000155544	0.00149041	0.000994447	ITGB6/NCAM1/CAV1/NECTIN4/GAS6/CLDN6/CAV2/TYRO3/CLDN9/HTR2A/TNFRSF4/EFNB2/ITGA2/ITGB1/LGALS1/CLEC5A/SLC52A2/CH25H/ITGAV/ILF3/AXL/MID2/CD81/JPT2/XPR1/TRIM11/TRIM62/AVPR1B/TRIM38/ZNF639/ITGB5/NRP1/EFNB3/HMGB1/PLSCR1/TRIM8/EPS15/DYNLT1/HAVCR1/SLC7A1/TPCN1/UVRAG/HYAL2/WWP2/HS3ST5/CIITA/CXCR4/VPS18/KPNA3/PIKFYVE/CD55/NECTIN1/TRIM68/SCARB2/GRK2/IDE/RFPL4A/IFITM2/NUP153/TRIM34/TRIM21/LGALS9/BSG/SLC3A2/CD…	141
GO:0042267	natural killer cell mediated cytotoxicity	72/14958	76/18870	0.000156911	0.00150125	0.00100168	UNC13D/IL18/TGFB1/RAET1G/KIF5B/ULBP3/RNF19B/STAT5B/KLRC2/KIR2DL4/AP1G1/ULBP2/CADM1/PLEKHM2/MICA/CRK/LYST/VAMP7/TUBB4B/LGALS9/ARL8B/KLRB1/KLRC3/KLRC4-KLRK1/KLRK1/TUBB/CRTAM/PTPN6/GFER/ARRB2/CORO1A/ULBP1/PIK3R6/NCR3/RASGRP1/HLA-E/HLA-A/NECTIN2/KLRC4/CD2/IL12A/VAV1/HLA-B/LAMP1/HAVCR2/PVR/CEBPG/SLAMF6/SH2D1A/KLRF2/HLA-F/KIR3DL1/RAB27A/CEACAM1/SERPINB9/PRDX1/LILRB1/IL18RAP/CD226/GZMB/KLRD1/FCGR3A/KLRC…	72
GO:0001819	positive regulation of cytokine production	427/14958	499/18870	0.00016024	0.00153081	0.0010214	LUM/VTCN1/CD200/SEMA7A/NFATC4/FERMT1/F3/PLA2R1/SULF1/INAVA/ADORA2B/RUNX1/TRIM16/IL17D/IL18/EPHB2/IL23A/CD34/F2R/APP/NOD1/SULF2/ANXA1/TWIST1/ABL1/GPRC5B/POLR3D/CARD11/MAPK11/KIT/HTR2B/ADRA2A/TGFB1/CLEC5A/STING1/HDAC2/BMPR1A/RFTN1/RAET1G/NLRP1/BATF/POLR3F/SMAD3/MAPKAPK2/TRIM32/NLRP2/NOS2/HHLA2/TLR5/TRIM65/MDK/TSLP/IFI16/RAB2B/ARRDC4/HRAS/ZNF580/ADAM17/CCR7/IRAK3/SRC/GATA3/TRAF6/TMF1/MALT1/RAB7B/CD8…	427
GO:0009145	purine nucleoside triphosphate biosynthetic process	105/14958	114/18870	0.00016292	0.00155408	0.00103693	NME5/TGFB1/TMSB4X/IMPDH1/NME3/NME9/NME2/IMPDH2/ALDOA/TAFAZZIN/DMAC2L/FLCN/NME6/ATP6V0C/ATPSCKMT/NDUFB4/NDUFS5/PRKAG2/NME1/VPS9D1/ENO1/NME7/ATP5MG/NDUFA10/ATP6V1A/VCP/NDUFV3/NDUFA12/ATP5MC2/NDUFA9/TREM2/NDUFB5/NDUFA5/NME4/NDUFC1/NDUFS1/NDUFB3/DNAJC30/ATP5F1B/ATP5F1A/COX11/ATP5PO/NDUFS8/NDUFB10/NDUFB8/ANTKMT/NDUFS3/NDUFS7/NDUFA11/ATP5PB/NDUFA7/STOML2/PARP1/ATP5MF/ATP5F1C/NDUFB6/NDUFA13/NUDT2/ATP5PD…	105
GO:0048880	sensory system development	346/14958	401/18870	0.000163596	0.0015582	0.00103968	PROM1/USH1C/GRHL2/NPHP1/AQP1/CRYAB/SOX9/CDKN1C/JAG1/ATP8A2/CACNA1C/TGFB2/SMARCD3/WNT2B/BCL2/SDK1/STRA6/RARG/NHS/FREM2/FOXC2/MEIS3/PDGFRA/FOXF2/EFEMP1/NKD1/MFAP2/LAMA1/VSTM4/WNT7B/VIM/MFRP/NFIB/TMEM231/GLI3/RHOJ/TUB/EPHB2/TBX2/ZEB1/RPGRIP1L/CDK20/PDGFRB/IFT140/THY1/COL8A2/FOXC1/SH3PXD2B/BBS7/PPP1R13L/CHRDL1/PBX1/NES/GDF11/CC2D2A/TWSG1/SPRY1/MAB21L2/LAMC3/SEMA3A/DZANK1/TWIST1/LPCAT1/MEIS1/IFT172/SP…	346
GO:0007517	muscle organ development	307/14958	354/18870	0.000165535	0.00157431	0.00105042	SGCB/CRYAB/CAV1/POU6F1/TGFB2/BCL2/STRA6/LAMA5/CAV2/FOXC2/LEF1/FZD1/BVES/NIBAN2/IGF1/HEYL/SIX4/TPM1/KLF5/MYOCD/COL6A3/TAGLN/FOXC1/MSC/RYR2/SPEG/FHL3/LOX/SGCD/LAMA2/ADARB1/ETV1/SVIL/EFEMP2/SCN11A/TWIST1/PLEC/TBX1/CNTNAP1/EDNRA/MYOZ1/JPH2/HDAC9/COL3A1/ITGB1/TGFB1/BCL9L/PPP3CB/COL11A1/LIF/TGFBR1/BMPR1A/SKI/GPC1/DDX17/SMAD3/ELN/CACNA1H/SAP30/TCF12/WNT10B/MEF2C/MED1/CTNNB1/DDX5/TNNT2/CTF1/MRTFB/SRI/NR2…	307
GO:0150063	visual system development	341/14958	395/18870	0.000166247	0.00157872	0.00105337	PROM1/USH1C/GRHL2/NPHP1/AQP1/CRYAB/SOX9/CDKN1C/JAG1/ATP8A2/CACNA1C/TGFB2/SMARCD3/WNT2B/BCL2/SDK1/STRA6/RARG/NHS/FREM2/FOXC2/MEIS3/PDGFRA/FOXF2/EFEMP1/NKD1/MFAP2/LAMA1/VSTM4/WNT7B/VIM/MFRP/NFIB/TMEM231/GLI3/RHOJ/TUB/EPHB2/TBX2/ZEB1/RPGRIP1L/CDK20/PDGFRB/IFT140/THY1/COL8A2/FOXC1/SH3PXD2B/BBS7/PPP1R13L/CHRDL1/PBX1/NES/GDF11/CC2D2A/TWSG1/SPRY1/MAB21L2/LAMC3/DZANK1/TWIST1/LPCAT1/MEIS1/IFT172/SPRED1/CO…	341
GO:0071806	protein transmembrane transport	64/14958	67/18870	0.000174964	0.00165903	0.00110695	RTN2/EDNRA/AP4M1/TRAM1L1/TRIM37/TIMM22/GRPEL2/TMED10/EDNRB/C2CD5/PEX26/TOMM20/TRAM2/DNAJC15/SEC61A1/PEX7/BLOC1S3/PEX1/SRP54/PEX2/TOMM7/SEC61A2/SEC63/HPSE/TIMM50/PEX10/TIMM21/GLP1R/SEC62/TIMM23B/USP9X/PEX12/TOMM22/TIMM23/TRAM1/ZFAND2B/BCR/PEX16/PEX5/DNLZ/PEX13/TIMM17B/SEC61B/TIMM44/TIMM17A/DNAJC19/CHCHD4/AKT2/ROMO1/PEX14/LONP2/TOMM70/SEC61G/HSPD1/GRPEL1/TOMM40/PRF1/PAM16/TOMM40L/HSPA5/PEX6/MCL1/TO…	64
GO:1902905	positive regulation of supramolecular fiber organization	157/14958	175/18870	0.00017549	0.00166155	0.00110863	ARHGEF10/EDN1/PFN2/NAV3/WNT4/LIMCH1/MAP1B/DSTN/LMOD1/CDC42EP5/STMN2/PRKD1/TPM1/FHOD1/APP/ITGB1BP1/FLNA/CD47/SWAP70/FCHSD1/KIRREL1/S100A10/CDC42EP3/NCK2/MAGEL2/EFEMP2/CARMIL1/SFRP1/TGFB3/ABL1/CRACD/RAPGEF3/SYNPO2/MECP2/ARL2/LPAR1/TGFBR1/SMAD3/CDK5R1/CTTN/GIT1/FER/CCR7/SYNPO/TESK1/LIMK1/ARF6/MAPT/WASF3/CCL21/ARPC2/ARHGEF15/CX3CL1/MAPRE1/CDC42EP2/CCN2/ROCK2/SEMA5A/RHOA/EVL/PSEN1/VASP/NRP1/TOGARAM1/P…	157
GO:0051216	cartilage development	184/14958	207/18870	0.000180861	0.00170986	0.00114087	MGP/EDN1/CTSK/SOX9/MATN3/BMP8B/WNT2B/ITGB8/RARG/FRZB/SULF1/OSR1/CSGALNACT1/AXIN2/EFEMP1/SMPD3/RUNX1/WNT7B/NFIB/GLI3/SLC26A2/CCN4/ZEB1/BMP1/COMP/SULF2/TWSG1/WNT9A/HAND2/CHSY1/CHRDL2/SNAI1/BBS1/RUNX2/COL3A1/GREM1/SNAI2/BMPR1B/THBS3/TGFB1/CCN3/COL11A1/BMPR2/TGFBR1/FGF9/BMPR1A/HOXA3/CREB3L2/SERPINH1/RARB/WNT7A/PTHLH/SMAD3/TIMP1/ADAMTS12/LOXL2/BGN/BMP8A/BMP5/SATB2/WNT10B/MEF2C/IFT80/CTNNB1/MDK/FGF2/FG…	184
GO:0006473	protein acetylation	98/14958	106/18870	0.000182427	0.00171851	0.00114664	GATA2/PHF20/MSL3/SOX4/HDAC2/TADA2A/MSL1/MAPT/PRKAA2/MSL2/KANSL2/YEATS2/ACTL6A/PML/SIRT1/SF3B1/ATAT1/SET/PHF20L1/SUPT3H/EP400/MAP3K7/AANAT/NAA35/AUTS2/SMARCA5/TAOK1/NFYA/KAT6A/DIP2A/BAZ1B/GSK3B/MORF4L1/MSL3P1/BRD8/DDX3X/MORF4L2/KAT5/ING5/TAF5L/KANSL3/TAF10/CREBBP/CEP295/NAA25/SPHK1/CLOCK/EP300/ARID5A/KAT7/NFYB/RUVBL1/KAT2A/TADA2B/NAA10/MRGBP/DSCC1/FLCN/DIP2B/HAT1/PRKAA1/ING4/KAT14/DEK/NAT10/MYBBP1…	98
GO:1901890	positive regulation of cell junction assembly	98/14958	106/18870	0.000182427	0.00171851	0.00114664	TPBG/LRRN1/EFNA5/NPHP1/PTPRD/HOPX/CAV1/SRPX2/NLGN2/AMIGO2/WNT4/FLRT2/EPHB2/AGRN/THY1/ITGB1BP1/ADGRB3/NLGN3/S100A10/SFRP1/OXTR/CLSTN1/CLSTN2/EPHB3/ABL1/THBS2/CNTNAP2/SYNDIG1/BDNF/COL16A1/ADNP/WNT7A/SMAD3/DLG5/LINGO2/FLRT3/ST8SIA2/VSTM5/NTRK1/LIMS1/NRP1/VEGFA/ROCK1/EEF2K/SLITRK4/SEMA4D/MAP4K4/GPRASP3/EPHB1/NTRK2/SEMA4A/TSC1/CBLN2/RAC1/FLOT1/GHRL/NPHP4/FMN1/LRRC4B/ASIC2/PPM1F/FERMT2/ARMCX5-GPRASP2/S…	98
GO:0106027	neuron projection organization	85/14958	91/18870	0.000182661	0.00171851	0.00114664	ARHGAP44/ITGA3/MAP1A/MTMR2/DBN1/PPFIA2/SRCIN1/ZDHHC15/EPHB2/TANC2/APP/ZNF365/CTNND2/EPHA4/KIFBP/FYN/EPHB3/PAFAH1B1/WNT7A/SHANK1/TANC1/IGF1R/CDK5R1/CTTN/LRP8/ARC/ZMYND8/DNM3/PSEN1/PLS1/LZTS3/CHRNA7/EEF2K/DIP2A/VPS35/CAPRIN1/GSK3B/CFL1/DHX36/ZNF804A/GPRASP3/EPHB1/KIF1A/CDC42/ABI2/SIPA1L1/ABHD17B/ARMCX5-GPRASP2/STAU2/PICK1/PRNP/ARHGAP33/ARF1/DCTN1/NLGN1/TIAM1/WASL/DTNBP1/PTEN/HOMER1/ATP1A3/PDLIM5/CA…	85
GO:0033144	negative regulation of intracellular steroid hormone receptor signaling pathway	37/14958	37/18870	0.000183124	0.00171851	0.00114664	LBH/HEYL/SFRP1/KANK2/CNOT2/SIRT1/SMARCA4/NCOR2/RHOA/ZBTB7A/FOXP1/HDAC1/TCF21/CRY1/VPS11/DAB2/VPS18/CLOCK/NCOR1/CYP7B1/ISL1/CNOT1/STRN3/FOXH1/ZNF366/CNOT9/PIAS2/CALR/TP63/BRCA1/PHB2/PHB1/CRY2/BMAL1/PER1/NR0B1/NODAL	37
GO:1904358	positive regulation of telomere maintenance via telomere lengthening	37/14958	37/18870	0.000183124	0.00171851	0.00114664	MAPK15/NAF1/CTNNB1/MAPK3/ACD/XRCC5/MAPKAPK5/CCT6A/CCT2/MAPK1/DHX36/MAP3K4/PARN/TNKS2/TCP1/TNKS/HNRNPA2B1/CCT4/PNKP/HMBOX1/CCT5/FBXO4/CCT8/RTEL1/ATM/MAP2K7/CCT7/PRKCQ/CCT3/NEK7/HNRNPA1/POT1/ATR/DKC1/AURKB/NEK2/PKIB	37
GO:0006119	oxidative phosphorylation	134/14958	148/18870	0.000184896	0.00173004	0.00115433	COX7A1/NIPSNAP2/COX4I2/COX6B2/RHOA/MACROH2A1/ATP7A/DNAJC15/C2orf69/TEFM/ISCU/TAFAZZIN/SLC25A51/MSH2/DGUOK/ATPSCKMT/SDHAF2/NDUFB4/NDUFS5/SLC25A23/PARK7/COX15/ATP5MG/NDUFA10/VCP/NDUFV3/DLD/NDUFA12/COX7A2L/UQCRH/NDUFA9/NDUFB5/NDUFA5/NDUFAF1/ABCD1/NDUFC1/NDUFS1/NDUFB3/BID/CHCHD2/DNAJC30/UQCRC2/ATP5F1B/ATP5F1A/ATP5PO/NDUFS8/NDUFB10/NDUFB8/GHITM/ANTKMT/UQCRHL/NDUFS3/NDUFS7/NDUFA11/ATP5PB/NDUFA7/STOML2/…	134
GO:0032946	positive regulation of mononuclear cell proliferation	134/14958	148/18870	0.000184896	0.00173004	0.00115433	VTCN1/BCL2/IGF1/IL18/EPHB2/IL23A/SLC39A10/KITLG/NCK2/ANXA1/CLCF1/CD24/TNFRSF4/CARD11/HHLA2/MEF2C/TRAF6/CD81/IL15/NFATC2/TGFBR2/EFNB1/HMGB1/ZNF335/STAT5B/PYCARD/AGER/SLC7A1/PTPN22/BST1/CCL19/BCL2L1/PPP3CA/TMIGD2/RASAL3/TICAM1/CCDC88B/CD276/NCK1/RPS3/BMI1/CSF1/TLR9/FADD/CD55/TYK2/HLA-DPB1/PRKCQ/LGALS9/CD40LG/CD46/CHRNB2/CD86/JAK2/CD209/IL7/SELENOK/VAV3/ADA/CD320/ZAP70/HLA-DPA1/SLAMF1/GPR183/IRS2/CD…	134
GO:0010822	positive regulation of mitochondrion organization	71/14958	75/18870	0.000188272	0.0017539	0.00117025	BIK/DCN/MLLT11/SPIRE1/CERS1/DDHD2/MCU/BCL2L11/HIP1R/DDHD1/DNM1L/RALA/VPS35/ZDHHC6/GSK3B/PYCARD/GSK3A/ZNF205/MGARP/MFF/HIF1A/RALBP1/VPS13D/PMAIP1/BBC3/BAD/TP53/PLAUR/MOAP1/BAX/MAPK8/MUL1/SSBP1/PRKN/ADCK1/CAMKK2/AMBRA1/HTT/NMT1/MIEF2/PARK7/HTRA2/PLD6/MARCHF5/PGAM5/BAK1/BMF/NOD2/BOK/PDCD5/TREM2/VDAC1/BID/MIEF1/FBXO7/FIS1/ATP5IF1/ENDOG/PINK1/SLC25A4/SLC25A5/TNFSF10/FAM162A/GZMB/BNIP3/KDR/CHCHD10/GPER…	71
GO:0030968	endoplasmic reticulum unfolded protein response	71/14958	75/18870	0.000188272	0.0017539	0.00117025	PARP6/CREB3L1/NCK2/DNAJC10/PARP8/BCL2L11/DAB2IP/SERP2/EIF2AK3/QRICH1/ERLEC1/DERL2/MBTPS1/TBL2/SELENOS/TMTC4/STC2/NFE2L2/RHBDD2/EIF2S1/PTPN2/ERN2/CREB3/NCK1/ERO1A/AGR2/RACK1/ATF6B/CCND1/DERL1/WFS1/CDK5RAP3/BAX/ATF4/PTPN1/STUB1/TMED2/HERPUD2/CREBZF/VAPB/COPS5/UFL1/ERMP1/PPP1R15A/DERL3/BFAR/EIF2AK2/PIGBOS1/TMEM33/OS9/ATF6/SERP1/BAK1/BOK/VCP/FICD/ABCA7/AMFR/MBTPS2/DDRGK1/PARP16/DDIT3/PPP1R15B/HERPUD1…	71
GO:0051298	centrosome duplication	71/14958	75/18870	0.000188272	0.0017539	0.00117025	PKD2/ARHGEF10/BRSK1/TMEM67/CCDC57/PLK2/KIAA0753/NDE1/CCP110/CHMP3/PKHD1/CEP131/CETN2/CEP120/CEP135/POC1B/C2CD3/SIRT1/CDK2/TRIM37/ROCK2/SPICE1/CHMP4C/MDM1/CHMP4B/RBM14/CEP72/XRCC3/CENPJ/PDCD6IP/CHMP1A/CNTROB/CHMP5/VPS4B/USP33/CHMP1B/CEP63/CENATAC/CEP295/C10orf90/ALMS1/KAT2A/CEP76/RTTN/CEP44/NAT10/CEP192/XPO1/CHMP2A/STIL/NUBP1/CKAP5/NPM1/CEP152/KAT2B/CDK5RAP2/PPP1R35/CEP85/BRCA1/FBXW5/SAC3D1/CHMP2B…	71
GO:0071560	cellular response to transforming growth factor beta stimulus	251/14958	287/18870	0.000189107	0.00175911	0.00117373	PDGFD/WNT10A/VEPH1/OVOL2/ITGB6/EDN1/PMEPA1/CTSK/SOX9/CAV1/CDKN1C/NPNT/ITGA3/TGFB2/FERMT1/ITGB8/DKK3/CAV2/HTRA3/WNT4/TGFB1I1/LTBP2/FOLR1/FMOD/PRDM16/ZFP36L2/SMURF2/ACTA2/MYOCD/ZEB1/ADAM9/LOX/ASPN/NFATC1/IL17RD/TWSG1/SPRY1/DDR2/SPRED1/SFRP1/ITGA8/FYN/LRRC32/TGFB3/SINHCAF/ABL1/SPRED3/ZNF703/FUT8/COL1A2/COL4A2/COL3A1/LTBP4/ADAMTSL2/SMAD9/TGFB1/LTBP1/BCL9L/PDE3A/TGFBR1/HDAC2/BMPR1A/SKI/WNT7A/SMAD3/IGF…	251
GO:0050670	regulation of lymphocyte proliferation	210/14958	238/18870	0.000189408	0.00175934	0.00117388	FOXJ1/VTCN1/BCL2/PDE5A/CBLB/IGF1/IL18/EPHB2/IL23A/SLC39A10/KITLG/MAPK8IP1/NCK2/TWSG1/SH3RF1/ANXA1/CLCF1/LRRC32/CD24/TNFRSF4/CARD11/DLG5/HHLA2/MEF2C/CTNNB1/LGALS3/TNFRSF21/AHR/TNFSF8/TRAF6/CD81/IL15/VSIR/NFATC2/TGFBR2/BMP4/EFNB1/HMGB1/ZNF335/STAT5B/DLG1/PYCARD/AGER/SLC7A1/PTPN22/BST1/BTN2A2/CCL19/PPP3CA/INPP5D/SOS2/TMIGD2/SCRIB/RASAL3/SOS1/PRKAR1A/PLA2G5/PAWR/TICAM1/CCDC88B/CD276/NCK1/RPS3/BMI1/TL…	210
GO:0009206	purine ribonucleoside triphosphate biosynthetic process	104/14958	113/18870	0.000190241	0.0017645	0.00117733	NME5/TGFB1/TMSB4X/IMPDH1/NME3/NME9/NME2/IMPDH2/ALDOA/TAFAZZIN/DMAC2L/FLCN/NME6/ATP6V0C/ATPSCKMT/NDUFB4/NDUFS5/PRKAG2/NME1/VPS9D1/ENO1/NME7/ATP5MG/NDUFA10/ATP6V1A/VCP/NDUFV3/NDUFA12/ATP5MC2/NDUFA9/TREM2/NDUFB5/NDUFA5/NME4/NDUFC1/NDUFS1/NDUFB3/DNAJC30/ATP5F1B/ATP5F1A/COX11/ATP5PO/NDUFS8/NDUFB10/NDUFB8/ANTKMT/NDUFS3/NDUFS7/NDUFA11/ATP5PB/NDUFA7/STOML2/PARP1/ATP5MF/ATP5F1C/NDUFB6/NDUFA13/NUDT2/ATP5PD…	104
GO:0033046	negative regulation of sister chromatid segregation	47/14958	48/18870	0.000192041	0.00176833	0.00117988	ZNF207/DYNC1LI1/LCMT1/SPDL1/XRCC3/BUB3/IK/TPR/ZWILCH/PSMG2/APC/ZW10/USP44/ATM/ANAPC15/RAD21/KLHL22/KNTC1/MAD1L1/TRIP13/CDK5RAP2/MAD2L1BP/MAD2L2/INCENP/TEX14/FBXO5/ZWINT/BUB1B/DUSP1/HASPIN/PCID2/MAD2L1/SPC25/KNL1/BUB1/AURKB/PLK1/CCNB1/NDC80/GEN1/SPC24/CENPF/CDCA8/CDC20/TTK/BIRC5/NUF2	47
GO:0033048	negative regulation of mitotic sister chromatid segregation	47/14958	48/18870	0.000192041	0.00176833	0.00117988	ZNF207/DYNC1LI1/LCMT1/SPDL1/XRCC3/BUB3/IK/TPR/ZWILCH/PSMG2/APC/ZW10/USP44/ATM/ANAPC15/RAD21/KLHL22/KNTC1/MAD1L1/TRIP13/CDK5RAP2/MAD2L1BP/MAD2L2/INCENP/TEX14/FBXO5/ZWINT/BUB1B/DUSP1/HASPIN/PCID2/MAD2L1/SPC25/KNL1/BUB1/AURKB/PLK1/CCNB1/NDC80/GEN1/SPC24/CENPF/CDCA8/CDC20/TTK/BIRC5/NUF2	47
GO:0045841	negative regulation of mitotic metaphase/anaphase transition	47/14958	48/18870	0.000192041	0.00176833	0.00117988	ZNF207/DYNC1LI1/LCMT1/SPDL1/XRCC3/BUB3/IK/TPR/ZWILCH/PSMG2/APC/ZW10/USP44/ATM/ANAPC15/RAD21/KLHL22/KNTC1/MAD1L1/TRIP13/CDK5RAP2/MAD2L1BP/MAD2L2/INCENP/TEX14/FBXO5/ZWINT/BUB1B/DUSP1/HASPIN/PCID2/MAD2L1/SPC25/KNL1/BUB1/AURKB/PLK1/CCNB1/NDC80/GEN1/SPC24/CENPF/CDCA8/CDC20/TTK/BIRC5/NUF2	47
GO:0046580	negative regulation of Ras protein signal transduction	47/14958	48/18870	0.000192041	0.00176833	0.00117988	ARHGAP44/ITGA3/TGFB2/STMN3/EPHB2/KCTD10/SYNGAP1/SPRY4/SPRY1/TRIM67/ITGB1/ABL2/KCTD13/DAB2IP/RABGEF1/ARHGAP42/RASA2/LZTR1/ARHGAP24/STMN1/RASIP1/RASA4/SPRY3/RASA4B/HEG1/RASA3/CUL3/NF1/SPRY2/RASAL3/MAPKAP1/STAMBP/FLCN/DLC1/MET/TNFAIP1/SCAI/PPP2CB/BCL6/MFN2/ARHGAP35/NUP62/CCDC125/RIPOR2/KANK1/MYOC/RASAL1	47
GO:2000816	negative regulation of mitotic sister chromatid separation	47/14958	48/18870	0.000192041	0.00176833	0.00117988	ZNF207/DYNC1LI1/LCMT1/SPDL1/XRCC3/BUB3/IK/TPR/ZWILCH/PSMG2/APC/ZW10/USP44/ATM/ANAPC15/RAD21/KLHL22/KNTC1/MAD1L1/TRIP13/CDK5RAP2/MAD2L1BP/MAD2L2/INCENP/TEX14/FBXO5/ZWINT/BUB1B/DUSP1/HASPIN/PCID2/MAD2L1/SPC25/KNL1/BUB1/AURKB/PLK1/CCNB1/NDC80/GEN1/SPC24/CENPF/CDCA8/CDC20/TTK/BIRC5/NUF2	47
GO:0009142	nucleoside triphosphate biosynthetic process	116/14958	127/18870	0.000195454	0.00179716	0.00119912	NME5/TGFB1/TMSB4X/IMPDH1/NME3/NME9/NME2/CAD/CTPS2/IMPDH2/ALDOA/TAFAZZIN/DMAC2L/AK1/FLCN/UCK2/NME6/ATP6V0C/ATPSCKMT/UCKL1/NDUFB4/NDUFS5/TBPL1/PRKAG2/NME1/DTYMK/VPS9D1/ENO1/NME7/ATP5MG/NDUFA10/ATP6V1A/VCP/NDUFV3/NDUFA12/UCK1/ATP5MC2/NDUFA9/TREM2/NDUFB5/NDUFA5/NME4/NDUFC1/NDUFS1/NDUFB3/DNAJC30/ATP5F1B/ATP5F1A/COX11/ATP5PO/NDUFS8/NDUFB10/NDUFB8/ANTKMT/NDUFS3/NDUFS7/NDUFA11/ATP5PB/NDUFA7/STOML2/PARP1/…	116
GO:0045017	glycerolipid biosynthetic process	220/14958	250/18870	0.000197359	0.00181206	0.00120906	LIPH/CDS1/PDGFB/CAPN2/DGKA/PGAP4/MTMR2/LPCAT4/INPP5J/PLCE1/PDGFA/EFR3B/PITPNM3/FAR1/HTR2A/LPCAT1/AGPAT4/PITPNM1/INPP5E/SYNJ2/PIK3R3/HTR2B/PLSCR3/PIP5K1C/HYCC1/INPP4B/PCYT1B/SLC44A3/PGAP1/GPAT2/INPP5F/PLA2G4A/DGKH/SOCS5/FGF2/PIP5K1A/SOCS4/PIGF/SOCS7/SLC27A1/PIGS/PIGZ/SLC44A2/RAB38/PIGG/SIRT1/DGKD/INPPL1/SH3YL1/ITPKB/PIP4K2C/TTC7A/CTDNEP1/PLD2/PGS1/PIP4K2B/PLSCR1/SYNJ1/IP6K2/SLC30A5/MTMR6/OCRL/ABHD…	220
GO:0015931	nucleobase-containing compound transport	199/14958	225/18870	0.00020138	0.00184632	0.00123192	SLC28A3/ADORA1/CD47/ABCC4/SLC25A36/KIF5C/ABCC1/NCBP3/SLC25A24/RFTN1/SIDT1/NCBP2/SRSF3/CETN2/CASC3/SRSF7/CPSF6/YTHDC1/LRRC8C/KHDRBS1/RANBP2/ARC/NXF1/NUP205/ZC3H11A/BICD2/NUP54/TGFBR2/MVP/NUP188/RBM8A/CHTOP/NUP58/KPNB1/THOC2/DHX9/FYTTD1/SMG7/NPIPA1/SLBP/SLC35B4/RTRAF/SSB/SRSF1/DDX39B/EIF4A3/SLC25A6/NUP93/RIPK1/UPF3A/NUP160/SLC25A17/G3BP2/RBM15B/TSC1/NUP107/PHAX/NCBP1/NUTF2/UPF3B/AGFG1/SLC35A5/NUP43…	199
GO:0030041	actin filament polymerization	150/14958	167/18870	0.000211553	0.00193444	0.00129071	SLIT2/PFN2/TMSB15B/ARHGAP6/LMOD1/CDC42EP5/FHOD3/EPS8/FCHSD1/KIRREL1/PLEKHG2/CDC42EP3/NCK2/SVIL/CARMIL1/ARHGAP18/ABL1/CRACD/TMOD2/SPIRE1/GAS7/MICALL2/TMSB10/ELN/VILL/CTTN/ARHGAP40/FER/LATS1/SSH1/HIP1R/TRIOBP/CCR7/KANK2/ARF6/WASF3/CCL21/ARPC2/ARPC5/CDC42EP2/SSH3/TMSB4X/EVL/TMOD4/VASP/MTPN/ADD1/FCHSD2/ADD3/SPTAN1/PRKCD/MYADM/ESAM/ABITRAM/DLG1/INF2/SNX9/BBS4/CAPZB/CYRIB/RASA1/NCKAP1/TMOD3/PYCARD/MKKS…	150
GO:0050854	regulation of antigen receptor-mediated signaling pathway	63/14958	66/18870	0.000211598	0.00193444	0.00129071	CBLB/THY1/SLC39A10/EZR/CARD11/CMTM3/PRKCH/LGALS3/CCR7/DUSP22/MALT1/CD81/TESPA1/BCL10/PRKD2/PLCL2/GCSAM/FOXP1/PTPN22/BTN2A2/ELF1/PAWR/DGKZ/PTPN2/RPS3/PRNP/SLA2/PVRIG/GPS2/RC3H1/DUSP3/RELA/TRAT1/LPXN/ADA/LAPTM5/PTPN6/RAB29/PHPT1/UBASH3A/LYN/PTPRC/PTPRJ/LCK/NECTIN2/FCGR2B/NFAM1/CD300A/STAP1/MIR34A/SH2D1A/LILRB4/LIPA/CD22/PRKCB/GCSAML/CEACAM1/IKBKG/FCRL3/KCNN4/CD226/CD19/CD160	63
GO:0051651	maintenance of location in cell	209/14958	237/18870	0.000212039	0.00193569	0.00129155	PKD2/DZIP1/CAV1/CACNA1C/ITPR3/TMSB15B/PLCB4/DBN1/PRKD1/PLCH1/THY1/RYR2/PLCE1/F2R/FLNA/HTR2A/TSPO/ABL1/NOL3/CALM1/JPH2/HAP1/HTR2B/ARL2/PAFAH1B1/ANK2/MCOLN3/TMSB10/CASQ2/PLCG1/SUN1/ARL2BP/ANKRD13C/FGF2/SRI/CCR7/JPH3/ITPR1/PLN/KDELR3/CCL21/CX3CL1/PML/SUPT7L/SIRT1/BARD1/ATP1A2/JPH4/TMSB4X/UBASH3B/HNRNPU/ANK3/CIZ1/FKBP1A/PSEN1/RYR1/TAF3/TRPC1/GPSM2/RASA3/CALM2/TRPM2/BBS4/SELENON/ARHGAP21/POLR2M/TPCN1/…	209
GO:0023061	signal release	414/14958	484/18870	0.000215985	0.00196541	0.00131138	EFNA5/AQP1/EDN1/SYT13/PFN2/ADRA2C/CFTR/WLS/SV2A/NLGN2/BRSK1/SNPH/MCTP2/SCG5/SYT8/STX2/SYT11/SMPD3/UNC13A/GABBR1/FER1L4/TRPV6/PPFIA2/NIBAN2/PCSK5/SELENOM/MYOF/CADPS/PRKD1/GHRHR/CTBP2/STXBP1/ILDR2/TMEM132A/STX1A/F2R/ADORA1/RAB11FIP5/ABCC4/NRXN2/PTGES/TNFRSF11A/PORCN/SEPTIN5/GJA1/ANXA1/CASK/HTR2A/PCLO/SFRP1/SNAP25/OXTR/TSPO/OR51E2/KCNA5/HNF1B/SPP1/GIPR/F2RL2/KDM5B/LTBP4/ALOX5/SYT3/PFKM/ADRA2A/ADCY8/…	414
GO:0002312	B cell activation involved in immune response	84/14958	90/18870	0.00021622	0.00196541	0.00131138	SWAP70/CLCF1/TP53BP1/ITM2A/ABL1/LFNG/TGFB1/LGALS1/TNFSF13/BATF/PARP3/SANBR/KMT5B/ERCC1/PHF14/DLL1/PLCL2/CDH17/EXOSC6/IL27RA/NOTCH2/ITFG2/PMS2/DOCK11/EXOSC3/RNF168/PAXIP1/STAT6/MLH1/NSD2/MSH2/NDFIP1/SUPT6H/RIF1/NBN/GAPT/SLC15A4/CD40LG/MFNG/THOC1/RNF8/SHLD1/APLF/DOCK10/NKX2-3/PTK2B/ADA/GPR183/CD28/CCR6/SHLD3/LIG4/CD40/MSH6/PTPRC/KMT5C/NFKBIZ/MAD2L2/BCL6/HMCES/SPI1/FCGR2B/IRF8/UNG/TLR4/TBX21/CD180/P…	84
GO:0034644	cellular response to UV	84/14958	90/18870	0.00021622	0.00196541	0.00131138	AQP1/NFATC4/MMP2/MFAP4/CRIP1/MAPK11/CERS1/MAP3K20/NLRP1/TIMP1/ZBTB1/ACTR5/PTPRK/TAF1/SIRT1/ERCC1/NSMCE3/PIERCE1/POLD3/H2AC25/PRKCD/INO80/METTL3/DHX36/CASP9/KDM1A/HYAL2/MC1R/YY1/ERCC4/CUL4B/EIF2S1/OPN3/CREBBP/RHNO1/RHBDD1/EP300/RPL26/POLK/RBX1/XPC/N4BP1/TP53/EIF2AK4/USP47/NOC2L/BAX/ATF4/USP28/CUL4A/POLH/MAPK13/ST20/COPS9/OPN1SW/PCNA/POLD1/XPA/PPID/RUVBL2/DDB1/MAPK14/NPM1/ATR/STK11/BAK1/BMF/NEDD4/S…	84
GO:0006893	Golgi to plasma membrane transport	55/14958	57/18870	0.000218394	0.00197953	0.0013208	RAB31/OSBPL5/RAB34/ARL3/BBS1/ATP2C1/EXOC6B/EXOC1/PKDCC/GOLPH3L/CCDC93/PREPL/VAMP2/ANK3/BLZF1/VAMP3/LLGL1/BBS2/GOPC/CNST/EXOC8/KIF13A/VPS35L/MACF1/RAB10/NSF/EXOC4/ARFRP1/RACK1/EXOC2/RABEP1/GGA3/EXOC6/GOLGA7/COMMD1/GGA2/GGA1/SYS1/CCDC22/EXOC5/CSK/SPTBN1/GOLPH3/ARFGEF2/GOLGA4/SEC16A/OPTN/STEAP2/RSC1A1/CLN3/KRT18/VAMP5/LYPLA1/ACSL3/PHAF1	55
GO:0007080	mitotic metaphase chromosome alignment	55/14958	57/18870	0.000218394	0.00197953	0.0013208	CHMP3/MAPRE1/RAB11A/HNRNPU/CHMP4C/KPNB1/CHMP7/MIS12/CHMP4B/EML3/PIBF1/SPDL1/CUL3/CHMP1A/CHMP5/KAT5/CENPC/DCTN2/VPS4B/CHMP1B/ANKRD53/VPS4A/BOD1/ZW10/EML4/BECN1/CHAMP1/SEH1L/CHMP4A/NUDC/CDC23/MAD1L1/CHMP2A/CHMP6/KAT2B/PINX1/INCENP/KIF22/CHMP2B/PSRC1/RMDN1/NUP62/KIFC1/RRS1/CDCA5/AURKB/KIF2C/CCNB1/CDT1/NDC80/KIF18A/KIF14/CDCA8/BIRC5/NUF2	55
GO:0000079	regulation of cyclin-dependent protein serine/threonine kinase activity	77/14958	82/18870	0.000225771	0.00204059	0.00136154	PKD2/CDKN1C/CCND2/DIRAS3/MYOCD/CCNI2/HEXIM1/CCND3/CDK5R1/LATS2/LATS1/CCNI/NR2F2/ADAM17/MAPRE3/CDKN2B/CCNO/CCNH/CDKN2A/CDK7/CCNJL/CCNJ/PKD1/CDC37/ACTB/GTF2H1/AKT1/CCNY/CCNT1/IPO7/CCNK/APC/PSMD10/INCA1/CCND1/PTEN/GTPBP4/CDK5RAP3/CCNT2/MNAT1/PKMYT1/CDK5RAP1/HHEX/BCCIP/CDKN1B/CCNG2/IPO5/RGCC/MEN1/TFAP4/CDKN2C/HEXIM2/CCNB3/CDKN2D/CCNE2/EGFR/PSRC1/MIR711/SERTAD1/CDKN1A/SPDYA/CCNG1/PROX1/CCNF/PLK1/CDC6/…	77
GO:0140029	exocytic process	77/14958	82/18870	0.000225771	0.00204059	0.00136154	CFTR/SV2A/SNPH/STX2/UNC13A/CTBP2/STXBP1/STX1A/SEPTIN5/SNAP25/NAPB/SYTL2/YKT6/PRRT2/ERC2/EXOC6B/EXOC1/RAB8B/PSEN1/STXBP3/VAMP3/SYNJ1/STXBP5/RALB/EXOC3/DOC2B/EXOC7/EXOC8/SNAP23/STX3/SCRIB/KCNB1/EXOC4/VPS11/P2RX1/SLC18A2/VPS18/RAB12/RAB3A/SYT1/GRIK5/EXOC2/NLGN1/RAB13/DOC2A/VAMP7/EXOC6/SNAPIN/RAB3C/VTI1B/STX19/CPLX1/PPFIA3/RAB8A/EXOC5/BLOC1S6/UNC13B/CPLX2/STXBP2/RAB3D/SNAP47/SYK/SYT9/LYN/SNX4/NAPA/VA…	77
GO:0002474	antigen processing and presentation of peptide antigen via MHC class I	36/14958	36/18870	0.000231133	0.00207433	0.00138405	MFSD6/RAET1G/ULBP3/IKBKB/ULBP2/LNPEP/MICA/CLEC4A/ERAP2/IDE/RAET1L/PDIA3/CALR/MR1/ULBP1/TAPBP/HFE/HLA-E/HLA-A/TAP2/HLA-C/ERAP1/TAPBPL/MICB/HLA-B/HLA-H/TAP1/ACE/HLA-F/B2M/SAR1B/FCGR1A/FCER1G/IFI30/HLA-G/RAET1E	36
GO:0010770	positive regulation of cell morphogenesis	36/14958	36/18870	0.000231133	0.00207433	0.00138405	PTPRD/DBN1/EPHB2/CDKL5/PARP6/EPHA4/PAFAH1B1/ANKRD27/LRP8/CUX1/EEF2K/RAB21/CAPRIN1/DHX36/GPRASP3/CDKL3/FBXW8/ARMCX5-GPRASP2/STAU2/TIAM1/PRKDC/CUL7/OBSL1/CAPRIN2/SS18L1/BAIAP2/ANAPC2/FZD4/MPL/CAMK2B/TBC1D24/HDAC6/ITPKA/RELN/IL1RAPL1/CUX2	36
GO:0071711	basement membrane organization	36/14958	36/18870	0.000231133	0.00207433	0.00138405	CAV1/PHLDB1/FERMT1/CAV2/LAMA1/FLRT2/LAMB1/LAMA2/SPINT2/PRICKLE1/COL3A1/LAMC1/COL4A1/ITGB1/NTN4/CLASP2/POMT2/MMP11/PHLDB2/CLASP1/RAMP2/PLOD3/RIC8A/HMCN1/CMA1/POMGNT1/PXDN/LAMB2/LARGE1/EXT1/DAG1/NID1/NID2/CTSS/HPN/GAS2	36
GO:1905898	positive regulation of response to endoplasmic reticulum stress	36/14958	36/18870	0.000231133	0.00207433	0.00138405	CAV1/NCK2/BCL2L11/DAB2IP/SIRT1/RNF183/UBQLN2/NFE2L2/USP13/PTPN2/UBQLN1/NCK1/AGR2/ATXN3/PMAIP1/WFS1/SERINC3/BAX/PTPN1/SGTA/RNF185/TMEM259/BAG6/TMEM33/ATF6/BCAP31/BAK1/BOK/FCGR2B/DDIT3/HERPUD1/ERN1/RNFT2/PIK3R1/XBP1/RNFT1	36
GO:2000780	negative regulation of double-strand break repair	36/14958	36/18870	0.000231133	0.00207433	0.00138405	TWIST1/TP53BP1/ABL1/CGAS/SENP3/RNF169/KAT5/KMT5A/MAGEF1/SMCHD1/OTUB2/FBH1/OTUB1/TFIP11/RIF1/RECQL5/UBQLN4/CYREN/SHLD1/RADX/ERCC6/HSF1/SHLD3/NUDT16L1/MIR221/OGG1/MAD2L2/RMI2/HMGA2/AUNIP/PARPBP/SHLD2/KLHL15/HELB/POLQ/FANCB	36
GO:0002685	regulation of leukocyte migration	203/14958	230/18870	0.000231948	0.00207873	0.00138699	PDGFD/CCL28/EDN1/SLIT2/CD200/STK39/SPNS2/CHST4/GAS6/MMP28/JAM3/SMPD3/EDN2/FUT4/NBL1/PLVAP/JAM2/MMP14/MICOS10-NBL1/IL23A/THY1/CD9/APP/KITLG/ADORA1/CD47/SWAP70/CNN2/ANXA1/PADI2/ABL1/ITGA2/GREM1/VEGFC/CCN3/IL34/CXCL8/ABL2/CAMK1D/MCU/BMP5/MADCAM1/LGALS3/MDK/APOD/TMEM102/ZNF580/ADAM17/CCR7/MAPK3/RABGEF1/CD81/CCL21/CX3CL1/MSN/DNM1L/EMILIN1/PGF/RHOA/THBS4/CCL2/MTUS1/THBS1/GCSAM/HMGB1/VEGFA/IL27RA/VEGFB/…	203
GO:0031577	spindle checkpoint signaling	46/14958	47/18870	0.000237731	0.00211863	0.00141361	ZNF207/DYNC1LI1/LCMT1/SPDL1/XRCC3/CHFR/BUB3/IK/TPR/ZWILCH/PSMG2/APC/ZW10/USP44/ATM/ANAPC15/KLHL22/KNTC1/MAD1L1/TRIP13/CDK5RAP2/MAD2L1BP/MAD2L2/INCENP/TEX14/ZWINT/BUB1B/DUSP1/HASPIN/PCID2/MAD2L1/SPC25/KNL1/BUB1/AURKB/PLK1/CCNB1/NDC80/GEN1/SPC24/CENPF/CDCA8/CDC20/TTK/BIRC5/NUF2	46
GO:0043666	regulation of phosphoprotein phosphatase activity	46/14958	47/18870	0.000237731	0.00211863	0.00141361	PDGFRB/MAGI2/MGAT5/CALM1/PPP1R1B/PPP1R12A/PPP1R2/LGALS3/GNA12/IKBKB/ROCK2/FKBP1A/CALM2/ROCK1/GSK3B/NUAK1/PPP6R3/TSC1/PTPA/ITGA1/BOD1/MASTL/HSP90AB1/HSP90B1/CALM3/PPP6R1/PPP1R15A/HTT/TIPRL/AGTR2/PTPRC/MTOR/STYXL1/PPP1R14D/NCKAP1L/CD300A/PPP1R15B/CRY2/CD33/PPP4R4/FKBP1B/PPP1R2B/FCRL3/PPP6R2/PPP1R2C/TNF	46
GO:0071985	multivesicular body sorting pathway	46/14958	47/18870	0.000237731	0.00211863	0.00141361	RAB27B/RUBCN/CHMP3/TMEM50B/VPS37B/EXPH5/SYTL4/VPS37C/LEPROT/TMEM50A/LEPROTL1/CHMP4C/STAM2/CHMP7/CHMP4B/STAM/VPS36/SORT1/HGS/MVB12A/CHMP1A/CHMP5/UVRAG/VPS4B/CHMP1B/VPS4A/PTPN23/LYST/VPS37A/UBAP1/VPS28/SNF8/LAPTM4B/TSG101/CHMP4A/VPS37D/CHMP2A/CHMP6/VCP/VTA1/UBXN6/CHMP2B/VPS25/DENND10/RAB27A/RILP	46
GO:0090329	regulation of DNA-templated DNA replication	46/14958	47/18870	0.000237731	0.00211863	0.00141361	SLFN11/DACH1/CDK2/TIPIN/CIZ1/WIZ/METTL4/INO80/ATRX/GMNN/LIG3/POLG2/WRNIP1/ZMPSTE24/MCM3/KAT7/MCM6/DSCC1/MCIDAS/NBN/RFC5/MCM7/RFC4/SSBP1/CHTF18/DBF4/PCNA/MCM5/MCM4/CHTF8/RFC3/RFC2/DBF4B/TIMELESS/BCL6/FBXO5/ENDOG/CDC7/CAMSAP3/MCM2/E2F7/E2F8/CDT1/TICRR/NUGGC/BLM	46
GO:0051701	biological process involved in interaction with host	187/14958	211/18870	0.000238503	0.00212236	0.0014161	ITGB6/NCAM1/CAV1/NECTIN4/GAS6/CLDN6/CAV2/TYRO3/CLDN9/HTR2A/TNFRSF4/EFNB2/ITGA2/CHMP3/ITGB1/LGALS1/CLEC5A/CXCL8/SLC52A2/CH25H/VPS37B/ITGAV/ILF3/AXL/SRC/ZNF502/MID2/CD81/JPT2/XPR1/TRIM11/TRIM62/AVPR1B/IST1/TRIM38/ZNF639/ITGB5/CHMP4C/NRP1/CBL/EFNB3/HMGB1/PLSCR1/CHMP7/CHMP4B/THOC2/TRIM8/EPS15/DDX39B/DYNLT1/EXOC7/HAVCR1/SLC7A1/CHMP1A/TPCN1/CHMP5/AKT1/BCL2L1/UVRAG/HYAL2/WWP2/HS3ST5/CIITA/VPS4B/CXCR4/CH…	187
GO:0001654	eye development	337/14958	391/18870	0.000238815	0.00212236	0.0014161	PROM1/USH1C/GRHL2/NPHP1/AQP1/CRYAB/SOX9/CDKN1C/JAG1/ATP8A2/CACNA1C/TGFB2/SMARCD3/WNT2B/BCL2/SDK1/STRA6/RARG/NHS/FREM2/FOXC2/MEIS3/PDGFRA/FOXF2/EFEMP1/NKD1/MFAP2/LAMA1/VSTM4/WNT7B/VIM/MFRP/NFIB/TMEM231/GLI3/RHOJ/TUB/EPHB2/TBX2/ZEB1/RPGRIP1L/CDK20/PDGFRB/IFT140/THY1/COL8A2/FOXC1/SH3PXD2B/BBS7/PPP1R13L/CHRDL1/PBX1/NES/GDF11/CC2D2A/TWSG1/SPRY1/MAB21L2/LAMC3/DZANK1/TWIST1/LPCAT1/MEIS1/IFT172/SPRED1/CO…	337
GO:0009267	cellular response to starvation	160/14958	179/18870	0.000241889	0.00214379	0.0014304	CTSK/WNT2B/BCL2/GAS6/WNT4/PRKD1/TNFRSF11A/MAP3K5/SFRP1/VPS41/TFEB/BMPR2/YWHAZ/IGF1R/NUAK2/SH3GLB1/GAS2L1/IFI16/TSSK2/SZT2/LARS1/ATG7/DSC2/MAPK3/RRAGB/WDR45B/PRKAA2/SIRT1/XPR1/WIPI1/MAP1LC3C/RRAGC/SP1/FAS/MAX/STK24/EIF2AK3/YWHAG/TTC5/MIOS/EHMT2/BMT2/MAPK1/ITFG2/WRN/RALB/RIPOR1/NUAK1/TSC1/MTMR3/ATG14/TBL2/GABARAPL2/KAT5/KLF10/TSC2/NFE2L2/CLEC16A/PPM1D/USP33/EIF2S1/RRAGA/DNAJC15/ATF2/GPR155/PLIN3/PI…	160
GO:0032944	regulation of mononuclear cell proliferation	213/14958	242/18870	0.000241899	0.00214379	0.0014304	FOXJ1/VTCN1/BCL2/PDE5A/CBLB/IGF1/IL18/EPHB2/IL23A/SLC39A10/KITLG/MAPK8IP1/NCK2/TWSG1/SH3RF1/ANXA1/CLCF1/LRRC32/CD24/TNFRSF4/CARD11/DLG5/HHLA2/MEF2C/CTNNB1/LGALS3/TNFRSF21/AHR/TNFSF8/TRAF6/CD81/IL15/VSIR/NFATC2/TGFBR2/BMP4/EFNB1/HMGB1/ZNF335/STAT5B/DLG1/PYCARD/AGER/SLC7A1/PTPN22/BST1/BTN2A2/CCL19/BCL2L1/PPP3CA/INPP5D/SOS2/TMIGD2/SCRIB/RASAL3/SOS1/PRKAR1A/PLA2G5/PAWR/TICAM1/CCDC88B/CD276/NCK1/RPS3/…	213
GO:0002753	cytosolic pattern recognition receptor signaling pathway	132/14958	146/18870	0.000243664	0.00215343	0.00143683	CAV1/INAVA/FBXL2/PRKD1/NOD1/STING1/RFTN1/NLRP1/PYDC5/CSNK1A1/TRIM3/SRC/ALPK1/TRAF6/MAP2K6/COLEC12/RAB7B/CGAS/IRAK4/IKBKB/ATAT1/TRIM11/DHX33/LSM14A/MAP3K7/HMGB1/IRAK1/BRCC3/PPP2CA/TBK1/PYCARD/BIRC3/PUM1/PUM2/PTPN22/DDX3X/NOP53/IRF3/CYLD/SLC15A2/FLOT1/WDFY1/LILRA4/PTPRS/GBP2/TICAM1/UBQLN1/NLRP6/TLR9/UNC93B1/XIAP/ANKRD17/RTN4/F2RL1/SEC14L1/RELA/MAVS/SLC15A4/ERBIN/MAPK8/MARK4/RIOK3/CARD8/LACC1/BIRC2/…	132
GO:0046434	organophosphate catabolic process	132/14958	146/18870	0.000243664	0.00215343	0.00143683	ENTPD2/SMPDL3B/PDE1A/PLA2G4F/SMPD3/PDE5A/ENTPD1/PDE4A/PDE4C/GPD1L/PDE7A/NUDT17/PDE10A/ENTPD4/NUDT4/INPP5F/PLA2G4A/PLCG1/NUDT11/PDE8B/NUDT4B/ENTPD3/PDE8A/NEIL2/PLD2/GDE1/NUDT3/PRKCD/SMPD2/AMPD3/PLB1/PLD1/PLCB1/PLA2G10/DUT/GPCPD1/PLA2G5/NUDT9/GDPD1/TDG/NT5C/SMPD4/NT5C2/PLBD1/ITPA/GDPD3/PDE7B/NUDT19/PLA2G4D/ABHD12/DCTPP1/ABHD16B/NUDT18/PDE9A/PLA2G4B/NEIL1/NUDT15/FITM2/ADA/CNP/PLBD2/SAMHD1/SUCLA2/PLA…	132
GO:0032507	maintenance of protein location in cell	62/14958	65/18870	0.000255742	0.0022479	0.00149986	DZIP1/CAV1/TMSB15B/DBN1/TSPO/ARL2/TMSB10/SUN1/ARL2BP/ANKRD13C/KDELR3/PML/SUPT7L/BARD1/TMSB4X/HNRNPU/ANK3/CIZ1/TAF3/BBS4/AKT1/TWF1/HK1/SP100/SKP1/PDIA2/KDELR1/TAF8/MORC3/VPS13D/TMSB15A/TOPORS/SUN2/KDELR2/CDK5/PFN4/TWF2/GSN/TMED2/RER1/VPS13C/CCDC88A/SORL1/PARK7/INSIG2/SYNE1/GOLPH3/OS9/GPAA1/RANGAP1/SCIN/SRGN/VPS13A/RIT2/PINK1/HK2/CD4/HSPA5/TXN/CHCHD10/INSIG1/FREY1	62
GO:0070059	intrinsic apoptotic signaling pathway in response to endoplasmic reticulum stress	62/14958	65/18870	0.000255742	0.0022479	0.00149986	BCL2/CREB3L1/NCK2/MAP3K5/DNAJC10/BRSK2/BCL2L11/DAB2IP/ITPR1/ATP2A3/PML/SIRT1/TMEM117/APAF1/EIF2AK3/QRICH1/BCL2L1/RNF183/SELENOS/PTPN2/ERN2/CREB3/NCK1/ERO1A/PMAIP1/BBC3/TP53/WFS1/SERINC3/BAX/ATF4/PTPN1/TRAF2/TXNDC12/CEBPB/PRKN/SELENOK/TNFRSF10B/PPP1R15A/OPA1/PARK7/BAG6/HYOU1/BAK1/BOK/GRINA/LRRK2/ERP29/SYVN1/FCGR2B/ATP2A1/CASP4/DDIT3/HERPUD1/ERN1/TMBIM6/PDX1/CHAC1/XBP1/AIFM1/TMEM238L/TRIB3	62
GO:1905515	non-motile cilium assembly	62/14958	65/18870	0.000255742	0.0022479	0.00149986	VANGL2/CEP126/IFT57/RPGRIP1L/IFT140/BBS7/INTU/CC2D2A/TMEM216/IFT172/BBS1/CEP89/IFT52/HAP1/ARL13B/DYNC2H1/KCNQ1/ENKD1/SEPTIN7/IFT80/CEP290/CEP131/TMEM107/CEP135/MAP4/C2CD3/MAPRE1/TOGARAM1/CSNK1D/WRAP73/PIBF1/BBS2/CENPJ/BBS4/MAK/MKS1/ATMIN/DISC1/MKKS/SEPTIN9/KCNF1/PCM1/TMEM17/NPHP3/CC2D2B/DCTN1/CEP250/FUZ/IFT74/IFT122/TMEM80/CEP350/GORAB/EXOC5/RPGRIP1/IFT88/TBC1D32/BBS10/TTC8/CLCN4/CCDC13/RP1	62
GO:0034620	cellular response to unfolded protein	83/14958	89/18870	0.000255764	0.0022479	0.00149986	HSPB8/PARP6/CREB3L1/NCK2/DNAJC10/PARP8/BCL2L11/DAB2IP/SERP2/EIF2AK3/QRICH1/ERLEC1/DERL2/MBTPS1/TBL2/DAXX/SELENOS/TMTC4/STC2/NFE2L2/RHBDD2/EIF2S1/PTPN2/ERN2/RHBDD1/CREB3/NCK1/ERO1A/AGR2/RACK1/ATF6B/CCND1/DERL1/WFS1/CDK5RAP3/BAX/ATF4/PACRG/PTPN1/TM7SF3/STUB1/TMED2/HERPUD2/CREBZF/VAPB/PRKN/COPS5/HSF1/UFL1/ERMP1/PPP1R15A/DERL3/BFAR/EIF2AK2/PIGBOS1/TMEM33/OS9/ATF6/SERP1/BAK1/BOK/VCP/FICD/ABCA7/AMFR/MB…	83
GO:0097191	extrinsic apoptotic signaling pathway	202/14958	229/18870	0.000259754	0.00227983	0.00152117	CAV1/TGFB2/BCL2/IGF1/TRAF1/SRPX/FAIM/FGFR1/KITLG/MIR198/UNC5B/SH3RF1/SFRP1/TIMP3/NOL3/MLLT11/PEA15/GSTP1/PAK5/SNAI2/BMPR1B/TGFB1/YAP1/CASP2/ZMYND11/TGFBR1/TNFSF12/INHBA/SMAD3/BMP5/CTTN/ITGAV/LGALS3/MAPK7/BCL2L11/RET/SRC/DAB2IP/CFLAR/LMNA/RNF34/PELI3/ITGA6/CX3CL1/PML/RNF41/TNFRSF10A/BCL10/STK4/FAS/FAIM2/THBS1/BMP4/NRP1/ACVR1/ARHGEF2/FGFR3/STK3/EYA2/HIPK1/LTB/ITM2C/BCL2L2/DEDD/SORT1/GSK3B/SCG2/DDX4…	202
GO:0038093	Fc receptor signaling pathway	54/14958	56/18870	0.00026667	0.00233089	0.00155524	MAPK10/PLPP4/CD47/FYN/ABL1/KIT/PLCG1/FER/SRC/TRAF6/APPL2/LIMK1/IKBKB/MAP3K7/PLD2/PAK1/MAP3K1/PRKCD/MAPK9/APPL1/PTK2/FCER1A/SOS1/LILRA4/NR4A3/MAP2K4/MAP2K7/PRKCQ/MAPK8/CD247/VAV3/CLEC4E/VAV2/MYO1G/SYK/PLA2G6/LYN/PTPRC/FGR/PTPRJ/LCK/YES1/FCGR2B/VAV1/BTK/HCK/FCGR1A/FCER1G/FCGR1BP/PLCG2/PIGR/FCGR3A/CD200R1/FCER2	54
GO:0045005	DNA-templated DNA replication maintenance of fidelity	54/14958	56/18870	0.00026667	0.00233089	0.00155524	RBBP8/ZNF365/EXD2/MUS81/SLFN11/BARD1/MRE11/TIPIN/SETMAR/PRIMPOL/MCM8/CDK9/RFWD3/BOD1L1/ATRX/WRN/MCM9/RAD50/CENPS/FAM111A/ALYREF/DONSON/CARM1/NUCKS1/FBH1/RTEL1/DDX11/NBN/SMARCAL1/THOC1/ASF1A/MMS22L/PCNA/POLD1/SAMHD1/ETAA1/FANCM/POLE/ZRANB3/EME1/ATR/TRAIP/EME2/BRCA1/TIMELESS/TONSL/CENPX/PARP1/CAMSAP3/RAD51/DNA2/GEN1/BRCA2/BLM	54
GO:0061097	regulation of protein tyrosine kinase activity	54/14958	56/18870	0.00026667	0.00233089	0.00155524	CAV1/CBLB/SRCIN1/APP/EPHA4/DLG3/NOX4/GPRC5B/ADRA2A/IL34/GPRC5A/SOCS5/GRM5/ADAM17/LRP8/SOCS4/SRC/DUSP22/ABI1/DOK7/MVP/CBL/HYAL2/FBXW7/SH3BP5L/PRNP/SH3BP5/RAP2B/CASS4/ZFYVE28/PTPN1/SNX6/TSG101/PTPRC/ERBB3/CHMP6/DLG4/CSF1R/NEDD9/UNC119/VPS25/ACE/EFNA1/NCF1/CBLC/LILRB4/RAP2C/FCGR1A/PTK6/LILRA5/ZGPAT/RELN/AGT/ERRFI1	54
GO:0031099	regeneration	170/14958	191/18870	0.000268646	0.00234495	0.00156462	ANXA3/HOPX/BCL2/MMP2/GAS6/MAP1B/FOLR1/RUNX1/NFIB/IGF1/GFAP/KLF5/GLI1/FZD7/THY1/CD9/FLNA/EPHA4/SULF2/PTGFRN/ANXA1/TSPO/SPP1/MYOZ1/PTPN12/NEO1/CCN3/YAP1/RGMA/WNT7A/PTCH1/KIAA0319/IGF1R/INPP5F/WNT10B/ADAM15/MED1/PTPRU/MDK/APOD/HSPG2/AXL/CFLAR/TNR/CD81/BIN3/MAP2K1/STK24/FLT3/BCL9/POSTN/LGR6/MTPN/TGFBR3/PRRX1/FKRP/SRSF1/CXCL12/SELENON/CTNNA1/BRAF/LRIG2/NOTCH1/CAD/TXK/PUM2/PPP3CA/PRMT5/ELAVL4/GAP43/MAP…	170
GO:0009247	glycolipid biosynthetic process	69/14958	73/18870	0.000270509	0.00234834	0.00156688	PGAP4/FA2H/ST6GALNAC5/A4GALT/B4GALT6/GAL3ST4/PGAP1/ST8SIA2/PIGF/B3GNT5/PIGS/PIGZ/B3GALT4/GBGT1/PIGG/UGT8/SLC30A5/PIGC/B4GALNT1/B4GALT3/PIGK/UGCG/ST3GAL4/B4GALT4/MPPE1/ST6GALNAC6/PIGN/B4GALT5/PIGU/PIGB/PIGW/PIGT/PIGY/ST8SIA1/PRKAA1/FUT6/PIGQ/ST3GAL5/PIGM/ST6GALNAC3/ST8SIA4/PIGH/TM9SF2/ST3GAL2/DPM1/ST8SIA5/ST8SIA3/ST8SIA6/LARGE1/PIGO/ST6GALNAC4/GPAA1/GAL3ST3/PIGL/PGAP3/ST3GAL3/PIGA/SCCPDH/PGAP2/PIG…	69
GO:0042093	T-helper cell differentiation	69/14958	73/18870	0.000270509	0.00234834	0.00156688	LEF1/TMEM98/IL18/IL23A/ANXA1/BATF/SOCS5/SMAD7/GATA3/MALT1/KMT2A/HLX/JAK3/STAT4/HMGB1/FOXP1/JAK1/SEMA4A/LOXL3/CCL19/RARA/ATP7A/RC3H2/STAT6/RC3H1/JUNB/PRKCZ/RELB/CD86/ZBTB7B/PTGER4/NFKBID/GPR183/IL18R1/HLA-DRA/MEN1/RIPK2/MTOR/ZFPM1/NFKBIZ/STAT3/HLA-DRB1/ENTPD7/IL4R/BCL6/LY9/ZC3H12A/SHB/SLAMF6/TBX21/IL12RB1/RORC/SPN/NLRP3/SOCS3/BCL3/TNFSF18/ASCL2/IL2/FOXP3/IRF4/TNFSF4/MIR21/CD80/RORA/IL23R/IL6/IL6R/…	69
GO:0043112	receptor metabolic process	69/14958	73/18870	0.000270509	0.00234834	0.00156688	MTMR2/BVES/PHETA2/FUT8/TGFB1/ANXA2/INPP5F/SH3GLB1/MYLIP/GPRASP1/ABCA2/TBC1D16/CAMLG/PSEN1/VAMP3/NSG1/EPS15/SMURF1/MVB12A/ECE1/CHMP5/CAPN1/SNX25/UVRAG/SCRIB/NSF/PHETA1/PTPN2/FNTA/ZNRF3/PEX1/PEX2/TRAT1/BECN1/LMTK2/CDK5/PTPN1/PLEKHJ1/PLEKHA3/PEX10/LAPTM5/RAB11B/RNF43/ITCH/SORL1/RAB29/PIK3R4/USP9X/PEX12/ARFGEF2/ARAP1/LAMTOR1/NEDD4/AP1AR/ACHE/KIF16B/DTX3L/PEX5/OPTN/ALS2/FURIN/LGMN/CTSD/PEX6/RAMP3/EHD3…	69
GO:1904377	positive regulation of protein localization to cell periphery	69/14958	73/18870	0.000270509	0.00234834	0.00156688	ITGA3/EPHA3/AKAP5/EPHB2/CLIP3/EZR/ITGB1/CNPY4/NKD2/KIF5B/EFCAB7/ATP2C1/PRKCH/LGALS3/PRKCI/ARHGEF16/GNAI1/ATP2B4/ARF6/EPB41L2/PTPN9/RAB38/RAB11FIP2/ZDHHC2/PLS1/STAC2/PIAS1/GPSM2/NUMA1/ZDHHC8/VPS35/DLG1/PPP1R9B/CNST/AKT1/STX3/STX4/AGR2/ZDHHC5/PRNP/RACK1/RHOG/SORBS1/PDPK1/RANGRF/RER1/SPTBN1/CIB1/VIL1/EIF4G1/STAC3/TREM2/EGFR/LRP1/CLN3/ACSL3/CACNG2/PIK3R1/PGRMC1/EPHA2/EPB41/STAC/RAMP3/SQSTM1/DPP10/GPE…	69
GO:0015980	energy derivation by oxidation of organic compounds	292/14958	337/18870	0.000272268	0.0023604	0.00157492	NFATC4/ME3/CAVIN3/PRDM16/IGF1/SLC25A12/COX7A1/DYRK2/PLEC/NIPSNAP2/PFKM/ARL2/PANK2/MRAP2/MDH1B/COX4I2/NOS2/SLC25A14/PPP1R3D/PPP1R2/GPD2/PYGB/PPP1CB/COX6B2/GYS1/CBFA2T3/TIGAR/GFPT2/RHOA/MACROH2A1/GSK3B/ACLY/GSK3A/PASK/PUM2/PPP1CC/ADGRF5/AKT1/NOP53/ATP7A/GFPT1/IRS1/SELENOS/PYGM/GYG1/PIK3CA/POLG2/OPN3/DNAJC15/IDH3G/IL10RB/NR4A3/C2orf69/INPP5K/TEFM/ISCU/PHKB/HIF1A/TAFAZZIN/PPP1R3F/PHKG2/PGM2/SLC25A51/…	292
GO:0016079	synaptic vesicle exocytosis	89/14958	96/18870	0.000278047	0.00239745	0.00159965	PFN2/SV2A/SNPH/SYT8/STX2/SYT11/UNC13A/PPFIA2/CADPS/CTBP2/STXBP1/STX1A/SEPTIN5/CASK/PCLO/SNAP25/PIP5K1C/NAPB/WNT7A/CADPS2/PRRT2/ERC2/GIT1/SV2B/SYP/FBXO45/PREPL/VAMP2/RAB3GAP1/SV2C/PSEN1/SLC4A8/RIMS2/ATP2A2/SYNJ1/RAB5A/P2RY1/STXBP5/DOC2B/BRAF/SNAP23/CACNB4/STX3/SCRIB/HTR1B/RIMS4/P2RX1/VPS18/RAB3A/SYT1/FBXL20/GRIK5/DNAJC5/RAP1B/RIMS3/SYT5/NLGN1/DOC2A/DTNBP1/SYT12/SNAPIN/STX19/RAP1A/CDK5/CPLX1/PPFIA3…	89
GO:0022404	molting cycle process	89/14958	96/18870	0.000278047	0.00239745	0.00159965	TNFRSF19/WNT10A/SOX9/TGFB2/BCL2/FERMT1/LAMA5/FZD6/GLI2/APCDD1/FZD3/CDH3/EDAR/KRT17/INTU/PDGFA/IGFBP5/SNAI1/SOSTDC1/SOX18/SAV1/HDAC2/FGF7/INHBA/WNT10B/FOXE1/CTNNB1/LDB1/LRIG1/RBPJ/DKK1/LRP4/SMAD4/NUMA1/NOM1/HDAC1/LDB2/NOTCH1/PUM2/MSX2/CD109/ATP7A/TRADD/NF1/PLA2G10/SOS1/PIAS4/ZMPSTE24/NGFR/NSUN2/WNT5A/FUZ/TRPC4AP/RELA/MYSM1/GORAB/HPSE/FARP2/ERCC2/ZDHHC21/TMEM79/LGR5/EXT1/FGF10/DNASE1L2/ACVR1B/TP63/…	89
GO:0022405	hair cycle process	89/14958	96/18870	0.000278047	0.00239745	0.00159965	TNFRSF19/WNT10A/SOX9/TGFB2/BCL2/FERMT1/LAMA5/FZD6/GLI2/APCDD1/FZD3/CDH3/EDAR/KRT17/INTU/PDGFA/IGFBP5/SNAI1/SOSTDC1/SOX18/SAV1/HDAC2/FGF7/INHBA/WNT10B/FOXE1/CTNNB1/LDB1/LRIG1/RBPJ/DKK1/LRP4/SMAD4/NUMA1/NOM1/HDAC1/LDB2/NOTCH1/PUM2/MSX2/CD109/ATP7A/TRADD/NF1/PLA2G10/SOS1/PIAS4/ZMPSTE24/NGFR/NSUN2/WNT5A/FUZ/TRPC4AP/RELA/MYSM1/GORAB/HPSE/FARP2/ERCC2/ZDHHC21/TMEM79/LGR5/EXT1/FGF10/DNASE1L2/ACVR1B/TP63/…	89
GO:0035082	axoneme assembly	89/14958	96/18870	0.000278047	0.00239745	0.00159965	FOXJ1/JHY/IFT56/HYDIN/RSPH1/DNAL1/DNAAF4/CCDC40/TEKT2/CCDC103/CFAP44/CFAP91/PIERCE2/TTLL3/CC2D2A/DNAH2/DNAH7/DNAI4/TTLL1/STK36/DNAJB13/DNAAF11/ZMYND10/DNAAF3/CLUAP1/IQCG/CEP131/NEURL1/SPEF1/NISCH/LRRC43/DNAH5/ARMC2/SPAG16/PIERCE1/ODAD4/TOGARAM1/GAS8/BBS2/SPACA9/CFAP206/CCDC65/DNAAF5/SPEF2/CFAP157/SPAG1/DNAAF2/DNAAF10/MNS1/TTC12/RSPH4A/ODAD1/DNAH17/CFAP43/DNAI3/TPGS1/HOATZ/SPAG17/CPLANE2/DNAAF1/DN…	89
GO:0050671	positive regulation of lymphocyte proliferation	131/14958	145/18870	0.000279445	0.002403	0.00160335	VTCN1/BCL2/IGF1/IL18/EPHB2/IL23A/SLC39A10/KITLG/NCK2/ANXA1/CLCF1/CD24/TNFRSF4/CARD11/HHLA2/MEF2C/TRAF6/CD81/IL15/NFATC2/TGFBR2/EFNB1/HMGB1/ZNF335/STAT5B/PYCARD/AGER/SLC7A1/PTPN22/BST1/CCL19/PPP3CA/TMIGD2/RASAL3/TICAM1/CCDC88B/CD276/NCK1/RPS3/BMI1/TLR9/FADD/CD55/TYK2/HLA-DPB1/PRKCQ/LGALS9/CD40LG/CD46/CHRNB2/CD86/JAK2/CD209/IL7/SELENOK/VAV3/ADA/CD320/ZAP70/HLA-DPA1/SLAMF1/GPR183/IRS2/CD28/SYK/ICOSL…	131
GO:2001235	positive regulation of apoptotic signaling pathway	131/14958	145/18870	0.000279445	0.002403	0.00160335	CTSK/CAV1/NFATC4/SRPX/NCK2/MIR198/SFRP1/TIMP3/PEA15/IL20RA/BMPR1B/CASP2/TGFBR1/TNFSF12/INHBA/SEPTIN4/SFPQ/BCL2L11/RET/DAB2IP/MSX1/PRKRA/PML/SIRT1/BCL10/STK4/DNM1L/FAS/THBS1/APAF1/BCLAF1/PRKCD/STK3/LTB/ITM2C/GSDME/TRIM39/MAPK9/CTSV/CTSC/RIPK1/PYCARD/MAL/CTNNA1/SKIL/NF1/RNF183/HYAL2/CYLD/ING5/PIAS4/FBXW7/PTPN2/NCK1/RAD9A/NGFR/CTSH/WNT5A/RPS3/RIPK3/RPL26/FADD/RACK1/FBH1/PPP2R1A/INCA1/RPL11/PMAIP1/BB…	131
GO:0032205	negative regulation of telomere maintenance	35/14958	35/18870	0.000291723	0.00249265	0.00166316	STN1/SRC/ACD/ERCC1/EXOSC10/TERF2IP/HNRNPU/SLX4/TINF2/RAD50/TERF1/GNL3L/TNKS2/ERCC4/CTC1/SMG6/TERF2/TNKS/TENT4B/XRCC1/RTEL1/ATM/HNRNPC/NBN/NAT10/HNRNPA1/POT1/XRN1/PINX1/TEN1/DCP2/SLX1A/SLX1B/PARP1/PIF1	35
GO:0033146	regulation of intracellular estrogen receptor signaling pathway	35/14958	35/18870	0.000291723	0.00249265	0.00166316	DNAAF4/LBH/YAP1/MED1/LATS1/SRC/KANK2/CNOT2/PAK1/PAGR1/UFSP2/VPS11/UFM1/VPS18/CARM1/UBA5/CYP7B1/KMT2D/ISL1/CNOT1/STRN3/FOXA1/WBP2/FOXH1/ZNF366/CNOT9/UFL1/TP63/BRCA1/PHB2/DDRGK1/PARP1/AR/SKP2/SRARP	35
GO:0051204	protein insertion into mitochondrial membrane	35/14958	35/18870	0.000291723	0.00249265	0.00166316	MTCH1/TIMM22/TRMT10B/TIMM10B/TOMM20/TIMM29/HSPA4/BBC3/TOMM7/MOAP1/BAX/MAPK8/MTX2/HSP90AA1/NMT1/TOMM22/TOMM5/TOMM6/COX18/TIMM9/MTX1/PDCD5/AGK/SAMM50/NDUFA13/ROMO1/TIMM10/TIMM8B/TIMM13/TOMM70/MAIP1/TOMM40/TIMM8A/MTCH2/GZMB	35
GO:1905508	protein localization to microtubule organizing center	35/14958	35/18870	0.000291723	0.00249265	0.00166316	BICD1/KIAA0753/CEP131/RAB11FIP3/C2CD3/MAPRE1/RAB11A/CSNK1D/NUMA1/PARD6A/PIBF1/MCPH1/CEP72/GSK3B/BBS4/GOLGB1/DISC1/CCDC14/UBXN2B/NUDCD3/DCTN2/HOOK3/CEP83/APC/PCM1/CEP250/NSFL1C/CEP350/MARK4/CEP192/STIL/SNX10/NUP62/SPAG5/AURKA	35
GO:0099175	regulation of postsynapse organization	95/14958	103/18870	0.000293072	0.00249265	0.00166316	PTPRD/ARHGAP44/DBN1/NRCAM/PPFIA2/GRID1/SRCIN1/ROR2/ZDHHC15/EPHB2/CDKL5/TANC2/LRFN4/EPHA4/FYN/LZTS1/PAFAH1B1/WNT7A/TANC1/CDK5R1/LRP8/ARC/ARHGEF15/ABHD17C/ZMYND8/DNM3/PSEN1/ASAP1/ARHGAP22/LZTS3/EEF2K/VPS35/CAPRIN1/CFL1/DHX36/ZNF804A/GPRASP3/RPS6KA5/DISC1/SEMA3F/KIF1A/CDC42/ARF4/ADAM10/VHL/AKT1/NF1/ABI2/GHRL/LRRC4B/PTPRS/SIPA1L1/ABHD17B/ARMCX5-GPRASP2/SHANK2/STAU2/WNT5A/PRNP/ARHGAP33/NLGN1/TIAM1/WAS…	95
GO:0006984	ER-nucleus signaling pathway	45/14958	46/18870	0.000294173	0.00249265	0.00166316	NCK2/SPRING1/EIF2AK3/ATP2A2/GSK3B/QRICH1/MBTPS1/SELENOS/NFE2L2/EIF2S1/FBXW7/PTPN2/NCK1/AGR2/EIF2A/ATF6B/TP53/WFS1/ATF4/ATG10/PTPN1/CCDC47/TMED2/CREBZF/ZBTB7B/PPP1R15A/TMCO1/INSIG2/TMEM33/ATF6/ERLIN2/BOK/ABCA7/AMFR/MBTPS2/DDIT3/SREBF2/PPP1R15B/SCAP/ARHGEF10L/SREBF1/HSPA5/ERLIN1/XBP1/INSIG1	45
GO:0007094	mitotic spindle assembly checkpoint signaling	45/14958	46/18870	0.000294173	0.00249265	0.00166316	ZNF207/DYNC1LI1/LCMT1/SPDL1/XRCC3/BUB3/IK/TPR/ZWILCH/PSMG2/APC/ZW10/USP44/ATM/ANAPC15/KLHL22/KNTC1/MAD1L1/TRIP13/CDK5RAP2/MAD2L1BP/MAD2L2/INCENP/TEX14/ZWINT/BUB1B/DUSP1/HASPIN/PCID2/MAD2L1/SPC25/KNL1/BUB1/AURKB/PLK1/CCNB1/NDC80/GEN1/SPC24/CENPF/CDCA8/CDC20/TTK/BIRC5/NUF2	45
GO:0042789	mRNA transcription by RNA polymerase II	45/14958	46/18870	0.000294173	0.00249265	0.00166316	FLNA/VDR/S100A10/NCBP3/ANXA2/ZBTB1/TFCP2/MED1/NCBP2/TAF1/TAF4B/TAF3/CREB1/TAF7/TAF4/TAF6/TAF2/TBP/NCBP1/RARA/NR1H2/TAF10/TAF11/AP3B1/NCOA1/ATF2/TAF12/TAF8/TAF13/RXRB/ATF4/TAF5/NFKBIZ/STAT3/NCOA2/C5AR1/HLTF/TAF9/EPAS1/SREBF1/THRB/RXRA/PPARG/NR1H3/FOXE3	45
GO:0071173	spindle assembly checkpoint signaling	45/14958	46/18870	0.000294173	0.00249265	0.00166316	ZNF207/DYNC1LI1/LCMT1/SPDL1/XRCC3/BUB3/IK/TPR/ZWILCH/PSMG2/APC/ZW10/USP44/ATM/ANAPC15/KLHL22/KNTC1/MAD1L1/TRIP13/CDK5RAP2/MAD2L1BP/MAD2L2/INCENP/TEX14/ZWINT/BUB1B/DUSP1/HASPIN/PCID2/MAD2L1/SPC25/KNL1/BUB1/AURKB/PLK1/CCNB1/NDC80/GEN1/SPC24/CENPF/CDCA8/CDC20/TTK/BIRC5/NUF2	45
GO:0071174	mitotic spindle checkpoint signaling	45/14958	46/18870	0.000294173	0.00249265	0.00166316	ZNF207/DYNC1LI1/LCMT1/SPDL1/XRCC3/BUB3/IK/TPR/ZWILCH/PSMG2/APC/ZW10/USP44/ATM/ANAPC15/KLHL22/KNTC1/MAD1L1/TRIP13/CDK5RAP2/MAD2L1BP/MAD2L2/INCENP/TEX14/ZWINT/BUB1B/DUSP1/HASPIN/PCID2/MAD2L1/SPC25/KNL1/BUB1/AURKB/PLK1/CCNB1/NDC80/GEN1/SPC24/CENPF/CDCA8/CDC20/TTK/BIRC5/NUF2	45
GO:1901976	regulation of cell cycle checkpoint	45/14958	46/18870	0.000294173	0.00249265	0.00166316	MAP3K20/CCAR2/BARD1/DYNC1LI1/LCMT1/RFWD3/BRCC3/DDX39B/XRCC3/BABAM2/CRY1/TPR/FEM1B/RPA2/USP44/FBXO4/TTI2/TTI1/ANAPC15/TELO2/RNASEH2B/CUL4A/THOC1/PPP1R10/THOC5/ETAA1/MAD1L1/CDK5RAP2/MAD2L1BP/INCENP/BRCA1/WDR76/DUSP1/PCID2/MAD2L1/RAD51/KNL1/PROX1/AURKB/CCNB1/NDC80/GEN1/BRCA2/CDCA8/BIRC5	45
GO:0042060	wound healing	363/14958	423/18870	0.000299919	0.00253796	0.0016934	FGF1/AQP1/ITGB6/EDN1/CAV1/ADRA2C/PDGFB/TGFB2/MCAM/CLDN4/PLAT/ENTPD2/PROCR/FERMT1/GAS6/DDR1/SMOC2/F3/FAP/FZD6/FOXC2/DGKA/WNT4/PDGFRA/PTK7/CADM4/SYT11/MYL9/ANXA8/PPL/ENTPD1/MYOF/IGF1/ARHGEF19/ODAM/TPM1/FKBP10/EPHB2/STXBP1/CCN4/FZD7/CD34/F2R/CD9/COMP/FLNA/TYRO3/PDGFA/GATA2/PDPN/CNN2/S100A10/NFATC1/SERPINE2/ANXA1/CASK/AJAP1/DDR2/F13A1/PRKG1/PLEC/ELK3/VWF/ITGA2/COL5A1/MYOZ1/F2RL2/CD59/COL3A1/ALOX5/CHM…	363
GO:0018210	peptidyl-threonine modification	101/14958	110/18870	0.000301632	0.00254801	0.0017001	GALNT3/SBK1/STK39/CADM4/CDC42BPG/PRKD1/APP/EOGT/DYRK3/SPRED1/GALNT4/DYRK2/CALM1/TGFB1/TGFBR1/MAP3K10/CDK5R1/GALNT11/AXIN1/SMAD7/DYRK1A/TAF1/CAB39/ROCK2/MARK2/TGFBR2/PRKD2/ACVR1/PRKCA/PRKCD/CALM2/ROCK1/HIPK1/HIPK3/CSNK2A1/TNKS1BP1/MAPK1/GSK3B/TBK1/NLK/GSK3A/OXSR1/CAD/DGKQ/CDC42BPA/AKT1/SPRY2/SPRED2/GALNT1/CAMK2D/TNKS/HIPK4/GALNT6/CDC42BPB/ATF2/DYRK4/SPHK1/WNT5A/INPP5K/GALNT16/PRKDC/PPP2R5D/PARD3/R…	101
GO:0072665	protein localization to vacuole	82/14958	88/18870	0.000302323	0.00254801	0.0017001	CACNG4/VPS41/VPS37B/SH3GLB1/AP4M1/SZT2/VPS37C/CD81/GCC2/ROCK2/VPS8/RRAGC/MEAK7/STAM2/GPR137B/SH3BP4/STAM/VPS36/SORT1/SMURF1/HGS/MVB12A/AKT1/ATG14/WASH3P/AP3M1/PXK/ATP13A2/VPS53/MON1B/GNPTAB/RRAGA/AP3B1/VPS4A/M6PR/PIK3C3/SCARB2/PTPN23/CACNG8/VPS13D/RTN4/GGA3/VPS37A/RAB7A/BECN1/ZFYVE16/NDP/VPS54/AP3D1/UBAP1/VPS28/SNF8/MFSD1/LAMP2/LAMTOR5/VPS13C/SNX16/LAPTM5/KPTN/MON1A/TSG101/SORL1/PIK3R4/VPS37D/LAM…	82
GO:0099072	regulation of postsynaptic membrane neurotransmitter receptor levels	82/14958	88/18870	0.000302323	0.00254801	0.0017001	GPC4/ARHGAP44/CACNG4/GRIP1/EPS8/CPT1C/PORCN/GRIP2/HIP1/DLG3/SNAP25/CLSTN1/EFNB2/NETO2/LPAR1/NPTX1/IQSEC2/HPCA/OPHN1/PRKCI/HRAS/GRID2IP/ARC/RAB11A/OGT/RALA/TAMALIN/DNM3/AP2B1/NSG1/VPS35/DLG1/CALY/EPS15/PPFIA1/ADAM10/STXBP4/STX3/SCRIB/CTNND1/LGI1/AP2M1/ZDHHC5/AP2A2/ATAD1/SNX27/SHISA6/ERBB4/CACNG8/PPP3R1/PRKCZ/NUMB/FLOT2/GRIPAP1/RAP1A/GPC6/ERBIN/CPLX1/RAB8A/SNX6/SST/HSP90AA1/RAP2A/ERBB2/SYNE1/DAG1/D…	82
GO:0038127	ERBB signaling pathway	113/14958	124/18870	0.000303105	0.00254801	0.0017001	SOX9/TGFA/EFEMP1/FAM83B/RHBDF1/CBLB/PLCE1/NCK2/HIP1/PRICKLE1/ABL1/SHC3/PTPN12/HAP1/SH3TC2/TGFB1/NRG3/CDH13/GPRC5A/RHBDF2/PLCG1/SOCS5/IQGAP1/FER/HIP1R/SOCS4/GRB7/SRC/DAB2IP/BCAR1/DGKD/CAMLG/RBPJ/RALA/BTC/MVP/AREG/CBL/RNF115/MAPK1/RALB/BRAF/MVB12A/PTK2/AKT1/SHKBP1/SPRY2/ITGA1/SOS1/PIK3CA/CADM1/PTPN2/PTPRR/SHC1/GAB1/AGR2/PTPN18/PIK3C2A/ERBB4/PTPN11/CPNE3/RTN4/DUSP3/PLAUR/PDPK1/RAB7A/ERBIN/GRB2/ZFYVE…	113
GO:0070304	positive regulation of stress-activated protein kinase signaling cascade	113/14958	124/18870	0.000303105	0.00254801	0.0017001	TNFRSF19/TGFB2/IGFBP6/STK39/SH3RF3/INAVA/MTURN/WNT7B/EDAR/FZD7/APP/MAPK8IP1/NOD1/SH3RF1/SEMA3A/MAP3K5/HAND2/ANKRD6/MAP3K10/WNT7A/MAPKBP1/TNIK/EDA2R/RELL2/AXIN1/HRAS/ARL6IP5/CCR7/DAB2IP/DUSP22/CCL21/MAPK8IP2/CCN2/GDF6/RASSF2/MAP3K3/RELL1/BMP4/TAOK2/HMGB1/VEGFA/TAOK1/STK3/RIPK1/PYCARD/AGER/MAP3K4/CCL19/PLCB1/MAP4K2/TNFSF11/MAPK8IP3/SDCBP/PJA2/CD27/STK25/PRMT1/SASH1/CRK/SEMA4C/PDCD10/SPHK1/WNT5A/TLR…	113
GO:0001885	endothelial cell development	61/14958	64/18870	0.000308895	0.00258643	0.00172574	GSTM3/VEZF1/EZR/RAPGEF3/EDNRA/S1PR3/VCL/CLIC4/TJP1/SOX18/PECAM1/AFDN/IKBKB/MSN/ROCK2/ADD1/VEGFA/HEG1/ROCK1/MYADM/EDNRB/PPP1R16B/PLCB1/PLOD3/PTPRS/RAP1B/TJP3/CLDN3/CLDN5/F2RL1/RAPGEF1/RDX/RAP1A/S1PR2/HPSE/MET/ZDHHC21/TJP2/TNFRSF1A/CLDN1/CDH5/MARVELD2/RAPGEF2/PDE4D/COL27A1/COL18A1/MYD88/F11R/ARHGEF26/GPX1/PDE2A/ROBO4/STC1/RAP2C/CCM2/FOXP3/FASN/ICAM1/TNF/IL1B/PROC	61
GO:0042255	ribosome assembly	61/14958	64/18870	0.000308895	0.00258643	0.00172574	NGRN/XRCC5/MTERF4/RPL5/DDX3X/NOP53/BRIX1/DHX30/MTERF3/DHX29/PWP2/EIF1AX/LOC102724159/EIF2A/PRKDC/RPL38/RPL6/MRM2/EIF5B/RPL11/RRP7BP/SBDS/RPL24/NIP7/RPF2/RPS15/RPS27/RPL10/NOA1/RPS5/PPAN/MRTO4/TRAF7/RPS27L/NLE1/DHX37/RPLP0/BOP1/RPS14/RPS19/MPV17L2/RPL23A/NPM1/MDN1/RRP7A/C1QBP/NOP2/RPSA/EFL1/FASTKD2/EIF5/MRPL20/MRPS7/ERAL1/ABT1/RPS28/EIF6/DDX28/MRPS2/RPSA2/RRS1	61
GO:0048524	positive regulation of viral process	61/14958	64/18870	0.000308895	0.00258643	0.00172574	TYRO3/ADARB1/LGALS1/TMEM39A/SRPK2/VPS37B/MDFIC/AXL/TOP2B/TRIM11/TBC1D20/TRIM38/HMGB1/DHX9/PPIH/RSF1/NOTCH1/DDX3X/PPIE/VPS4A/ATG12/KPNA6/TMEM250/PKN2/CNOT7/RAB7A/TRIM21/LGALS9/CD209/KPNA2/VAPB/LARP1/PDE12/PABPC1/TSG101/PPID/CD28/ADAR/ATG5/RAD23A/DDB1/STAU1/CD74/HLA-DRB1/TARBP2/TMPRSS2/NR5A2/SRPK1/HACD3/FMR1/PPIA/TMPRSS4/P4HB/SMPD1/FURIN/CCL5/STOM/FKBP6/CD4/TOP2A/PPARA	61
GO:0097061	dendritic spine organization	75/14958	80/18870	0.000319406	0.00267094	0.00178213	ARHGAP44/ITGA3/MTMR2/DBN1/PPFIA2/SRCIN1/ZDHHC15/EPHB2/TANC2/ZNF365/CTNND2/EPHA4/FYN/EPHB3/PAFAH1B1/WNT7A/SHANK1/TANC1/IGF1R/CDK5R1/CTTN/LRP8/ARC/ZMYND8/DNM3/LZTS3/CHRNA7/EEF2K/DIP2A/VPS35/CAPRIN1/CFL1/DHX36/ZNF804A/GPRASP3/EPHB1/KIF1A/CDC42/ABI2/SIPA1L1/ABHD17B/ARMCX5-GPRASP2/STAU2/PICK1/PRNP/ARHGAP33/ARF1/NLGN1/TIAM1/WASL/DTNBP1/PTEN/HOMER1/PDLIM5/CAPRIN2/CDK5/BAIAP2/DOCK10/DVL1/INSR/DLG4/ABI3/L…	75
GO:0002562	somatic diversification of immune receptors via germline recombination within a single locus	68/14958	72/18870	0.000323914	0.00269449	0.00179784	LEF1/SWAP70/CLCF1/TP53BP1/TGFB1/TNFSF13/BATF/PARP3/SANBR/TCF3/KMT5B/ERCC1/HMGB1/EXOSC6/IL27RA/DCAF1/DCLRE1C/PMS2/XRCC4/BCL11B/YY1/EXOSC3/RNF168/PAXIP1/STAT6/MLH1/NSD2/PRKDC/ATM/MSH2/NDFIP1/SUPT6H/RIF1/NBN/SLC15A4/CD40LG/THOC1/RNF8/CYREN/SHLD1/APLF/CD28/CCR6/MSH3/SHLD3/LIG4/CD40/POLB/MSH6/PTPRC/KMT5C/NFKBIZ/NHEJ1/MAD2L2/BCL6/HMCES/UNG/TBX21/HSPD1/ATAD5/SHLD2/IL2/TFRC/FOXP3/TNFSF4/EXO1/HMGB2/IL10	68
GO:0016444	somatic cell DNA recombination	68/14958	72/18870	0.000323914	0.00269449	0.00179784	LEF1/SWAP70/CLCF1/TP53BP1/TGFB1/TNFSF13/BATF/PARP3/SANBR/TCF3/KMT5B/ERCC1/HMGB1/EXOSC6/IL27RA/DCAF1/DCLRE1C/PMS2/XRCC4/BCL11B/YY1/EXOSC3/RNF168/PAXIP1/STAT6/MLH1/NSD2/PRKDC/ATM/MSH2/NDFIP1/SUPT6H/RIF1/NBN/SLC15A4/CD40LG/THOC1/RNF8/CYREN/SHLD1/APLF/CD28/CCR6/MSH3/SHLD3/LIG4/CD40/POLB/MSH6/PTPRC/KMT5C/NFKBIZ/NHEJ1/MAD2L2/BCL6/HMCES/UNG/TBX21/HSPD1/ATAD5/SHLD2/IL2/TFRC/FOXP3/TNFSF4/EXO1/HMGB2/IL10	68
GO:0032481	positive regulation of type I interferon production	68/14958	72/18870	0.000323914	0.00269449	0.00179784	POLR3D/STING1/POLR3F/TRIM65/RAB2B/ARRDC4/TRAF6/CGAS/DHX33/TRIM56/ZC3HAV1/DHX9/IRAK1/DHX36/TBK1/TICAM2/PTPN22/DDX3X/TRAF3/IRF3/FLOT1/SETD2/POLR3C/IKBKE/TICAM1/G3BP1/TLR9/NMB/TRAF3IP3/XIAP/PTPN11/TLR2/TANK/IRF5/MAVS/CHUK/RIOK3/POLR3A/ZCCHC3/RNF135/HSP90AA1/SYK/RIPK2/TLR7/TLR3/PQBP1/DHX58/GARIN5A/POLR3B/POLR3G/MYD88/RIGI/STAT1/GAPDH/MMP12/TLR4/CD14/TOMM70/IFIH1/HSPD1/TLR8/IRF7/PLCG2/IRF1/OAS3/HMGB2/…	68
GO:0046635	positive regulation of alpha-beta T cell activation	68/14958	72/18870	0.000323914	0.00269449	0.00179784	RUNX1/GLI3/IL18/IL23A/ANXA1/CARD11/SOCS5/CBFB/MALT1/CD81/ITPKB/RHOA/TGFBR2/HLX/RUNX3/PTPN22/CCL19/RARA/RASAL3/AP3B1/CD55/PRKCZ/TYK2/NKAP/PRKCQ/LGALS9/AP3D1/CD86/JAK2/ZBTB7B/KLHL25/ADA/ZAP70/NFKBID/CD28/SYK/IL2RG/CD3E/HLA-DRA/PTPRC/RIPK2/NFKBIZ/HLA-DRB1/HLA-E/HLA-A/SASH3/SHH/IL4R/CCR2/IL12A/XCL1/NCKAP1L/SHB/IL12RB1/EBI3/HSPH1/NLRP3/LILRB4/ZBTB16/CD83/PNP/FOXP3/TNFSF4/MIR21/CD80/CD160/IL23R/IL12B	68
GO:0002204	somatic recombination of immunoglobulin genes involved in immune response	53/14958	55/18870	0.00032543	0.00269654	0.00179921	SWAP70/CLCF1/TP53BP1/TGFB1/TNFSF13/BATF/PARP3/SANBR/KMT5B/ERCC1/EXOSC6/IL27RA/PMS2/EXOSC3/RNF168/PAXIP1/STAT6/MLH1/NSD2/MSH2/NDFIP1/SUPT6H/RIF1/NBN/SLC15A4/CD40LG/THOC1/RNF8/SHLD1/APLF/CD28/CCR6/SHLD3/LIG4/CD40/MSH6/PTPRC/KMT5C/NFKBIZ/MAD2L2/BCL6/HMCES/UNG/TBX21/HSPD1/ATAD5/SHLD2/IL2/TFRC/FOXP3/TNFSF4/EXO1/IL10	53
GO:0002208	somatic diversification of immunoglobulins involved in immune response	53/14958	55/18870	0.00032543	0.00269654	0.00179921	SWAP70/CLCF1/TP53BP1/TGFB1/TNFSF13/BATF/PARP3/SANBR/KMT5B/ERCC1/EXOSC6/IL27RA/PMS2/EXOSC3/RNF168/PAXIP1/STAT6/MLH1/NSD2/MSH2/NDFIP1/SUPT6H/RIF1/NBN/SLC15A4/CD40LG/THOC1/RNF8/SHLD1/APLF/CD28/CCR6/SHLD3/LIG4/CD40/MSH6/PTPRC/KMT5C/NFKBIZ/MAD2L2/BCL6/HMCES/UNG/TBX21/HSPD1/ATAD5/SHLD2/IL2/TFRC/FOXP3/TNFSF4/EXO1/IL10	53
GO:0045190	isotype switching	53/14958	55/18870	0.00032543	0.00269654	0.00179921	SWAP70/CLCF1/TP53BP1/TGFB1/TNFSF13/BATF/PARP3/SANBR/KMT5B/ERCC1/EXOSC6/IL27RA/PMS2/EXOSC3/RNF168/PAXIP1/STAT6/MLH1/NSD2/MSH2/NDFIP1/SUPT6H/RIF1/NBN/SLC15A4/CD40LG/THOC1/RNF8/SHLD1/APLF/CD28/CCR6/SHLD3/LIG4/CD40/MSH6/PTPRC/KMT5C/NFKBIZ/MAD2L2/BCL6/HMCES/UNG/TBX21/HSPD1/ATAD5/SHLD2/IL2/TFRC/FOXP3/TNFSF4/EXO1/IL10	53
GO:0007030	Golgi organization	141/14958	157/18870	0.000331267	0.00273779	0.00182673	ATP8B2/PRKD1/RAB6B/FAM174B/HACE1/CAMSAP2/DYNC2H1/YWHAZ/ZFP69B/CLASP2/CSNK1A1/RAB2B/BAG5/ARHGEF7/MAPK3/GOLPH3L/ATL3/KIFC3/ZNF501/GCC2/MAP2K1/TBC1D20/BLZF1/USP6NL/GORASP1/UBXN2A/CSNK1D/YIPF5/CLASP1/STX18/TMED10/MAPK1/COG7/GOLGB1/VTI1A/TJAP1/COG5/ARHGAP21/ARL1/TMED3/COG2/CDC42/UBXN2B/PRMT5/GOLGA2/SEC23IP/FBXW8/HIKESHI/RBSN/STK25/TMED4/GORASP2/PLEKHM2/GOLGA8A/TRIP11/PDCD10/PI4K2A/ZW10/VPS13B/ATP8B1/C…	141
GO:0030832	regulation of actin filament length	141/14958	157/18870	0.000331267	0.00273779	0.00182673	SLIT2/MYO3A/PFN2/PLEKHH2/TMSB15B/DSTN/LMOD1/CDC42EP5/FHOD3/EPS8/SWAP70/FCHSD1/KIRREL1/PLEKHG2/CDC42EP3/NCK2/SVIL/CARMIL1/LIMA1/ARHGAP18/CRACD/TMOD2/TMSB10/ELN/VILL/CTTN/ARHGAP40/FER/LATS1/SSH1/HIP1R/TRIOBP/CCR7/KANK2/ARF6/CCL21/ARPC2/ARPC5/CDC42EP2/SSH3/TMSB4X/SEMA5A/EVL/TMOD4/VASP/MTPN/ADD1/FCHSD2/ADD3/SPTAN1/PRKCD/MYADM/ESAM/ABITRAM/DLG1/SNX9/CXCL12/BBS4/CAPZB/CYRIB/MYO3B/RASA1/NCKAP1/TMOD3/PYC…	141
GO:0006754	ATP biosynthetic process	94/14958	102/18870	0.00034275	0.00282171	0.00188273	TGFB1/TMSB4X/ALDOA/TAFAZZIN/DMAC2L/FLCN/ATP6V0C/ATPSCKMT/NDUFB4/NDUFS5/PRKAG2/VPS9D1/ENO1/ATP5MG/NDUFA10/ATP6V1A/VCP/NDUFV3/NDUFA12/ATP5MC2/NDUFA9/TREM2/NDUFB5/NDUFA5/NDUFC1/NDUFS1/NDUFB3/DNAJC30/ATP5F1B/ATP5F1A/COX11/ATP5PO/NDUFS8/NDUFB10/NDUFB8/ANTKMT/NDUFS3/NDUFS7/NDUFA11/ATP5PB/NDUFA7/STOML2/PARP1/ATP5MF/ATP5F1C/NDUFB6/NDUFA13/NUDT2/ATP5PD/ATP5F1E/NDUFA1/NDUFS2/PINK1/NDUFA3/NDUFA8/NDUFV1/NDUF…	94
GO:0042773	ATP synthesis coupled electron transport	94/14958	102/18870	0.00034275	0.00282171	0.00188273	COX7A1/COX4I2/DNAJC15/ISCU/TAFAZZIN/DGUOK/SDHAF2/NDUFB4/NDUFS5/PARK7/COX15/NDUFA10/NDUFV3/DLD/NDUFA12/COX7A2L/UQCRH/NDUFA9/NDUFB5/NDUFA5/NDUFAF1/NDUFC1/NDUFS1/NDUFB3/BID/CHCHD2/UQCRC2/NDUFS8/NDUFB10/NDUFB8/GHITM/UQCRHL/NDUFS3/NDUFS7/NDUFA7/NDUFB6/COX8A/UQCRB/NDUFA1/NDUFS2/PINK1/NDUFA3/COX4I1/NDUFA8/NDUFV1/COX7A2/COX6B1/NDUFB2/SDHC/NDUFA4/COA6/UQCC3/NDUFS4/AFG1L/NDUFAB1/NDUFS6/COQ9/COX5B/CYC1/NDUF…	94
GO:0042775	mitochondrial ATP synthesis coupled electron transport	94/14958	102/18870	0.00034275	0.00282171	0.00188273	COX7A1/COX4I2/DNAJC15/ISCU/TAFAZZIN/DGUOK/SDHAF2/NDUFB4/NDUFS5/PARK7/COX15/NDUFA10/NDUFV3/DLD/NDUFA12/COX7A2L/UQCRH/NDUFA9/NDUFB5/NDUFA5/NDUFAF1/NDUFC1/NDUFS1/NDUFB3/BID/CHCHD2/UQCRC2/NDUFS8/NDUFB10/NDUFB8/GHITM/UQCRHL/NDUFS3/NDUFS7/NDUFA7/NDUFB6/COX8A/UQCRB/NDUFA1/NDUFS2/PINK1/NDUFA3/COX4I1/NDUFA8/NDUFV1/COX7A2/COX6B1/NDUFB2/SDHC/NDUFA4/COA6/UQCC3/NDUFS4/AFG1L/NDUFAB1/NDUFS6/COQ9/COX5B/CYC1/NDUF…	94
GO:0002263	cell activation involved in immune response	265/14958	305/18870	0.000345114	0.0028375	0.00189326	ANXA3/LEF1/FOXF1/UNC13D/TMEM98/ADORA2B/IL18/STXBP1/IL23A/APP/GATA2/SWAP70/SCN11A/ANXA1/CLCF1/TP53BP1/ITM2A/ABL1/KIT/LFNG/TGFB1/LGALS1/TNFSF13/BATF/PARP3/SANBR/PTGDS/SOCS5/LGALS3/MDK/FER/GRP/SMAD7/GATA3/MALT1/RABGEF1/KMT5B/CD81/KMT2A/S100A13/ERCC1/LAT2/VAMP2/PHF14/PSEN1/DLL1/HLX/JAK3/STAT4/PLCL2/CBL/STXBP3/CDH17/HMGB1/FOXP1/EXOSC6/IL27RA/CLNK/JAK1/RPS6/NOTCH2/ITFG2/PMS2/PYCARD/ITGAM/SNAP23/SEMA4A/…	265
GO:0045216	cell-cell junction organization	189/14958	214/18870	0.000348	0.00285755	0.00190664	CLDN10/POF1B/GRHL2/NPHP1/HOPX/GJC1/CAV1/TGFB2/CLDN4/CDH24/NLGN2/CLDN6/CLDN11/CDH11/JAM3/INAVA/NUMBL/PKP1/DSG2/HDAC7/CDH3/EPHB2/CLDN2/F2R/CD9/CDH6/FLNA/CTNND2/PKP3/GPBAR1/KIRREL1/EPHA4/CLDN9/GJA1/TGFB3/PLEC/SNAI1/CNTNAP2/ZNF703/EFNB2/CNTNAP1/NLGN4X/CLDN7/AJM1/SNAI2/VCL/ARL2/PIP5K1C/ANK2/TGFB1/TJP1/TGFBR1/MICALL2/PKHD1/SVEP1/CDH13/SMAD3/GJA5/PECAM1/DLG5/FBF1/CTNNB1/PRKCH/ILDR1/FER/PRKCI/CDH22/SRC/A…	189
GO:0051092	positive regulation of NF-kappaB transcription factor activity	135/14958	150/18870	0.00034959	0.00286691	0.00191288	CAV1/SLCO3A1/IL18/PRKD1/TRAF5/TRAF1/NOD1/TNFRSF11A/CARD11/ANKRD42/TGFB1/ROR1/TRIM32/PRKCH/FER/PRKCI/EDA2R/IRAK3/CFLAR/TRAF6/MALT1/MID2/RAB7B/CX3CL1/NTRK1/IKBKB/TRIM13/TRIM62/BCL10/DHX33/TRIM37/TERF2IP/TRIM38/PRKD2/MTPN/ARHGEF2/ZBTB7A/UBE2N/TRIM52/DHX9/RPS6KA4/TRIM8/IRAK1/RPS6KA5/RIPK1/PYCARD/AGER/RTKN2/TICAM2/TRADD/TNFSF11/FLOT1/RNF25/UBE2V1/ADAM8/TICAM1/CARD16/SPHK1/WNT5A/RPS3/CLOCK/MTDH/EP300/T…	135
GO:0007613	memory	112/14958	123/18870	0.000350352	0.00286947	0.00191459	FOXO6/ITGA3/NFATC4/ITPR3/PAK6/CHST10/CCND2/MAP1A/SYT11/TUBA1A/LRRN4/FGF13/PLK2/RASGRF1/HTR2A/ITGA8/SNAP25/OXTR/PAK5/LRRC66/MECP2/BDNF/ADCY8/PPP3CB/ASIC1/VLDLR/ADNP/SHANK1/GRIN2A/MDK/HRH1/JPH3/SLC1A1/MAPT/ARC/CAMK2N1/KCNK2/PSEN1/CREB1/TAFA2/MUSK/CHRNA7/EHMT2/CRTC1/ATXN1/ATXN1L/SRF/ADCY1/YTHDF1/CNR1/PLCB1/PJA2/SCN2A/DRD2/SGK1/NPAS4/PRNP/ATAD1/CIC/KAT2A/SPG11/PRKCZ/S100B/RPS6KB1/EIF2AK4/ADGRF1/PAIP2…	112
GO:0061387	regulation of extent of cell growth	100/14958	109/18870	0.000351222	0.0028729	0.00191688	SEMA3E/EFNA5/SEMA3B/SEMA7A/ISLR2/MAP1B/NRCAM/CDKL5/FGF13/SEMA4F/SEMA3A/SEMA6A/ABL1/SPP1/RYK/BDNF/MAP2/PAFAH1B1/PLXNA3/BMPR2/RGMA/ADNP/PLXNA4/KIAA0319/SPART/CTTN/SEMA3C/GDI1/TTL/LIMK1/TNR/MAPT/SEMA3G/IST1/SEMA5A/EIF4G2/SEMA5B/ULK2/NRP1/VEGFA/RNF6/RAB21/SEMA4D/CRABP2/GSK3B/CXCL12/TRIM46/SRF/SMURF1/NTN1/DISC1/CDKL3/SEMA3F/SEMA4A/PUM2/MACF1/ZFYVE27/ARHGAP4/SIN3A/PTPRS/L1CAM/SEMA4C/RUFY3/WNT5A/SLIT1/C…	100
GO:0043281	regulation of cysteine-type endopeptidase activity involved in apoptotic process	146/14958	163/18870	0.000355226	0.00290192	0.00193624	AQP1/UACA/IFT57/GAS6/F3/COL4A3/F2R/CASC2/NOD1/DPEP1/SH3RF1/HIP1/MAP3K5/NOL3/KHDC1/CASP2/NLRP1/SMAD3/NLRP2/HIP1R/ARL6IP5/SRC/EGLN3/RNF34/MALT1/ATP2A3/MAPT/DNAJB6/SIRT1/BCL10/MTCH1/FAS/THBS1/APAF1/EIF2AK3/HMGB1/VEGFA/SENP1/IGBP1/CSNK2A1/PDCD2/PYCARD/DDX3X/PDCD6/CASP9/AKT1/REST/PRR7/DIABLO/MIRLET7B/CASP8AP2/RPS6KA1/DAPK1/PPM1F/NGFR/CARD16/RPS3/DAP/NAIP/RACK1/CASP1/XIAP/CASP8/ROBO1/PMAIP1/BBC3/BAD/CA…	146
GO:2000116	regulation of cysteine-type endopeptidase activity	173/14958	195/18870	0.000356242	0.0029065	0.0019393	AQP1/UACA/IFT57/GAS6/F3/COL4A3/F2R/CASC2/NOD1/DPEP1/SH3RF1/HIP1/MAP3K5/FYN/NOL3/KHDC1/CST2/CASP2/NLRP1/SMAD3/GRIN2A/NLRP2/IFI16/HIP1R/ARL6IP5/SRC/EGLN3/RNF34/MALT1/ATP2A3/MAPT/DNAJB6/CST1/SIRT1/BCL10/MTCH1/FAS/THBS1/APAF1/EIF2AK3/HMGB1/VEGFA/SENP1/IGBP1/CSNK2A1/PDCD2/PERP/PYCARD/BIRC3/CAST/DDX3X/PDCD6/CASP9/AKT1/REST/CST4/PRR7/DIABLO/MIRLET7B/CASP8AP2/RPS6KA1/DAPK1/ASPH/PPM1F/NGFR/CARD16/RPS3/DAP…	173
GO:0033077	T cell differentiation in thymus	81/14958	87/18870	0.000357095	0.00290973	0.00194146	FOXJ1/BCL2/JAG2/WNT4/GLI2/ZFP36L2/GLI3/ZEB1/FZD7/ABL1/CARD11/IL7R/ZBTB1/CTNNB1/CDK6/ADAM17/CCR7/GATA3/TESPA1/ITPKB/BMP4/RPS6/STAT5B/FZD8/EGR3/SRF/BCL11B/BRAF/SOS2/TOX/SOS1/PRR7/PTPN2/ADAM8/JMJD6/BMI1/RIPK3/NCAPH2/FADD/PRKDC/TP53/NKAP/MAFB/WNT1/RABL3/ADA/TMEM131L/ZAP70/CD28/CCR6/IL2RG/ATG5/CD3E/ERBB2/MR1/LIG4/PTPRC/RIPK2/CD3D/RASGRP1/CD74/STK11/ZC3H8/GBA1/DOCK2/SHH/ZFP36L1/CLPTM1/CAMK4/SPN/B2M/SOD…	81
GO:0050856	regulation of T cell receptor signaling pathway	44/14958	45/18870	0.000363863	0.00296109	0.00197573	CBLB/THY1/EZR/CARD11/LGALS3/CCR7/DUSP22/MALT1/CD81/TESPA1/BCL10/PRKD2/PTPN22/BTN2A2/ELF1/PAWR/DGKZ/PTPN2/RPS3/PRNP/SLA2/PVRIG/RC3H1/DUSP3/RELA/TRAT1/ADA/LAPTM5/PTPN6/RAB29/PHPT1/UBASH3A/PTPRJ/LCK/NECTIN2/CD300A/SH2D1A/LILRB4/LIPA/CEACAM1/IKBKG/KCNN4/CD226/CD160	44
GO:0048638	regulation of developmental growth	284/14958	328/18870	0.000365971	0.00296602	0.00197901	SEMA3E/EFNA5/SEMA3B/EDN1/HOPX/ATP8A2/SEMA7A/BCL2/FOXC2/ISLR2/MAP1B/UNC13A/NKD1/NRCAM/RUNX1/IGF1/GHRHR/SIX4/CDKL5/GLI1/AGRN/TBX2/FOXC1/WWC3/FGF13/RNF157/APP/SEMA4F/VGLL4/SEMA3A/SEMA6A/EZR/RGS4/CPNE5/ABL1/DIO3/RAI1/MAPK11/HNF1B/SPP1/MYOZ1/RYK/MECP2/BDNF/SYT3/MAP2/PAFAH1B1/PLXNA3/YAP1/BMPR2/RGMA/TGFBR1/FGF9/SAV1/BMPR1A/ADNP/PLXNA4/PTCH1/KIAA0319/LATS2/SPART/CTTN/SEMA3C/MEF2C/LATS1/GDI1/FGF2/TTL/BCL2…	284
GO:0003158	endothelium development	129/14958	143/18870	0.000366805	0.00296602	0.00197901	FGF1/JAG1/TMEM100/FSTL1/FOXC2/FZD1/GSTM3/ZEB1/CD34/VEZF1/PDPN/EZR/RAPGEF3/EDNRA/S1PR3/VCL/CLIC4/TJP1/BMPR2/SOX18/STARD13/GJA5/ADAMTS12/PECAM1/HEY1/HOXB5/CTNNB1/NR2F2/FOXJ2/FZD2/AFDN/IKBKB/BMP6/MSN/ROCK2/ACVRL1/RBPJ/RHOA/PRKD2/DLL1/BMP4/NRP1/ACVR1/ADD1/VEGFA/FOXP1/HEG1/ROCK1/SMAD4/MYADM/NOTCH4/SOX17/EDNRB/NOTCH1/VHL/PPP1R16B/PLCB1/PLOD3/TIE1/PTPRS/CXCR4/PDCD10/RAP1B/KRIT1/TJP3/CLDN3/CLDN5/F2RL1/HE…	129
GO:0006301	postreplication repair	34/14958	34/18870	0.000368192	0.00296602	0.00197901	USP43/ZBTB1/SPRTN/UBE2A/REV1/POLI/RAD18/POLD3/PRIMPOL/UBE2N/UBE2V1/WDR33/POLK/MSH2/FAAP20/REV3L/USP10/POLH/USP1/PARP10/POLN/PCNA/POLD1/RCHY1/MAD2L2/VCP/BRCA1/UBE2B/POLD2/UBE2V2/DTL/POLE2/POLDIP2/PCLAF	34
GO:0032212	positive regulation of telomere maintenance via telomerase	34/14958	34/18870	0.000368192	0.00296602	0.00197901	MAPK15/NAF1/CTNNB1/MAPK3/ACD/XRCC5/MAPKAPK5/CCT6A/CCT2/MAPK1/MAP3K4/PARN/TNKS2/TCP1/TNKS/CCT4/PNKP/HMBOX1/CCT5/FBXO4/CCT8/ATM/MAP2K7/CCT7/PRKCQ/CCT3/NEK7/HNRNPA1/POT1/ATR/DKC1/AURKB/NEK2/PKIB	34
GO:0050775	positive regulation of dendrite morphogenesis	34/14958	34/18870	0.000368192	0.00296602	0.00197901	PTPRD/DBN1/EPHB2/CDKL5/PARP6/EPHA4/PAFAH1B1/ANKRD27/LRP8/CUX1/EEF2K/RAB21/CAPRIN1/DHX36/GPRASP3/CDKL3/FBXW8/ARMCX5-GPRASP2/STAU2/TIAM1/CUL7/OBSL1/CAPRIN2/SS18L1/BAIAP2/ANAPC2/FZD4/CAMK2B/TBC1D24/HDAC6/ITPKA/RELN/IL1RAPL1/CUX2	34
GO:0051973	positive regulation of telomerase activity	34/14958	34/18870	0.000368192	0.00296602	0.00197901	GRHL2/PARM1/MAPK15/GREM1/NAF1/CTNNB1/MAPK3/ACD/NVL/XRCC5/MAPKAPK5/CCT2/MAPK1/WRAP53/MAP3K4/PARN/TCP1/TNKS/CCT4/PNKP/HMBOX1/MAP2K7/HSP90AB1/PRKCQ/NEK7/HSP90AA1/PTGES3/POT1/KLF4/DKC1/MYC/AURKB/NEK2/PKIB	34
GO:0071539	protein localization to centrosome	34/14958	34/18870	0.000368192	0.00296602	0.00197901	BICD1/KIAA0753/CEP131/RAB11FIP3/C2CD3/MAPRE1/RAB11A/CSNK1D/PARD6A/PIBF1/MCPH1/CEP72/GSK3B/BBS4/GOLGB1/DISC1/CCDC14/UBXN2B/NUDCD3/DCTN2/HOOK3/CEP83/APC/PCM1/CEP250/NSFL1C/CEP350/MARK4/CEP192/STIL/SNX10/NUP62/SPAG5/AURKA	34
GO:1901797	negative regulation of signal transduction by p53 class mediator	34/14958	34/18870	0.000368192	0.00296602	0.00197901	BCL2/MUC1/DYRK3/TWIST1/SNAI1/SNAI2/PTTG1IP/RNF34/DYRK1A/SIRT1/ING2/NOP53/KDM1A/TAF9B/HAPSTR1/PSMD10/CD44/ARMC10/ELL3/MARCHF7/RRM2B/PRKN/BDKRB2/YJU2/RRN3/MIF/CD74/ZNF385A/MDM2/TAF9/TRIAP1/RFFL/ATAD5/MIR21	34
GO:0000380	alternative mRNA splicing, via spliceosome	67/14958	71/18870	0.000387586	0.00311437	0.002078	NOVA1/DDX17/RBM5/SFSWAP/SFPQ/DDX5/NCBP2/ARB2A/RBM25/YTHDC1/NSRP1/RBM17/RBM4/KHDRBS1/SCNM1/RBMX/TRA2B/HNRNPU/RBM8A/CELF2/RBM11/WTAP/ZBTB7A/CDK13/DHX9/SRSF1/RBFOX2/RNPS1/STRAP/SMU1/RBM15B/NCBP1/REST/KDM1A/RBM20/HNRNPM/SLU7/CELF3/NOVA2/RBM24/PTBP1/FXR2/SRSF6/CELF1/SAP18/THRAP3/CELF6/HNRNPL/RSRC1/FXR1/RBM7/SRSF12/SRSF9/MAGOH/PUF60/RBM47/HNRNPA1/PQBP1/TIA1/CELF4/RBM15/SRRM4/FMR1/KHDRBS3/CELF5/RBFOX3/E…	67
GO:0090307	mitotic spindle assembly	67/14958	71/18870	0.000387586	0.00311437	0.002078	ARHGEF10/MISP/FLNA/PRICKLE1/MAP9/CHMP3/CLASP2/KIF2A/RAB11A/LSM14A/HNRNPU/RHOA/SPICE1/ZNF207/CHMP4C/KPNB1/CHMP7/CHMP4B/WRAP73/CLASP1/EML3/PIBF1/KIFC2/ABRAXAS2/KIF3B/STAG1/CHMP1A/CHMP5/GOLGA2/TPR/VPS4B/STAG2/CCSAP/CHMP1B/CEP97/SMC1A/SMC3/ABRAXAS1/CHEK2/CCDC61/CEP192/DRG1/BCCIP/AAAS/CHMP4A/CHMP2A/CHMP6/INCENP/MZT1/MAP10/RACGAP1/CHMP2B/KIF23/PRC1/AURKC/KIF4A/POLDIP2/KIFC1/TPX2/KIF11/AURKB/PLK1/NEK2/C…	67
GO:0042098	T cell proliferation	188/14958	213/18870	0.000390027	0.00313004	0.00208845	FOXJ1/VTCN1/WNT4/PDE5A/CBLB/IGF1/IL18/IL23A/KITLG/MAPK8IP1/NCK2/TWSG1/SH3RF1/ANXA1/FYN/LRRC32/CD24/TNFRSF4/ABL1/CARD11/CCND3/PPP3CB/DLG5/HHLA2/ELF4/CTNNB1/LGALS3/TNFRSF21/TNFSF8/CD151/TRAF6/MALT1/CD81/IL15/MSN/VSIR/TGFBR2/BMP4/EFNB1/HMGB1/RPS6/STAT5B/DLG1/PYCARD/AGER/SLC7A1/BTN3A1/PTPN22/BTN2A2/CCL19/PPP3CA/SOS2/TMIGD2/SCRIB/RASAL3/RC3H2/SOS1/PRKAR1A/PLA2G5/PAWR/SH2D2A/ARMC5/CCDC88B/CD276/PIK3CG/…	188
GO:0050684	regulation of mRNA processing	117/14958	129/18870	0.000395206	0.00316363	0.00211086	NOVA1/DDX17/RBM5/SRPK2/SFSWAP/DDX5/NCBP2/SRSF3/SLTM/ARB2A/SRSF7/RBM25/YTHDC1/NSRP1/DYRK1A/CWC22/RBM4/KHDRBS1/BARD1/METTL16/RBMX/TRA2B/HNRNPU/SRRM1/RBM3/RBM8A/CELF2/RBM11/WTAP/ZBTB7A/SRSF10/SF3B4/CDK9/U2AF2/DHX9/SON/PCBP4/CIRBP/RBM39/SAFB/RBM23/CDK11A/DHX36/RBFOX2/RNPS1/SAFB2/SMU1/LARP7/RBM15B/SRSF4/AHCYL1/NCBP1/SNW1/SF1/REST/PRMT5/CDK11B/TRA2A/RBM20/HNRNPA2B1/CELF3/DAZAP1/CDC73/PAPOLA/JMJD6/NOVA2…	117
GO:2001056	positive regulation of cysteine-type endopeptidase activity	117/14958	129/18870	0.000395206	0.00316363	0.00211086	UACA/IFT57/F3/COL4A3/F2R/CASC2/NOD1/HIP1/MAP3K5/FYN/KHDC1/CASP2/NLRP1/SMAD3/GRIN2A/NLRP2/IFI16/HIP1R/ARL6IP5/EGLN3/MALT1/ATP2A3/MAPT/SIRT1/BCL10/MTCH1/FAS/APAF1/EIF2AK3/HMGB1/SENP1/PDCD2/PERP/PYCARD/DDX3X/PDCD6/CASP9/REST/PRR7/DIABLO/CASP8AP2/DAPK1/ASPH/PPM1F/NGFR/RPS3/DAP/FADD/RACK1/CASP1/TBC1D10A/CASP8/ROBO1/PMAIP1/BBC3/BAD/CASP10/DLC1/BAX/LGALS9/MUL1/CARD8/GSN/JAK2/ST20/RPS27L/LAPTM5/SOX7/NKX3…	117
GO:0006195	purine nucleotide catabolic process	52/14958	54/18870	0.000396903	0.00316529	0.00211197	PDE1A/PDE5A/PDE4A/PDE4C/PDE7A/NUDT17/PDE10A/ENTPD4/NUDT4/NUDT11/PDE8B/NUDT4B/PDE8A/NUDT3/AMPD3/NUDT9/NT5C/NT5C2/ITPA/PDE7B/NUDT19/NUDT18/PDE9A/NUDT15/FITM2/ADA/SAMHD1/SUCLA2/HPRT1/NT5E/PDE4D/NT5C1A/SARM1/DNPH1/ABCD1/NUDT16/PDE4B/ACOT7/NT5C1B/NUDT10/PDE2A/GDA/NUDT13/HINT1/NUDT12/VNN1/PNP/NUDT8/MLYCD/SUCLG2/SUCLG1/ACAT1	52
GO:0010761	fibroblast migration	52/14958	54/18870	0.000396903	0.00316529	0.00211197	AQP1/CD248/ACTA2/ITGB1BP1/DDR2/PLEC/FUT8/ITGB1/TGFB1/CCN3/CYGB/TNS1/IQGAP1/FER/FGF2/PIP5K1A/HAS1/ARHGEF7/GNA12/APPL2/RCC2/WDPCP/PML/MACIR/MTA2/THBS1/TMEM201/APPL1/BRAF/ILK/RAC1/PTK2/AKT1/HYAL2/SGPL1/ARHGAP4/ZEB2/PDLIM1/ARID5B/PRR5L/CORO1C/BAG4/NHERF1/GNA13/LAMTOR2/CLN3/MIR145/DMTN/RFFL/ITGB3/SDC4/ZFAND5	52
GO:0060425	lung morphogenesis	52/14958	54/18870	0.000396903	0.00316529	0.00211197	GRHL2/SOX9/WNT2B/FOXF1/LAMA1/CELSR1/WNT7B/NFIB/TBX2/SPRY1/YAP1/LIF/FGF7/DLG5/CTNNB1/MAPK3/MAP2K1/NOG/TGFBR2/BMP4/MAPK1/SRF/CDC42/TCF21/PLOD3/SPRY2/AP3B1/CTSH/RSPO2/SRSF6/TNC/RPL13A/FOXA1/SOX11/MAP2K2/HHIP/EXT1/FGF10/DAG1/HIPK2/FGFR2/STK40/SHH/SEC24B/KRAS/HOXA5/CTSZ/RDH10/NODAL/ESRP2/WNT2/TNF	52
GO:0032874	positive regulation of stress-activated MAPK cascade	111/14958	122/18870	0.000404674	0.00322323	0.00215063	TNFRSF19/TGFB2/IGFBP6/STK39/SH3RF3/INAVA/MTURN/WNT7B/EDAR/FZD7/APP/MAPK8IP1/NOD1/SH3RF1/SEMA3A/MAP3K5/HAND2/ANKRD6/MAP3K10/WNT7A/MAPKBP1/TNIK/EDA2R/RELL2/AXIN1/HRAS/ARL6IP5/CCR7/DAB2IP/DUSP22/CCL21/MAPK8IP2/CCN2/GDF6/RASSF2/MAP3K3/RELL1/BMP4/TAOK2/HMGB1/VEGFA/TAOK1/STK3/RIPK1/PYCARD/AGER/MAP3K4/CCL19/PLCB1/MAP4K2/TNFSF11/MAPK8IP3/SDCBP/PJA2/CD27/STK25/PRMT1/SASH1/CRK/SEMA4C/PDCD10/SPHK1/WNT5A/TLR…	111
GO:0003279	cardiac septum development	99/14958	108/18870	0.000408665	0.00325095	0.00216913	SLIT2/JAG1/TGFB2/STRA6/LMO4/FZD1/PTK7/PARVA/HEYL/TBX2/LUZP1/TBX1/SLIT3/ANK2/BMPR2/TGFBR1/SOX4/SAV1/BMPR1A/GJA5/HEY1/BMP5/SEMA3C/MATR3/FZD2/SMAD7/GATA3/ENG/DNAH11/ZFPM2/ZBTB14/RBPJ/NOG/DCTN5/TGFBR2/FRS2/AP2B1/MAML1/BMP4/TGFBR3/NRP1/ACVR1/ADAMTS6/GATA6/CCN1/HEG1/SMAD4/CNTRL/NOTCH2/MKS1/PLXND1/NOTCH1/MSX2/MDM4/CHD7/TBX20/TRIP11/WNT5A/NSD2/NOS3/NPHP3/BMP7/ROBO1/NRP2/TP53/HEY2/ISL1/ROBO2/NPRL3/SMAD6/P…	99
GO:0051235	maintenance of location	302/14958	350/18870	0.000416098	0.00330596	0.00220583	CDS1/PKD2/DZIP1/CAV1/CACNA1C/ITPR3/TMSB15B/MDFI/PLCB4/DBN1/NBL1/PRKD1/LDAF1/PLCH1/MICOS10-NBL1/THY1/RYR2/PLCE1/F2R/FLNA/HTR2A/TSPO/ABL1/NOL3/CALM1/JPH2/HAP1/HTR2B/ARL2/PAFAH1B1/ANK2/LTBP1/MCOLN3/TMSB10/YWHAB/CASQ2/FBN1/PLCG1/PTPRM/SMIM22/SUN1/ITGAV/ARL2BP/LATS1/ANKRD13C/FGF2/SRI/BSCL2/TTC39B/CCR7/JPH3/ITPR1/PLN/KDELR3/CCL21/CX3CL1/PML/SUPT7L/SIRT1/BARD1/ATP1A2/JPH4/TMSB4X/UBASH3B/HNRNPU/ANK3/CIZ1…	302
GO:0043393	regulation of protein binding	128/14958	142/18870	0.000419819	0.00332722	0.00222001	CAV1/PDGFB/DACT1/APP/ITGB1BP1/NES/ABL1/BDNF/MAP2/STING1/ANXA2/ADAM15/HIP1R/CSNK1E/ATP2A3/TAF1/MARK3/NVL/TTBK2/STK4/MARK2/NOG/TLE5/DKK1/FKBP1A/PSME3IP1/CRMP1/PSEN1/BMP4/NRP1/ADD1/ATP2A2/PRKCD/GAS8/STK3/DNAJB2/ROCK1/PPP2CA/BAMBI/SPPL3/PKD1/GSK3B/BAG2/RALB/GTF2F1/ACTB/DISC1/AKT1/PRMT7/KDM1A/GOLGA2/GNL3L/HDAC4/FLOT1/BTBD1/XIRP1/USP33/DAB2/RAN/CRK/CARD16/AKTIP/TCF7L2/RACK1/PIN1/TIAM1/EFHB/RPL11/IDE/CL…	128
GO:0043405	regulation of MAP kinase activity	128/14958	142/18870	0.000419819	0.00332722	0.00222001	PDGFD/MST1R/FGF1/EDN1/PDGFB/NEK10/TRIB2/PDGFRB/PDGFC/ADAM9/FGFR1/KSR1/PDGFA/MAPK8IP1/TNFRSF11A/SPRY4/SPRY1/MAP3K5/DUSP7/CD24/KIT/GSTP1/STK38/HTR2B/ADRA2A/TGFB1/IL34/UCHL1/NTRK3/MAP3K10/FZD10/FGF2/FGF18/HRAS/IRAK3/DAB2IP/TRAF6/DVL3/DKK1/FLT3/MAP3K7/THBS1/SPRY3/PAK1/VEGFA/PRKCD/AIDA/HIPK3/IRAK1/MAP3K12/HGS/PTPN22/DVL2/MAP3K4/CCL19/PIK3CB/NF1/MAP4K2/HYAL2/TNFSF11/SPRY2/PDCD4/ADAM8/SASH1/PIK3CG/ZNF67…	128
GO:0032418	lysosome localization	80/14958	86/18870	0.000421475	0.00332793	0.00222049	MAP6/FOXF1/UNC13D/ADORA2B/KLC2/STXBP1/RAB34/GATA2/SCN11A/KIT/TFEB/KIF5B/PTGDS/FER/MYH9/GRP/SYTL4/RABGEF1/NDEL1/S100A13/LAT2/CBL/SPAG9/CLNK/BORCS5/FAM98A/PIP4P1/SNAP23/GAB2/C12orf4/FCER1A/DEF8/HPS6/MILR1/PLEKHM2/SLC18A2/PIK3CG/RAB3A/NR4A3/KXD1/PLEKHM1/VAMP7/BORCS6/SNAPIN/FLCN/VPS33B/BORCS8/PDPK1/LGALS9/CHGA/ARL8B/CPLX2/PIK3CD/STXBP2/LAT/RNF167/SYK/ADGRE2/LYN/BLOC1S2/RASGRP1/SNX4/RAC2/LAMTOR1/FGR/I…	80
[truncated: 816 more rows]

## Sheet: GO_CC_CORR_ALL_BA
ID	Description	GeneRatio	BgRatio	pvalue	p.adjust	qvalue	geneID	Count
[truncated: 312 more rows]

## Sheet: GO_MF_CORR_ALL_BA
ID	Description	GeneRatio	BgRatio	pvalue	p.adjust	qvalue	geneID	Count
[truncated: 194 more rows]

## Sheet: KEGG_CORR_ALL_BA
category	subcategory	ID	Description	GeneRatio	BgRatio	pvalue	p.adjust	qvalue	geneID	Count
[truncated: 238 more rows]

## Sheet: GO_BP_CORR_HIGH
ID	Description	GeneRatio	BgRatio	pvalue	p.adjust	qvalue	geneID	Count
[truncated: 1,254 more rows]

## Sheet: GO_CC_CORR_HIGH
ID	Description	GeneRatio	BgRatio	pvalue	p.adjust	qvalue	geneID	Count
[truncated: 206 more rows]

## Sheet: GO_MF_CORR_HIGH
ID	Description	GeneRatio	BgRatio	pvalue	p.adjust	qvalue	geneID	Count
[truncated: 128 more rows]

[truncated: 13 more sheets: KEGG_CORR_HIGH, GO_BP_CORR_LOW, GO_CC_CORR_LOW, GO_MF_CORR_LOW, KEGG_CORR_LOW, GO_BP_DE_HIGH_VS_NORMAL, GO_CC_DE_HIGH_VS_NORMAL, GO_MF_DE_HIGH_VS_NORMAL, KEGG_DE_HIGH_VS_NORMAL, GO_BP_DE_LOW_VS_NORMAL, GO_CC_DE_LOW_VS_NORMAL, GO_MF_DE_LOW_VS_NORMAL, KEGG_DE_LOW_VS_NORMAL]
